# Supplementary material for: Development of a Canadian Food Composition Database of Gluten-Free Products
Source: Foods. 2022 Jul 26;11(15):2215. doi: 10.3390/foods11152215 (PMC9332361; doi:10.3390/foods11152215)
Supplement: Supplementary file 1 [file foods-11-02215-s001.zip]

Archive with 3 entries (3 files):
- Foods-S1809780 Supplemental Tables S1-S2.pdf
- GF Database Raw Data JJamieson 2022.xlsx
- GF Database Spreadsheet.xlsx
