# Supplementary material for: Development of a Canadian Food Composition Database of Gluten-Free Products
Source: Foods. 2022 Jul 26;11(15):2215. doi: 10.3390/foods11152215 (PMC9332361; doi:10.3390/foods11152215)
Supplement: Supplementary file 1 [file foods-11-02215-s001.zip › GF Database Raw Data JJamieson 2022.xlsx]

## Sheet: Sheet1
Abbreviations: NFP = nutrition fact panel; CNF = Canadian Nutrient File; USDA = United States Dept of Agriculture Food Central database; ESHA = ESHA Food Processor Software
Breads
Enriched whole/multi-grain (n=4)
Product	Brand	Source	GRAMWT_G_CCHS	ALCOHOL_G_CCHS	VITAMIN_B6_MG_CCHS	VITAMIN_B12_MCG_CCHS	VITAMIN_C_MG_CCHS	CAFFEINE_MG_CCHS	CALCIUM_MG_CCHS	CARBOHYDRATE_G_CCHS	CHOLESTEROL_MG_CCHS	FOLATE_DFE_MCG_CCHS	VITAMIN_D_CALCIFEROL_MCG_CCHS	ENERGY_KCAL_CCHS	PFA_18_2_OCTADECADIENOIC_ACID_G_CCHS	TOTAL_MONOUNSATURATED_FATTY_ACIDS_G_CCHS	TOTAL_POLYUNSATURATED_FATTY_ACIDS_G_CCHS	PFA_18_3_OCTADECATRIENOIC_ACIG_G_CCHS	TOTAL_SATURATED_FATTY_ACIDS_G_CCHS	TOTAL_FAT_G_CCHS	DIETARY_FIBER_G_CCHS	FOLIC_ACID_MCG_CCHS	TOTAL_FOLATE_MCG_CCHS	FOOD_FOLATE_MCG_CCHS	IRON_MG_CCHS	MAGNESIUM_MG_CCHS	WATER_G_CCHS	NIACIN_MG_CCHS	PHOSPHORUS_MG_CCHS	POTASSIUM_MG_CCHS	PROTEIN_G_CCHS	VITAMIN_A_RAE_MCG_CCHS	RIBOFLAVIN_VITAMIN_B2_MG_CCHS	SODIUM_MG_CCHS	TOTAL_SUGARS_G_CCHS	THIAMIN_VITAMIN_B1_MG_CCHS	ZINC_MG_CCHS
1	All But Gluten Whole Grain Loaf	NFP	100		0.184783				113.043	43.4783	0	173.913		271.739	3.26087	2.71739	4.34783	1.08696	1.63043	8.69565	6.52174				2.93478	91.3043		3.47826	135.87	163.043	7.6087	0	0.211957	413.043	3.26087	0.26087	1.19565
	Raw ingredients:
	Brown rice flour	CNF (4451)	14.22	0	0.104659	0	0	0	1.5642	10.8755	0	2.2752	0	51.6186	0.135659	0.143338	0.141631	0.0059724	0.0792054	0.395316	0.65412	0	0	2.2752	0.281556	15.9264	1.70213	0.901548	47.9214	41.0958	1.02811	0	0.011376	1.1376	0	0.0629946	0.34839
	tapioca starch	USDA (483350)	12	0	0	0	0	0	0	12	0	0	0	51.48	0	0	0	0	0	0	0	0	0	0	0	0	0	0	0	0	0	0	0	0	0	0	0
	starch, corn	CNF (4419)	9	0	0	0	0	0	0.18	8.2143	0	0	0	34.29	0.00225	0.00144	0.00225	0	0.00081	0.0045	0.081	0	0	0	0.0423	0.27	0.7488	0	1.17	0.27	0.0234	0	0	0.81	0	0	0.0054
	flax seeds	CNF (4528)	5	0	0.02365	0	0.03	0	12.75	1.444	0	4.35	0	26.7	0.32115	0.37635	1.4365	1.15675	0.18315	2.108	1.365	0	0	4.35	0.2865	19.6	0.348	0.154	32.1	40.65	0.9145	0	0.00805	1.5	0.0775	0.0822	0.217
	sunflower seeds	CNF (2527)	3	0	0.02412	0	0.042	0	2.1	0.7221	0	7.11	0	17.46	0.98346	0.28515	0.98652	0.00207	0.15657	1.494	0.333	0	0	7.11	0.114	3.87	0.036	0.21126	34.65	25.5	0.5799	0	0.00738	0.09	0.0819	0.00318	0.1587
	buckwheat flour	CNF (4488)	5	0	0.0291	0	0	0	2.05	3.5295	0	2.7	0	16.75	0.04385	0.04745	0.04745	0.00355	0.03385	0.155	0.345	0	0	2.7	0.203	12.55	0.5575	0.3075	16.85	28.85	0.631	0	0.0095	0.55	0.13	0.02085	0.156
	thiamin	see NFP	5
	riboflavin	see NFP	5
	niacin	see NFP	5
	iron	see NFP	5
	folate	see NFP	5
	water	CNF (2933)	4.25	0	0	0	0	0	0	0	0	0	0	0	0	0	0	0	0	0	0	0	0	0	0	0	4.25	0	0	0	0	0	0	0	0	0	0
	egg white powder	USDA (1173)	4	0	0.00144	0.0072	0	0	2.48	0.312	0	0.72	0	15.28	0	0	0	0	0	0	0	0	0	0.72	0.006	3.52	0.232	0.0346	4.44	45	3.244	0	0.1012	51.2	0.216	0.0002	0.004
	high monounsaturated canola oil	CNF (451)	3.8	0	0	0	0	0	0	0	0	0	0	33.63	0.722	2.40449	1.0694	0.34694	0.27987	3.8	0	0	0	0	0	0	0	0	0	0	0	0	0	0	0	0	0
	chicory root inulin	USDA (169993)	3.5	0	0.008435	0	0	0	1.435	0.61285	0	0.805	0	10.605	0.002625	0.00014	0.003045	0.000455	0.00168	0.007	0.0525	0	0	0.805	0.028	0.77	2.8	0.014	2.135	10.15	0.049	0	0.00105	1.75	0.30555	0.0014	0.01155
	sugar	CNF (4318)	3	0	0	0	0	0	0.03	2.9994	0	0	0	11.61	0	0	0	0	0	0	0	0	0	0	0.0015	0	0.0006	0	0	0.06	0	0	0.0006	0.03	2.994	0	0.0003
	yeast	CNF (4008)	1.3	0	0.0195	0.00091	0.0039	0	0.39	0.53586	0	30.42	0	4.225	0.000221	0.056017	0.000221	0	0.013013	0.09893	0.3497	0	0	30.42	0.02821	0.702	0.06604	0.5226	8.281	12.415	0.52572	0	0.052	0.663	0	0.14287	0.10322
	xanthan gum	USDA (383433)	1.5	0	0	0	0	0	0	1.3494	0	0	0	0	0	0	0	0	0	0	1.305	0	0	0	0	0	0	0	0	0	0	0	0	71.745	0	0	0
	salt	CNF (214)	1.03	0	0	0	0	0	0	0	0	0	0	0	0	0	0	0	0	0	0	0	0	0	0	0	0	0	0	0	0	0	0	399.207	0	0	0
Product	Brand	Source	GRAMWT_G_CCHS	ALCOHOL_G_CCHS	VITAMIN_B6_MG_CCHS	VITAMIN_B12_MCG_CCHS	VITAMIN_C_MG_CCHS	CAFFEINE_MG_CCHS	CALCIUM_MG_CCHS	CARBOHYDRATE_G_CCHS	CHOLESTEROL_MG_CCHS	FOLATE_DFE_MCG_CCHS	VITAMIN_D_CALCIFEROL_MCG_CCHS		PFA_18_2_OCTADECADIENOIC_ACID_G_CCHS	TOTAL_MONOUNSATURATED_FATTY_ACIDS_G_CCHS	TOTAL_POLYUNSATURATED_FATTY_ACIDS_G_CCHS	PFA_18_3_OCTADECATRIENOIC_ACIG_G_CCHS	TOTAL_SATURATED_FATTY_ACIDS_G_CCHS	TOTAL_FAT_G_CCHS	DIETARY_FIBER_G_CCHS	FOLIC_ACID_MCG_CCHS	TOTAL_FOLATE_MCG_CCHS	FOOD_FOLATE_MCG_CCHS	IRON_MG_CCHS	MAGNESIUM_MG_CCHS	WATER_G_CCHS	NIACIN_MG_CCHS	PHOSPHORUS_MG_CCHS	POTASSIUM_MG_CCHS	PROTEIN_G_CCHS	VITAMIN_A_RAE_MCG_CCHS	RIBOFLAVIN_VITAMIN_B2_MG_CCHS	SODIUM_MG_CCHS	TOTAL_SUGARS_G_CCHS	THIAMIN_VITAMIN_B1_MG_CCHS	ZINC_MG_CCHS
2	Kinnikinnick Multigrain Bread	NFP	100						91.2281	38.5965	0	105.263		263.158					1.75439	10.5263	8.77193				3.15789			2.24561			5.26316		0.182456	315.789	1.75439	0.210526
	Raw ingredients:
	water	CNF (2933)	34.16	0	0	0	0	0	0	0	0	0	0	0	0	0	0	0	0	0	0	0	0	0	0	0	30.66	0	0	0	0	0	0	0	0	0	0
	potato starch	USDA (359697)	16	0	0	0	0	0	0	13.5008	0	0	0	55.04	0	0	0	0	0	0	0	0	0	0	0	0	0	0	0	0	0	0	0	0	0	0	0
	Brown rice flour	CNF (4451)	16	0	0.11776	0	0	0	1.76	12.2368	0	2.56	0	58.08	0.15264	0.16128	0.15936	0.00672	0.08912	0.4448	0.736	0	0	2.56	0.3168	17.92	1.9152	1.0144	53.92	46.24	1.1568	0	0.0128	1.28	0	0.07088	0.392
	tapioca starch	USDA (483350)	5	0	0	0	0	0	0	5	0	0	0	21.45	0	0	0	0	0	0	0	0	0	0	0	0	0	0	0	0	0	0	0	0	0	0	0
	high monounsaturated canola oil	CNF (451)	5	0	0	0	0	0	0	0	0	0	0	44.25	0.95	3.1638	1.4071	0.4565	0.36825	5	0	0	0	0	0	0	0	0	0	0	0	0	0	0	0	0	0
	sugar	CNF (4318)	1.75	0	0	0	0	0	0.0175	1.74965	0	0	0	6.7725	0	0	0	0	0	0	0	0	0	0	0.000875	0	0.00035	0	0	0.035	0	0	0.00035	0.0175	1.7465	0	0.000175
	egg whites	USDA (172183)	1.75	0	8.75e-05	0.001575	0	0	0.1225	0.012775	0	0.07	0	3.78	0	0	0	0	0	0.002975	0	0	0	0.07	0.0014	0.1925	1.53248	0.0018375	0.2625	2.8525	0.19075	0	0.0076825	2.905	0.012425	7e-05	0.000525
	starch, corn	CNF (4419)	1.75	0	0	0	0	0	0.035	1.59722	0	0	0	6.6675	0.0004375	0.00028	0.0004375	0	0.0001575	0.000875	0.01575	0	0	0	0.008225	0.0525	0.1456	0	0.2275	0.0525	0.00455	0	0	0.1575	0	0	0.00105
	cellulose	expert opinion	1.75	0	0	0	0	0	0	0	0	0	0	0	0	0	0	0	0	0	0.7	0	0	0	0	0	0	0	0	0	0	0	0	0	0	0	0
	sunflower seeds	CNF (2527)	1.75	0	0.01407	0	0.0245	0	1.225	0.421225	0	4.1475	0	10.185	0.573685	0.166337	0.57547	0.0012075	0.0913325	0.8715	0.19425	0	0	4.1475	0.0665	2.2575	0.021	0.123235	20.2125	14.875	0.338275	0	0.004305	0.0525	0.047775	0.001855	0.092575
	flax seeds	CNF (4528)	1.75	0	0.0082775	0	0.0105	0	4.4625	0.5054	0	1.5225	0	9.345	0.112403	0.131722	0.502775	0.404863	0.0641025	0.7378	0.47775	0	0	1.5225	0.100275	6.86	0.1218	0.0539	11.235	14.2275	0.320075	0	0.0028175	0.525	0.027125	0.02877	0.07595
	palm oil shortening	USDA 4570	1.75	0	0	0	0	0	0	0	0	0	0	15.47	0.00875	0.518	0.00875	0.00525	1.14625	1.75	0	0	0	0	0	0	0	0	0	0	0	0	0	0	0	0	0
	psyllium fiber	USDA (703086);CNF 1383/1232	1.5	0	0.01818	0	0	0	0	1.5	0	0	0	5.625	0	0	0	0	0	0	1.125	0	0	0	0.27	1.965	0.03	0.09804	5.46	7.215	0	0	0.00213	0	0	0.054135	0.0855
	quinoa flour	CNF (6187)	1.5	0	0.00345	0	0	0	0.915	1.0506	0	0.75	0	5.7	0.03375	0.0234	0.03585	0.0021	0.009	0.0885	0.105	0	0	0.75	0.141	3.195	0.117	0.0447	6.255	11.28	0.1998	0	0.006	0.315	0.0399	0.003	0.05025
	teff flour (imputed from millet flour)	USDA (396835);20647	1.5	0	0.00558	0	0	0	2.19	1.06095	0	0.45	0	5.49	0.03828	0.01386	0.03927	0.00066	0.00804	0.0549	0.183	0	0	0.63	0.09885	1.785	0.13005	0.0903	4.275	3.36	0.183	0	0.001095	0.18	0	0.006195	0.03945
	quinoa	CNF (4495)	1.5	0	0.007305	0	0	0	0.705	0.9624	0	2.76	0	5.52	0.044655	0.024195	0.04938	0.0039	0.01059	0.09105	0.1035	0	0	2.76	0.06855	2.955	0.1992	0.0228	6.855	8.445	0.2118	0.015	0.00477	0.075	0.0399	0.0054	0.0465
	yeast	CNF (4008)	1	0	0.015	0.0007	0.003	0	0.3	0.4122	0	23.4	0	3.25	0.00017	0.04309	0.00017	0	0.01001	0.0761	0.269	0	0	23.4	0.0217	0.54	0.0508	0.402	6.37	9.55	0.4044	0	0.04	0.51	0	0.1099	0.0794
	cellulose	expert opinion	1.5	0	0	0	0	0	0	0	0	0	0	0	0	0	0	0	0	0	0.6	0	0	0	0	0	0	0	0	0	0	0	0	0	0	0	0
	flax seeds	CNF (4528)	1.5	0	0.007095	0	0.009	0	3.825	0.4332	0	1.305	0	8.01	0.096345	0.112905	0.43095	0.347025	0.054945	0.6324	0.4095	0	0	1.305	0.08595	5.88	0.1044	0.0462	9.63	12.195	0.27435	0	0.002415	0.45	0.02325	0.02466	0.0651
	salt	CNF (214)	0.79	0	0	0	0	0	0	0	0	0	0	0	0	0	0	0	0	0	0	0	0	0	0	0	0	0	0	0	0	0	0	306.188	0	0	0
	sweets, molasses, blackstrap	CNF (4300)	0.5	0	0.0035	0	0	0	4.3	0.304	0	0.005	0	1.175	0	0	0	0	0	0	0	0	0	0.005	0.0875	1.075	0.1435	0.0054	0.2	12.46	0	0	0.00026	0.275	0.214	0.000165	0.005
Product	Brand	Source	GRAMWT_G_CCHS	ALCOHOL_G_CCHS	VITAMIN_B6_MG_CCHS	VITAMIN_B12_MCG_CCHS	VITAMIN_C_MG_CCHS	CAFFEINE_MG_CCHS	CALCIUM_MG_CCHS	CARBOHYDRATE_G_CCHS	CHOLESTEROL_MG_CCHS	FOLATE_DFE_MCG_CCHS	VITAMIN_D_CALCIFEROL_MCG_CCHS	ENERGY_KCAL_CCHS	PFA_18_2_OCTADECADIENOIC_ACID_G_CCHS	TOTAL_MONOUNSATURATED_FATTY_ACIDS_G_CCHS	TOTAL_POLYUNSATURATED_FATTY_ACIDS_G_CCHS	PFA_18_3_OCTADECATRIENOIC_ACIG_G_CCHS	TOTAL_SATURATED_FATTY_ACIDS_G_CCHS	TOTAL_FAT_G_CCHS	DIETARY_FIBER_G_CCHS	FOLIC_ACID_MCG_CCHS	TOTAL_FOLATE_MCG_CCHS	FOOD_FOLATE_MCG_CCHS	IRON_MG_CCHS	MAGNESIUM_MG_CCHS	WATER_G_CCHS	NIACIN_MG_CCHS	PHOSPHORUS_MG_CCHS	POTASSIUM_MG_CCHS	PROTEIN_G_CCHS	VITAMIN_A_RAE_MCG_CCHS	RIBOFLAVIN_VITAMIN_B2_MG_CCHS	SODIUM_MG_CCHS	TOTAL_SUGARS_G_CCHS	THIAMIN_VITAMIN_B1_MG_CCHS	ZINC_MG_CCHS
3	President's Choice Gluten Free Multigrain Loaf	NFP	100						125.806	51.6129	0	161.2		258.065					0.806452	5.64516	11.2903				2.90323					0	4.83871			435.484	1.6129
	Raw ingredients:
	water	CNF (2933)	26.45	0	0	0	0	0	0	0	0	0	0	0	0	0	0	0	0	0	0	0	0	0	0	0	25.95	0	0	0	0	0	0	0	0	0	0
	starch, corn	CNF (4419)	18	0	0	0	0	0	0.36	16.4286	0	0	0	68.58	0.0045	0.00288	0.0045	0	0.00162	0.009	0.162	0	0	0	0.0846	0.54	1.4976	0	2.34	0.54	0.0468	0	0	1.62	0	0	0.0108
	egg whites	USDA (172183)	8	0	0.0004	0.0072	0	0	0.56	0.0584	0	0.32	0	17.28	0	0	0	0	0	0.0136	0	0	0	0.32	0.0064	0.88	7.0056	0.0084	1.2	13.04	0.872	0	0.03512	13.28	0.0568	0.00032	0.0024
	tapioca starch	USDA (483350)	8	0	0	0	0	0	0	8	0	0	0	34.32	0	0	0	0	0	0	0	0	0	0	0	0	0	0	0	0	0	0	0	0	0	0	0
	Brown rice flour	CNF (4451)	10	0	0.0736	0	0	0	1.1	7.648	0	1.6	0	36.3	0.0954	0.1008	0.0996	0.0042	0.0557	0.278	0.46	0	0	1.6	0.198	11.2	1.197	0.634	33.7	28.9	0.723	0	0.008	0.8	0	0.0443	0.245
	flax seeds	CNF (4528)	6	0	0.02838	0	0.036	0	15.3	1.7328	0	5.22	0	32.04	0.38538	0.45162	1.7238	1.3881	0.21978	2.5296	1.638	0	0	5.22	0.3438	23.52	0.4176	0.1848	38.52	48.78	1.0974	0	0.00966	1.8	0.093	0.09864	0.2604
	millet	CNF (4491)	5	0	0.0192	0	0	0	0.4	3.6425	0	4.25	0	18.9	0.10075	0.03865	0.1067	0.0059	0.03615	0.211	0.42	0	0	4.25	0.1505	5.7	0.4335	0.236	14.25	9.75	0.551	0	0.0145	0.25	0	0.02105	0.084
	high monounsaturated canola oil	CNF (451)	1.75	0	0	0	0	0	0	0	0	0	0	15.4875	0.3325	1.10733	0.492485	0.159775	0.128887	1.75	0	0	0	0	0	0	0	0	0	0	0	0	0	0	0	0	0
	yeast	CNF (4008)	1.25	0	0.01875	0.000875	0.00375	0	0.375	0.51525	0	29.25	0	4.0625	0.0002125	0.0538625	0.0002125	0	0.0125125	0.095125	0.33625	0	0	29.25	0.027125	0.675	0.0635	0.5025	7.9625	11.9375	0.5055	0	0.05	0.6375	0	0.137375	0.09925
	sugar	CNF (4318)	1.61	0	0	0	0	0	0.0161	1.60968	0	0	0	6.2307	0	0	0	0	0	0	0	0	0	0	0.000805	0	0.000322	0	0	0.0322	0	0	0.000322	0.0161	1.60678	0	0.000161
	sunflower seeds	CNF (2527)	1.5	0	0.01206	0	0.021	0	1.05	0.36105	0	3.555	0	8.73	0.49173	0.142575	0.49326	0.001035	0.078285	0.747	0.1665	0	0	3.555	0.057	1.935	0.018	0.10563	17.325	12.75	0.28995	0	0.00369	0.045	0.04095	0.00159	0.07935
	chicory root inulin	USDA (169993)	1.5	0	0.003615	0	0	0	0.615	0.26265	0	0.345	0	4.545	0.001125	6e-05	0.001305	0.000195	0.00072	0.003	0.0225	0	0	0.345	0.012	0.33	1.2	0.006	0.915	4.35	0.021	0	0.00045	0.75	0.13095	0.0006	0.00495
	psyllium fiber	USDA (703086);CNF 1383/1232	1.5	0	0.01818	0	0	0	0	1.5	0	0	0	5.625	0	0	0	0	0	0	1.125	0	0	0	0.27	1.965	0.03	0.09804	5.46	7.215	0	0	0.00213	0	0	0.054135	0.0855
	xanthan gum	USDA (383433)	1.5	0	0	0	0	0	0	1.3494	0	0	0	0	0	0	0	0	0	0	1.305	0	0	0	0	0	0	0	0	0	0	0	0	71.745	0	0	0
	modified cellulose	expert opinion	1.25	0	0	0	0	0	0	0	0	0	0	0	0	0	0	0	0	0	0.5	0	0	0	0	0	0	0	0	0	0	0	0	0	0	0	0
	salt	CNF (214)	1.09	0	0	0	0	0	0	0	0	0	0	0	0	0	0	0	0	0	0	0	0	0	0	0	0	0	0	0	0	0	0	422.462	0	0	0
	Quinoa, Dry	CNF (4495)	1	0	0.00487	0	0	0	0.47	0.6416	0	1.84	0	3.68	0.02977	0.01613	0.03292	0.0026	0.00706	0.0607	0.069	0	0	1.84	0.0457	1.97	0.1328	0.0152	4.57	5.63	0.1412	0.01	0.00318	0.05	0.0266	0.0036	0.031
	sorghum flour	CNF (6190)	1	0	0.00325	0	0.008	0	0.12	0.7664	0	0.25	0	3.59	0.01336	0.00943	0.01403	0.00061	0.00528	0.0334	0.066	0	0	0.25	0.0314	1.23	0.1026	0.04496	2.78	3.24	0.0843	0	0.00061	0.03	0.0194	0.00329	0.0163
Product	Brand	Source	GRAMWT_G_CCHS	ALCOHOL_G_CCHS	VITAMIN_B6_MG_CCHS	VITAMIN_B12_MCG_CCHS	VITAMIN_C_MG_CCHS	CAFFEINE_MG_CCHS	CALCIUM_MG_CCHS	CARBOHYDRATE_G_CCHS	CHOLESTEROL_MG_CCHS	FOLATE_DFE_MCG_CCHS	VITAMIN_D_CALCIFEROL_MCG_CCHS	ENERGY_KCAL_CCHS	PFA_18_2_OCTADECADIENOIC_ACID_G_CCHS	TOTAL_MONOUNSATURATED_FATTY_ACIDS_G_CCHS	TOTAL_POLYUNSATURATED_FATTY_ACIDS_G_CCHS	PFA_18_3_OCTADECATRIENOIC_ACIG_G_CCHS	TOTAL_SATURATED_FATTY_ACIDS_G_CCHS	TOTAL_FAT_G_CCHS	DIETARY_FIBER_G_CCHS	FOLIC_ACID_MCG_CCHS	TOTAL_FOLATE_MCG_CCHS	FOOD_FOLATE_MCG_CCHS	IRON_MG_CCHS	MAGNESIUM_MG_CCHS	WATER_G_CCHS	NIACIN_MG_CCHS	PHOSPHORUS_MG_CCHS	POTASSIUM_MG_CCHS	PROTEIN_G_CCHS	VITAMIN_A_RAE_MCG_CCHS	RIBOFLAVIN_VITAMIN_B2_MG_CCHS	SODIUM_MG_CCHS	TOTAL_SUGARS_G_CCHS	THIAMIN_VITAMIN_B1_MG_CCHS	ZINC_MG_CCHS
4	Kinnikinnick new whole gtain bread	NFP	100						47.619	52.381	0	55.5556		253.968					0	3.96825	3.1746				1.19048			2.38095		79.3651	1.5873		0.15873	571.429	3.1746	0.15873
	Raw ingredients:
	modified tapioca starch (SUB tapioca starch)	USDA (483350)	15.3314	0	0	0	0	0	0	15.331	0	0	0	65.77	0	0	0	0	0	0	0	0	0	0	0	0	0	0	0	0	0	0	0	0	0	0	0
	potato starch	USDA (359697)	16	0	0	0	0	0	0	13.5008	0	0	0	55.04	0	0	0	0	0	0	0	0	0	0	0	0	0	0	0	0	0	0	0	0	0	0	0
	white rice flour	CNF (4429)	9	0	0.03924	0	0	0	0.9	7.2117	0	0.36	0	32.94	0.02817	0.03978	0.03411	0.00603	0.03474	0.1278	0.216	0	0	0.36	0.0315	3.15	1.0701	0	8.82	6.84	0.5355	0	0.00189	0	0.0108	0.01242	0.072
	Brown rice flour	CNF (4451)	7	0	0.05152	0	0	0	0.77	5.3536	0	1.12	0	25.41	0.06678	0.07056	0.06972	0.00294	0.03899	0.1946	0.322	0	0	1.12	0.1386	7.84	0.8379	0.4438	23.59	20.23	0.5061	0	0.0056	0.56	0	0.03101	0.1715
	rice starch (SUB tapioca starch)	USDA (483350)	6	0	0	0	0	0	0	6	0	0	0	25.74	0	0	0	0	0	0	0	0	0	0	0	0	0	0	0	0	0	0	0	0	0	0	0
	teff flour (imputed from millet flour)	USDA (396835);20647	3	0	0.01116	0	0	0	4.38	2.1219	0	0.9	0	10.98	0.07656	0.02772	0.07854	0.00132	0.01608	0.1098	0.366	0	0	1.26	0.1977	3.57	0.2601	0.1806	8.55	6.72	0.366	0	0.00219	0.36	0	0.01239	0.0789
	water	CNF (2933)	30	0	0	0	0	0	0	0	0	0	0	0	0	0	0	0	0	0	0	0	0	0	0	0	30	0	0	0	0	0	0	0	0	0	0
	sugar	CNF (4318)	3.17	0	0	0	0	0	0.0317	3.16937	0	0	0	12.2679	0	0	0	0	0	0	0	0	0	0	0.001585	0	0.000634	0	0	0.0634	0	0	0.000634	0.0317	3.16366	0	0.000317
	high monounsaturated canola oil	CNF (451)	3	0	0	0	0	0	0	0	0	0	0	26.55	0.57015	1.89828	0.84426	0.27411	0.22095	3	0	0	0	0	0	0	0	0	0	0	0	0	0	0	0	0	0
	modified cellulose	expert opinion	1.5	0	0	0	0	0	0	0	0	0	0	0	0	0	0	0	0	0	0.6	0	0	0	0	0	0	0	0	0	0	0	0	0	0	0	0
	psyllium fiber	USDA (703086)+CNF 1383/1232	1.5	0	0.01818	0	0	0	0	1.5	0	0	0	5.625	0	0	0	0	0	0	1.125	0	0	0	0.27	1.965	0.03	0.09804	5.46	7.215	0	0	0.00213	0	0	0.054135	0.0855
	salt	CNF (214)	1.42857	0	0	0	0	0	0	0	0	0	0	0	0	0	0	0	0	0	0	0	0	0	0	0	0	0	0	0	0	0	0	553.685	0	0	0
	yeast	CNF (4008)	1	0	0.015	0.0007	0.003	0	0.3	0.4122	0	23.4	0	3.25	0.00017	0.04309	0.00017	0	0.01001	0.0761	0.269	0	0	23.4	0.0217	0.54	0.0508	0.402	6.37	9.55	0.4044	0	0.04	0.51	0	0.1099	0.0794
	vinegar	CNF (14)	1	0	0	0	0	0	0.06	0.0004	0	0	0	0.18	0	0	0	0	0	0	0	0	0	0	0.0003	0.01	0.9478	0	0.04	0.02	0	0	0	0.02	0.0004	0	0.0001
	flax seeds	CNF (4528)	1	0	0.00473	0	0.006	0	2.55	0.2888	0	0.87	0	5.34	0.05903	0.07527	0.2873	0.22813	0.03663	0.4216	0.273	0	0	0.87	0.0573	3.92	0.0696	0.0308	6.42	8.13	0.1829	0	0.00161	0.3	0.0155	0.01644	0.0434
Enriched white (n=3)
Product	Brand	Source	GRAMWT_G_CCHS	ALCOHOL_G_CCHS	VITAMIN_B6_MG_CCHS	VITAMIN_B12_MCG_CCHS	VITAMIN_C_MG_CCHS	CAFFEINE_MG_CCHS	CALCIUM_MG_CCHS	CARBOHYDRATE_G_CCHS	CHOLESTEROL_MG_CCHS	FOLATE_DFE_MCG_CCHS	VITAMIN_D_CALCIFEROL_MCG_CCHS	ENERGY_KCAL_CCHS	PFA_18_2_OCTADECADIENOIC_ACID_G_CCHS	TOTAL_MONOUNSATURATED_FATTY_ACIDS_G_CCHS	TOTAL_POLYUNSATURATED_FATTY_ACIDS_G_CCHS	PFA_18_3_OCTADECATRIENOIC_ACIG_G_CCHS	TOTAL_SATURATED_FATTY_ACIDS_G_CCHS	TOTAL_FAT_G_CCHS	DIETARY_FIBER_G_CCHS	FOLIC_ACID_MCG_CCHS	TOTAL_FOLATE_MCG_CCHS	FOOD_FOLATE_MCG_CCHS	IRON_MG_CCHS	MAGNESIUM_MG_CCHS	WATER_G_CCHS	NIACIN_MG_CCHS	PHOSPHORUS_MG_CCHS	POTASSIUM_MG_CCHS	PROTEIN_G_CCHS	VITAMIN_A_RAE_MCG_CCHS	RIBOFLAVIN_VITAMIN_B2_MG_CCHS	SODIUM_MG_CCHS	TOTAL_SUGARS_G_CCHS	THIAMIN_VITAMIN_B1_MG_CCHS	ZINC_MG_CCHS
1	All But Gluten White Loaf	NFP	100		0.0809524		0		123.81	46.4286	0	166.667		250	2.97619	1.19048	3.57143	0.47619	1.19048	5.95238	4.7619				2.14286	20		2.85714	59.5238	83.3333	5.95238	0	0.232143	428.571	3.57143	0.214286	0.52381
	Raw ingredients:
	Brown rice flour	CNF (4451)	21.29	0	0.156694	0	0	0	2.3419	16.2826	0	3.4064	0	77.2827	0.203107	0.214603	0.212048	0.0089418	0.118585	0.591862	0.97934	0	0	3.4064	0.421542	23.8448	2.54841	1.34979	71.7473	61.5281	1.53927	0	0.017032	1.7032	0	0.0943147	0.521605
	tapioca starch	USDA (483350)	12	0	0	0	0	0	0	12	0	0	0	51.48	0	0	0	0	0	0	0	0	0	0	0	0	0	0	0	0	0	0	0	0	0	0	0
	starch, corn	CNF (4419)	11	0	0	0	0	0	0.22	10.0397	0	0	0	41.91	0.00275	0.00176	0.00275	0	0.00099	0.0055	0.099	0	0	0	0.0517	0.33	0.9152	0	1.43	0.33	0.0286	0	0	0.99	0	0	0.0066
	thiamine	see NFP	6	0	0	0	0	0	0	0	0	0	0	0	0	0	0	0	0	0	0	0	0	0	0	0	0	0	0	0	0	0	0	0	0	0	0
	riboflavin	see NFP	6	0	0	0	0	0	0	0	0	0	0	0	0	0	0	0	0	0	0	0	0	0	0	0	0	0	0	0	0	0	0	0	0	0	0
	niacin	see NFP	6	0	0	0	0	0	0	0	0	0	0	0	0	0	0	0	0	0	0	0	0	0	0	0	0	0	0	0	0	0	0	0	0	0	0
	iron	see NFP	6	0	0	0	0	0	0	0	0	0	0	0	0	0	0	0	0	0	0	0	0	0	0	0	0	0	0	0	0	0	0	0	0	0	0
	folate	see NFP	5.57	0	0	0	0	0	0	0	0	0	0	0	0	0	0	0	0	0	0	0	0	0	0	0	0	0	0	0	0	0	0	0	0	0	0
	water	CNF (2933)	4.5	0	0	0	0	0	0	0	0	0	0	0	0	0	0	0	0	0	0	0	0	0	0	0	4.5	0	0	0	0	0	0	0	0	0	0
	egg white powder	USDA (1173)	4	0	0.00144	0.0072	0	0	2.48	0.312	0	0.72	0	15.28	0	0	0	0	0	0	0	0	0	0.72	0.006	3.52	0.232	0.0346	4.44	45	3.244	0	0.1012	51.2	0.216	0.0002	0.004
	high monounsaturated canola oil	CNF (451)	4	0	0	0	0	0	0	0	0	0	0	35.4	0.76	2.53104	1.12568	0.3652	0.2946	4	0	0	0	0	0	0	0	0	0	0	0	0	0	0	0	0	0
	sugar	CNF (4318)	3.57	0	0	0	0	0	0.0357	3.56929	0	0	0	13.8159	0	0	0	0	0	0	0	0	0	0	0.001785	0	0.000714	0	0	0.0714	0	0	0.000714	0.0357	3.56286	0	0.000357
	chicory root inulin	USDA (169993)	3	0	0.00723	0	0	0	1.23	0.5253	0	0.69	0	9.09	0.00225	0.00012	0.00261	0.00039	0.00144	0.006	0.045	0	0	0.69	0.024	0.66	2.4	0.012	1.83	8.7	0.042	0	0.0009	1.5	0.2619	0.0012	0.0099
	yeast	CNF (4008)	1.25	0	0.01875	0.000875	0.00375	0	0.375	0.51525	0	29.25	0	4.0625	0.0002125	0.0538625	0.0002125	0	0.0125125	0.095125	0.33625	0	0	29.25	0.027125	0.675	0.0635	0.5025	7.9625	11.9375	0.5055	0	0.05	0.6375	0	0.137375	0.09925
	xanthan gum	USDA (383433)	1.5	0	0	0	0	0	0	1.3494	0	0	0	0	0	0	0	0	0	0	1.305	0	0	0	0	0	0	0	0	0	0	0	0	71.745	0	0	0
	salt	CNF (214)	1.07	0	0	0	0	0	0	0	0	0	0	0	0	0	0	0	0	0	0	0	0	0	0	0	0	0	0	0	0	0	0	802.291	0	0	0
	modified cellulose	expert opinion	1	0	0	0	0	0	0	0	0	0	0	0	0	0	0	0	0	0	0.4	0	0	0	0	0	0	0	0	0	0	0	0	0	0	0	0
Product	Brand	Source	GRAMWT_G_CCHS	ALCOHOL_G_CCHS	VITAMIN_B6_MG_CCHS	VITAMIN_B12_MCG_CCHS	VITAMIN_C_MG_CCHS	CAFFEINE_MG_CCHS	CALCIUM_MG_CCHS	CARBOHYDRATE_G_CCHS	CHOLESTEROL_MG_CCHS	FOLATE_DFE_MCG_CCHS	VITAMIN_D_CALCIFEROL_MCG_CCHS	ENERGY_KCAL_CCHS	PFA_18_2_OCTADECADIENOIC_ACID_G_CCHS	TOTAL_MONOUNSATURATED_FATTY_ACIDS_G_CCHS	TOTAL_POLYUNSATURATED_FATTY_ACIDS_G_CCHS	PFA_18_3_OCTADECATRIENOIC_ACIG_G_CCHS	TOTAL_SATURATED_FATTY_ACIDS_G_CCHS	TOTAL_FAT_G_CCHS	DIETARY_FIBER_G_CCHS	FOLIC_ACID_MCG_CCHS	TOTAL_FOLATE_MCG_CCHS	FOOD_FOLATE_MCG_CCHS	IRON_MG_CCHS	MAGNESIUM_MG_CCHS	WATER_G_CCHS	NIACIN_MG_CCHS	PHOSPHORUS_MG_CCHS	POTASSIUM_MG_CCHS	PROTEIN_G_CCHS	VITAMIN_A_RAE_MCG_CCHS	RIBOFLAVIN_VITAMIN_B2_MG_CCHS	SODIUM_MG_CCHS	TOTAL_SUGARS_G_CCHS	THIAMIN_VITAMIN_B1_MG_CCHS	ZINC_MG_CCHS
2	All But Gluten Cinnamon Raisin Loaf	NFP	100		0.154545		0		147.727	53.4091	0	113.636		284.091	2.27273	1.02273	2.27273	0.340909	2.27273	5.68182	5.68182				3.06818	38.1818		2.72727	56.8182	204.545	4.54545		0.221591	363.636	15.9091	0.204545	0.5
	Raw ingredients:
	Brown rice flour	CNF (4451)	24.29	0	0.178774	0	0	0	2.6719	18.577	0	3.8864	0	88.1727	0.231727	0.244843	0.241928	0.0102018	0.135295	0.675262	1.11734	0	0	3.8864	0.480942	27.2048	2.90751	1.53999	81.8573	70.1981	1.75617	0	0.019432	1.9432	0	0.107605	0.595105
	tapioca starch	USDA (483350)	16	0	0	0	0	0	0	16	0	0	0	68.64	0	0	0	0	0	0	0	0	0	0	0	0	0	0	0	0	0	0	0	0	0	0	0
	starch, corn	CNF (4419)	8	0	0	0	0	0	0.16	7.3016	0	0	0	30.48	0.002	0.00128	0.002	0	0.00072	0.004	0.072	0	0	0	0.0376	0.24	0.6656	0	1.04	0.24	0.0208	0	0	0.72	0	0	0.0048
	thiamine	see NFP	4	0	0	0	0	0	0	0	0	0	0	0	0	0	0	0	0	0	0	0	0	0	0	0	0	0	0	0	0	0	0	0	0	0	0
	riboflavin	see NFP	4	0	0	0	0	0	0	0	0	0	0	0	0	0	0	0	0	0	0	0	0	0	0	0	0	0	0	0	0	0	0	0	0	0	0
	niacin	see NFP	4	0	0	0	0	0	0	0	0	0	0	0	0	0	0	0	0	0	0	0	0	0	0	0	0	0	0	0	0	0	0	0	0	0	0
	iron	see NFP	4	0	0	0	0	0	0	0	0	0	0	0	0	0	0	0	0	0	0	0	0	0	0	0	0	0	0	0	0	0	0	0	0	0	0
	folate	see NFP	4	0	0	0	0	0	0	0	0	0	0	0	0	0	0	0	0	0	0	0	0	0	0	0	0	0	0	0	0	0	0	0	0	0	0
	water	CNF (2933)	5	0	0	0	0	0	0	0	0	0	0	0	0	0	0	0	0	0	0	0	0	0	0	0	5	0	0	0	0	0	0	0	0	0	0
	raisins	CNF (1745)	4	0	0.00696	0	0.092	0	2	3.1672	0	0.2	0	11.96	0.00112	0.00204	0.00148	0.00032	0.00232	0.0184	0.144	0	0	0.2	0.0752	1.28	0.6172	0.03064	4.04	29.96	0.1228	0	0.005	0.44	2.3676	0.00424	0.0088
	cinnamon	CNF (178)	4	0	0.00632	0	0.152	0	40.08	3.2236	0	0.24	0	9.88	0.00176	0.00984	0.00272	0.00044	0.0138	0.0496	2.124	0	0	0.24	0.3328	2.4	0.4232	0.05328	2.56	17.24	0.1596	0.6	0.00164	0.4	0.0868	0.00088	0.0732
	sugar	CNF (4318)	5	0	0	0	0	0	0.05	4.999	0	0	0	19.35	0	0	0	0	0	0	0	0	0	0	0.0025	0	0.001	0	0	0.1	0	0	0.001	0.05	4.99	0	0.0005
	egg white powder	USDA (1173)	3.5	0	0.00126	0.0063	0	0	2.17	0.273	0	0.63	0	13.37	0	0	0	0	0	0	0	0	0	0.63	0.00525	3.08	0.203	0.030275	3.885	39.375	2.8385	0	0.08855	44.8	0.189	0.000175	0.0035
	high monounsaturated canola oil	CNF (451)	4.5	0	0	0	0	0	0	0	0	0	0	39.825	0.855	2.84742	1.26639	0.41085	0.331425	4.5	0	0	0	0	0	0	0	0	0	0	0	0	0	0	0	0	0
	chicory root inulin	USDA (169993)	1	0	0.00241	0	0	0	0.41	0.1751	0	0.23	0	3.03	0.00075	4e-05	0.00087	0.00013	0.00048	0.002	0.015	0	0	0.23	0.008	0.22	0.8	0.004	0.61	2.9	0.014	0	0.0003	0.5	0.0873	0.0004	0.0033
	yeast	CNF (4008)	1	0	0.015	0.0007	0.003	0	0.3	0.4122	0	23.4	0	3.25	0.00017	0.04309	0.00017	0	0.01001	0.0761	0.269	0	0	23.4	0.0217	0.54	0.0508	0.402	6.37	9.55	0.4044	0	0.04	0.51	0	0.1099	0.0794
	xanthan gum	USDA (383433)	1	0	0	0	0	0	0	0.8996	0	0	0	0	0	0	0	0	0	0	0.87	0	0	0	0	0	0	0	0	0	0	0	0	47.83	0	0	0
	salt	CNF (214)	0.91	0	0	0	0	0	0	0	0	0	0	0	0	0	0	0	0	0	0	0	0	0	0	0	0	0	0	0	0	0	0	352.698	0	0	0
	modified cellulose	expert opinion	0.1	0	0	0	0	0	0	0	0	0	0	0	0	0	0	0	0	0	0.04	0	0	0	0	0	0	0	0	0	0	0	0	0	0	0	0
	sorbic acid	assumed zero	0.1
	cinnamon	CNF (178)	0.1	0	0.000158	0	0.0038	0	1.002	0.08059	0	0.006	0	0.247	4.4e-05	0.000246	6.8e-05	1.1e-05	0.000345	0.00124	0.0531	0	0	0.006	0.00832	0.06	0.01058	0.001332	0.064	0.431	0.00399	0.015	4.1e-05	0.01	0.00217	2.2e-05	0.00183
Product	Brand	Source	GRAMWT_G_CCHS	ALCOHOL_G_CCHS	VITAMIN_B6_MG_CCHS	VITAMIN_B12_MCG_CCHS	VITAMIN_C_MG_CCHS	CAFFEINE_MG_CCHS	CALCIUM_MG_CCHS	CARBOHYDRATE_G_CCHS	CHOLESTEROL_MG_CCHS	FOLATE_DFE_MCG_CCHS	VITAMIN_D_CALCIFEROL_MCG_CCHS	ENERGY_KCAL_CCHS	PFA_18_2_OCTADECADIENOIC_ACID_G_CCHS	TOTAL_MONOUNSATURATED_FATTY_ACIDS_G_CCHS	TOTAL_POLYUNSATURATED_FATTY_ACIDS_G_CCHS	PFA_18_3_OCTADECATRIENOIC_ACIG_G_CCHS	TOTAL_SATURATED_FATTY_ACIDS_G_CCHS	TOTAL_FAT_G_CCHS	DIETARY_FIBER_G_CCHS	FOLIC_ACID_MCG_CCHS	TOTAL_FOLATE_MCG_CCHS	FOOD_FOLATE_MCG_CCHS	IRON_MG_CCHS	MAGNESIUM_MG_CCHS	WATER_G_CCHS	NIACIN_MG_CCHS	PHOSPHORUS_MG_CCHS	POTASSIUM_MG_CCHS	PROTEIN_G_CCHS	VITAMIN_A_RAE_MCG_CCHS	RIBOFLAVIN_VITAMIN_B2_MG_CCHS	SODIUM_MG_CCHS	TOTAL_SUGARS_G_CCHS	THIAMIN_VITAMIN_B1_MG_CCHS	ZINC_MG_CCHS
3	Presidents Choice - Gluten Free Rustic White Bread	NFP	100						125.806	50	0	96.7742		225.806					0.645161	4.03226	11.2903				2.90323			2.58065		0	3.22581		0.167742	483.871	1.6129	0.193548
	Raw ingredients:
	starch, corn	CNF (4419)	18.6103	0	0	0	0	0	0.381206	17.3964	0	0	0	72.6198	0.00476508	0.00304965	0.00476508	0	0.00171543	0.00953016	0.171543	0	0	0	0.0895835	0.57181	1.58582	0	2.47784	0.57181	0.0495568	0	0	1.71543	0	0	0.0114362
	tapioca starch	USDA (483350)	14	0	0	0	0	0	0	14	0	0	0	60.06	0	0	0	0	0	0	0	0	0	0	0	0	0	0	0	0	0	0	0	0	0	0	0
	Brown rice flour	CNF (4451)	14	0	0.10304	0	0	0	1.54	10.7072	0	2.24	0	50.82	0.13356	0.14112	0.13944	0.00588	0.07798	0.3892	0.644	0	0	2.24	0.2772	15.68	1.6758	0.8876	47.18	40.46	1.0122	0	0.0112	1.12	0	0.06202	0.343
	thiamine	see NFP	6
	riboflavin	see NFP	6
	niacin	see NFP	6
	iron	see NFP	6
	folate	see NFP	6
	water	CNF (2933)	4.8	0	0	0	0	0	0	0	0	0	0	0	0	0	0	0	0	0	0	0	0	0	0	0	4.8	0	0	0	0	0	0	0	0	0	0
	egg whites	USDA (172183)	5	0	0.00025	0.0045	0	0	0.35	0.0365	0	0.2	0	10.8	0	0	0	0	0	0.0085	0	0	0	0.2	0.004	0.55	4.3785	0.00525	0.75	8.15	0.545	0	0.02195	8.3	0.0355	0.0002	0.0015
	high monounsaturated canola oil	CNF (451)	2	0	0	0	0	0	0	0	0	0	0	17.7	0.38	1.26552	0.56284	0.1826	0.1473	2	0	0	0	0	0	0	0	0	0	0	0	0	0	0	0	0	0
	sugar	CNF (4318)	1.61	0	0	0	0	0	0.0161	1.60968	0	0	0	6.2307	0	0	0	0	0	0	0	0	0	0	0.000805	0	0.000322	0	0	0.0322	0	0	0.000322	0.0161	1.60678	0	0.000161
	xanthan gum	USDA (383433)	1.5	0	0	0	0	0	0	1.3494	0	0	0	0	0	0	0	0	0	0	1.305	0	0	0	0	0	0	0	0	0	0	0	0	71.745	0	0	0
	yeast	CNF (4008)	1.25	0	0.01875	0.000875	0.00375	0	0.375	0.51525	0	29.25	0	4.0625	0.0002125	0.0538625	0.0002125	0	0.0125125	0.095125	0.33625	0	0	29.25	0.027125	0.675	0.0635	0.5025	7.9625	11.9375	0.5055	0	0.05	0.6375	0	0.137375	0.09925
	chicory root inulin	USDA (169993)	1.5	0	0.003615	0	0	0	0.615	0.26265	0	0.345	0	4.545	0.001125	6e-05	0.001305	0.000195	0.00072	0.003	0.0225	0	0	0.345	0.012	0.33	1.2	0.006	0.915	4.35	0.021	0	0.00045	0.75	0.13095	0.0006	0.00495
	psyllium fiber	USDA (703086);CNF 1383/1232	1.5	0	0.01818	0	0	0	0	1.5	0	0	0	5.625	0	0	0	0	0	0	1.125	0	0	0	0.27	1.965	0.03	0.09804	5.46	7.215	0	0	0.00213	0	0	0.054135	0.0855
	modified cellulose	expert opinion	1.5	0	0	0	0	0	0	0	0	0	0	0	0	0	0	0	0	0	0.6	0	0	0	0	0	0	0	0	0	0	0	0	0	0	0	0
	salt	CNF (214)	1.20968	0	0	0	0	0	0	0	0	0	0	0	0	0	0	0	0	0	0	0	0	0	0	0	0	0	0	0	0	0	0	468.847	0	0	0
Unenriched, whole/multi-grain (n=6)
Product	Brand	Source	GRAMWT_G_CCHS	ALCOHOL_G_CCHS	VITAMIN_B6_MG_CCHS	VITAMIN_B12_MCG_CCHS	VITAMIN_C_MG_CCHS	CAFFEINE_MG_CCHS	CALCIUM_MG_CCHS	CARBOHYDRATE_G_CCHS	CHOLESTEROL_MG_CCHS	FOLATE_DFE_MCG_CCHS	VITAMIN_D_CALCIFEROL_MCG_CCHS	ENERGY_KCAL_CCHS	PFA_18_2_OCTADECADIENOIC_ACID_G_CCHS	TOTAL_MONOUNSATURATED_FATTY_ACIDS_G_CCHS	TOTAL_POLYUNSATURATED_FATTY_ACIDS_G_CCHS	PFA_18_3_OCTADECATRIENOIC_ACIG_G_CCHS	TOTAL_SATURATED_FATTY_ACIDS_G_CCHS	TOTAL_FAT_G_CCHS	DIETARY_FIBER_G_CCHS	FOLIC_ACID_MCG_CCHS	TOTAL_FOLATE_MCG_CCHS	FOOD_FOLATE_MCG_CCHS	IRON_MG_CCHS	MAGNESIUM_MG_CCHS	WATER_G_CCHS	NIACIN_MG_CCHS	PHOSPHORUS_MG_CCHS	POTASSIUM_MG_CCHS	PROTEIN_G_CCHS	VITAMIN_A_RAE_MCG_CCHS	RIBOFLAVIN_VITAMIN_B2_MG_CCHS	SODIUM_MG_CCHS	TOTAL_SUGARS_G_CCHS	THIAMIN_VITAMIN_B1_MG_CCHS	ZINC_MG_CCHS
1	Udi's GF Whole Grain Bread	USDA (28372)	100		0.09				60	49.09				309		5.438	2.415		0.266	9.34	4.9				0.76	31	32.36	1.41	77	123	7.25		0.32	510	9.81	0.18	0.58
	Raw ingredients:
	water	CNF (2933)	20.63	0	0	0	0	0	0	0	0	0	0	0	0	0	0	0	0	0	0	0	0	0	0	0	20.63	0	0	0	0	0	0	0	0	0	0
	modified tapioca starch - SUB tapioca starch	USDA (483350)	10	0	0	0	0	0	0	10	0	0	0	42.9	0	0	0	0	0	0	0	0	0	0	0	0	0	0	0	0	0	0	0	0	0	0	0
	White Rice flour	CNF (4429)	10	0	0.0436	0	0	0	1	8.013	0	0.4	0	36.6	0.0313	0.0442	0.0379	0.0067	0.0386	0.142	0.24	0	0	0.4	0.035	3.5	1.189	0	9.8	7.6	0.595	0	0.0021	0	0.012	0.0138	0.08
	high monounsaturated canola oil	CNF (451)	7	0	0	0	0	0	0	0	0	0	0	61.95	1.33	4.42932	1.96994	0.6391	0.51555	7	0	0	0	0	0	0	0	0	0	0	0	0	0	0	0	0	0
	Brown rice flour	CNF (4451)	10	0	0.0736	0	0	0	1.1	7.648	0	1.6	0	36.3	0.0954	0.1008	0.0996	0.0042	0.0557	0.278	0.46	0	0	1.6	0.198	11.2	1.197	0.634	33.7	28.9	0.723	0	0.008	0.8	0	0.0443	0.245
	sorghum flour	CNF (6190)	8	0	0.026	0	0.064	0	0.96	6.1312	0	2	0	28.72	0.10688	0.07544	0.11224	0.00488	0.04224	0.2672	0.528	0	0	2	0.2512	9.84	0.8208	0.35968	22.24	25.92	0.6744	0	0.00488	0.24	0.1552	0.02632	0.1304
	sugar	CNF (4318)	6.75	0	0	0	0	0	0.0675	6.74865	0	0	0	26.1225	0	0	0	0	0	0	0	0	0	0	0.003375	0	0.00135	0	0	0.135	0	0	0.00135	0.0675	6.7365	0	0.000675
	tapioca starch	USDA (483350)	5	0	0	0	0	0	0	5	0	0	0	21.45	0	0	0	0	0	0	0	0	0	0	0	0	0	0	0	0	0	0	0	0	0	0	0
	sugar cane syrup - sweets, syrup, cane and maple	CNF (4329)	3	0	0	0	0	0	0.36	2.0856	0	0	0	8.37	0.00138	0.00096	0.0015	0	0.0006	0.003	0.003	0	0	0	0.0057	0.06	0.903	0.00015	0	1.59	0	0	0.00042	3.12	2.046	3e-05	0.0189
	egg whites	USDA (172183)	5	0	0.00025	0.0045	0	0	0.35	0.0365	0	0.2	0	10.8	0	0	0	0	0	0.0085	0	0	0	0.2	0.004	0.55	4.3785	0.00525	0.75	8.15	0.545	0	0.02195	8.3	0.0355	0.0002	0.0015
	flax seeds	CNF (4528)	3	0	0.01419	0	0.018	0	7.65	0.8664	0	2.61	0	16.02	0.19269	0.22581	0.8619	0.69405	0.10989	1.2648	0.819	0	0	2.61	0.1719	11.76	0.2088	0.0924	19.26	24.39	0.5487	0	0.00483	0.9	0.0465	0.04932	0.1302
	amaranth flour	CNF (6180)	1.5	0	0.0033	0	0.063	0	2.28	0.98745	0	0.735	0	5.58	0.0423	0.02145	0.0432	0.0009	0.02475	0.0972	0.2265	0	0	0.735	0.11325	3.975	0.1545	0.01932	6.795	5.46	0.2157	0	0.00315	0.315	0.02835	0.0012	0.0474
	modified cellulose	expert opinion	1.5	0	0	0	0	0	0	0	0	0	0	0	0	0	0	0	0	0	0.6	0	0	0	0	0	0	0	0	0	0	0	0	0	0	0	0
	teff flour (imputed from millet flour)	USDA (396835);20647	1.5	0	0.00558	0	0	0	2.19	1.06095	0	0.45	0	5.49	0.03828	0.01386	0.03927	0.00066	0.00804	0.0549	0.183	0	0	0.63	0.09885	1.785	0.13005	0.0903	4.275	3.36	0.183	0	0.001095	0.18	0	0.006195	0.03945
	Brown rice, dry	CNF (4496)	1.5	0	0.007635	0	0	0	0.345	1.1586	0	0.3	0	5.55	0.015	0.01584	0.01566	0.00066	0.00876	0.0438	0.054	0	0	0.3	0.02205	2.145	0.15555	0.076365	4.995	3.345	0.1191	0	0.001395	0.105	0.01275	0.006015	0.0303
	salt	CNF (214)	1.27	0	0	0	0	0	0	0	0	0	0	0	0	0	0	0	0	0	0	0	0	0	0	0	0	0	0	0	0	0	0	492.227	0	0	0
	yeast	CNF (4008)	1.25	0	0.01875	0.000875	0.00375	0	0.375	0.51525	0	29.25	0	4.0625	0.0002125	0.0538625	0.0002125	0	0.0125125	0.095125	0.33625	0	0	29.25	0.027125	0.675	0.0635	0.5025	7.9625	11.9375	0.5055	0	0.05	0.6375	0	0.137375	0.09925
	guar gum	USDA (169045)	1	0	0	0	0	0	2.94	0.773	0	0	0	3.32	0.00067	0.0022	0.0007	1e-05	0.0006	0.005	0.773	0	0	0	0	0	0.15	0	0	0	0.046	0	0	1.25	0	0	0
	xanthan gum	USDA (383433)	0.5	0	0	0	0	0	0	0.4498	0	0	0	0	0	0	0	0	0	0	0.435	0	0	0	0	0	0	0	0	0	0	0	0	23.915	0	0	0
Product	Brand	Source	GRAMWT_G_CCHS	ALCOHOL_G_CCHS	VITAMIN_B6_MG_CCHS	VITAMIN_B12_MCG_CCHS	VITAMIN_C_MG_CCHS	CAFFEINE_MG_CCHS	CALCIUM_MG_CCHS	CARBOHYDRATE_G_CCHS	CHOLESTEROL_MG_CCHS	FOLATE_DFE_MCG_CCHS	VITAMIN_D_CALCIFEROL_MCG_CCHS	ENERGY_KCAL_CCHS	PFA_18_2_OCTADECADIENOIC_ACID_G_CCHS	TOTAL_MONOUNSATURATED_FATTY_ACIDS_G_CCHS	TOTAL_POLYUNSATURATED_FATTY_ACIDS_G_CCHS	PFA_18_3_OCTADECATRIENOIC_ACIG_G_CCHS	TOTAL_SATURATED_FATTY_ACIDS_G_CCHS	TOTAL_FAT_G_CCHS	DIETARY_FIBER_G_CCHS	FOLIC_ACID_MCG_CCHS	TOTAL_FOLATE_MCG_CCHS	FOOD_FOLATE_MCG_CCHS	IRON_MG_CCHS	MAGNESIUM_MG_CCHS	WATER_G_CCHS	NIACIN_MG_CCHS	PHOSPHORUS_MG_CCHS	POTASSIUM_MG_CCHS	PROTEIN_G_CCHS	VITAMIN_A_RAE_MCG_CCHS	RIBOFLAVIN_VITAMIN_B2_MG_CCHS	SODIUM_MG_CCHS	TOTAL_SUGARS_G_CCHS	THIAMIN_VITAMIN_B1_MG_CCHS	ZINC_MG_CCHS
2	GF White Farmhouse Loaf (Compliments)	NFP	100				0		18	43.2836	0			208.955						1.49254	11.9403				1.29851						4.47761	0		447.761	0
	Raw ingredients:
	water	CNF (2933)	32.38	0	0	0	0	0	0	0	0	0	0	0	0	0	0	0	0	0	0	0	0	0	0	0	32.38	0	0	0	0	0	0	0	0	0	0
	White Rice flour	CNF (4429)	10	0	0.0436	0	0	0	1	8.013	0	0.4	0	36.6	0.0313	0.0442	0.0379	0.0067	0.0386	0.142	0.24	0	0	0.4	0.035	3.5	1.189	0	9.8	7.6	0.595	0	0.0021	0	0.012	0.0138	0.08
	tapioca starch	USDA (483350)	10	0	0	0	0	0	0	10	0	0	0	42.9	0	0	0	0	0	0	0	0	0	0	0	0	0	0	0	0	0	0	0	0	0	0	0
	starch, corn	CNF (4419)	10	0	0	0	0	0	0.2	9.127	0	0	0	38.1	0.0025	0.0016	0.0025	0	0.0009	0.005	0.09	0	0	0	0.047	0.3	0.832	0	1.3	0.3	0.026	0	0	0.9	0	0	0.006
	modified cellulose	expert opinion	10	0	0	0	0	0	0	0	0	0	0	0	0	0	0	0	0	0	4	0	0	0	0	0	0	0	0	0	0	0	0	0	0	0	0
	psyllium fiber	USDA (703086);CNF 1383/1232	8	0	0.09696	0	0	0	0	8	0	0	0	30	0	0	0	0	0	0	6	0	0	0	1.44	10.48	0.16	0.52288	29.12	38.48	0	0	0.01136	0	0	0.28872	0.456
	potato starch	USDA (359697)	5	0	0	0	0	0	0	4.219	0	0	0	17.2	0	0	0	0	0	0	0	0	0	0	0	0	0	0	0	0	0	0	0	0	0	0	0
	yeast	CNF (4008)	1.25	0	0.01875	0.000875	0.00375	0	0.375	0.51525	0	29.25	0	4.0625	0.0002125	0.0538625	0.0002125	0	0.0125125	0.095125	0.33625	0	0	29.25	0.027125	0.675	0.0635	0.5025	7.9625	11.9375	0.5055	0	0.05	0.6375	0	0.137375	0.09925
	egg white powder	USDA (1173)	3.75	0	0.00135	0.00675	0	0	2.325	0.2925	0	0.675	0	14.325	0	0	0	0	0	0	0	0	0	0.675	0.005625	3.3	0.2175	0.0324375	4.1625	42.1875	3.04125	0	0.094875	48	0.2025	0.0001875	0.00375
	high monounsaturated canola oil	CNF (451)	1.25	0	0	0	0	0	0	0	0	0	0	11.0625	0.2375	0.79095	0.351775	0.114125	0.0920625	1.25	0	0	0	0	0	0	0	0	0	0	0	0	0	0	0	0	0
	sugar	CNF (4318)	1.5	0	0	0	0	0	0.015	1.4997	0	0	0	5.805	0	0	0	0	0	0	0	0	0	0	0.00075	0	0.0003	0	0	0.03	0	0	0.0003	0.015	1.497	0	0.00015
	corn flour	CNF(4417)	1.5	0	0.00555	0	0	0	0.105	1.15275	0	0.375	0	5.43	0.02559	0.01527	0.026385	0.000795	0.008145	0.0579	0.1095	0	0	0.375	0.0357	1.395	0	0.0285	4.08	4.725	0.10395	0.165	0.0012	0.075	0.0096	0.00369	0.02595
	rice starch (SUB tapioca starch)	USDA (483350)	1.5	0	0	0	0	0	0	1.5	0	0	0	6.435	0	0	0	0	0	0	0	0	0	0	0	0	0	0	0	0	0	0	0	0	0	0	0
	salt	CNF (214)	1.12	0	0	0	0	0	0	0	0	0	0	0	0	0	0	0	0	0	0	0	0	0	0	0	0	0	0	0	0	0	0	434.09	0	0	0
	rice bran	CNF (4428)	0.1	0	0.00407	0	0	0	0.057	0.04669	0	0.063	0	0.316	0.007143	0.007549	0.007459	0.000316	0.004171	0.02085	0.021	0	0	0.063	0.01854	0.781	0.00613	0.033995	1.677	1.485	0.01335	0	0.000284	0.005	0.0009	0.002753	0.00604
	xanthan gum	USDA (383433)	0.1	0	0	0	0	0	0	0.08996	0	0	0	0	0	0	0	0	0	0	0.087	0	0	0	0	0	0	0	0	0	0	0	0	4.783	0	0	0
Product	Brand	Source	GRAMWT_G_CCHS	ALCOHOL_G_CCHS	VITAMIN_B6_MG_CCHS	VITAMIN_B12_MCG_CCHS	VITAMIN_C_MG_CCHS	CAFFEINE_MG_CCHS	CALCIUM_MG_CCHS	CARBOHYDRATE_G_CCHS	CHOLESTEROL_MG_CCHS	FOLATE_DFE_MCG_CCHS	VITAMIN_D_CALCIFEROL_MCG_CCHS	ENERGY_KCAL_CCHS	PFA_18_2_OCTADECADIENOIC_ACID_G_CCHS	TOTAL_MONOUNSATURATED_FATTY_ACIDS_G_CCHS	TOTAL_POLYUNSATURATED_FATTY_ACIDS_G_CCHS	PFA_18_3_OCTADECATRIENOIC_ACIG_G_CCHS	TOTAL_SATURATED_FATTY_ACIDS_G_CCHS	TOTAL_FAT_G_CCHS	DIETARY_FIBER_G_CCHS	FOLIC_ACID_MCG_CCHS	TOTAL_FOLATE_MCG_CCHS	FOOD_FOLATE_MCG_CCHS	IRON_MG_CCHS	MAGNESIUM_MG_CCHS	WATER_G_CCHS	NIACIN_MG_CCHS	PHOSPHORUS_MG_CCHS	POTASSIUM_MG_CCHS	PROTEIN_G_CCHS	VITAMIN_A_RAE_MCG_CCHS	RIBOFLAVIN_VITAMIN_B2_MG_CCHS	SODIUM_MG_CCHS	TOTAL_SUGARS_G_CCHS	THIAMIN_VITAMIN_B1_MG_CCHS	ZINC_MG_CCHS
3	GF Chia Seed Loaf (Compliments)	NFP	100				0		88	40.2985	0			208.955					0.447761	3.73134	13.4328				2.40299						4.47761	0		417.91	1.49254
	Raw ingredients:
	water	CNF (2933)	35.25	0	0	0	0	0	0	0	0	0	0	0	0	0	0	0	0	0	0	0	0	0	0	0	35.25	0	0	0	0	0	0	0	0	0	0
	Brown rice flour	CNF (4451)	15	0	0.1104	0	0	0	1.65	11.472	0	2.4	0	54.45	0.1431	0.1512	0.1494	0.0063	0.08355	0.417	0.69	0	0	2.4	0.297	16.8	1.7955	0.951	50.55	43.35	1.0845	0	0.012	1.2	0	0.06645	0.3675
	tapioca starch	USDA (483350)	8	0	0	0	0	0	0	8	0	0	0	34.32	0	0	0	0	0	0	0	0	0	0	0	0	0	0	0	0	0	0	0	0	0	0	0
	starch, corn	CNF (4419)	8	0	0	0	0	0	0.16	7.3016	0	0	0	30.48	0.002	0.00128	0.002	0	0.00072	0.004	0.072	0	0	0	0.0376	0.24	0.6656	0	1.04	0.24	0.0208	0	0	0.72	0	0	0.0048
	modified cellulose	expert opinion	8	0	0	0	0	0	0	0	0	0	0	0	0	0	0	0	0	0	3.2	0	0	0	0	0	0	0	0	0	0	0	0	0	0	0	0
	psyllium fiber	USDA (703086);CNF 1383/1232	8	0	0.09696	0	0	0	0	8	0	0	0	30	0	0	0	0	0	0	6	0	0	0	1.44	10.48	0.16	0.52288	29.12	38.48	0	0	0.01136	0	0	0.28872	0.456
	whole chia seeds	CNF (2511)	2	0	0	0	0.032	0	12.62	0.8424	0	0.98	0	9.72	0.1156	0.04618	0.4733	0.351	0.0666	0.6148	0.688	0	0	0.98	0.1544	6.7	0.116	0.1766	17.2	8.14	0.3308	0.04	0.0034	0.32	0	0.0124	0.0916
	poppy seeds	CNF (201)	2	0	0.00494	0	0.02	0	28.76	0.5626	0	1.64	0	10.5	0.5659	0.11964	0.57138	0.00546	0.09034	0.8312	0.39	0	0	1.64	0.1952	6.94	0.119	0.01792	17.4	14.38	0.3598	0	0.002	0.52	0.0598	0.01708	0.158
	potato starch	USDA (359697)	2	0	0	0	0	0	0	1.6876	0	0	0	6.88	0	0	0	0	0	0	0	0	0	0	0	0	0	0	0	0	0	0	0	0	0	0	0
	high monounsaturated canola oil	CNF (451)	1.75	0	0	0	0	0	0	0	0	0	0	15.4875	0.3325	1.10733	0.492485	0.159775	0.128887	1.75	0	0	0	0	0	0	0	0	0	0	0	0	0	0	0	0	0
	egg white powder	USDA (1173)	2	0	0.00072	0.0036	0	0	1.24	0.156	0	0.36	0	7.64	0	0	0	0	0	0	0	0	0	0.36	0.003	1.76	0.116	0.0173	2.22	22.5	1.622	0	0.0506	25.6	0.108	0.0001	0.002
	yeast	CNF (4008)	1.25	0	0.01875	0.000875	0.00375	0	0.375	0.51525	0	29.25	0	4.0625	0.0002125	0.0538625	0.0002125	0	0.0125125	0.095125	0.33625	0	0	29.25	0.027125	0.675	0.0635	0.5025	7.9625	11.9375	0.5055	0	0.05	0.6375	0	0.137375	0.09925
	sugar	CNF (4318)	1.5	0	0	0	0	0	0.015	1.4997	0	0	0	5.805	0	0	0	0	0	0	0	0	0	0	0.00075	0	0.0003	0	0	0.03	0	0	0.0003	0.015	1.497	0	0.00015
	hydroxypropyl methylcellulose	expert opinion	1.5	0	0	0	0	0	0	0	0	0	0	0	0	0	0	0	0	0	0.6	0	0	0	0	0	0	0	0	0	0	0	0	0	0	0	0
	salt	CNF (214)	1.05	0	0	0	0	0	0	0	0	0	0	0	0	0	0	0	0	0	0	0	0	0	0	0	0	0	0	0	0	0	0	406.959	0	0	0
Product	Brand	Source	GRAMWT_G_CCHS	ALCOHOL_G_CCHS	VITAMIN_B6_MG_CCHS	VITAMIN_B12_MCG_CCHS	VITAMIN_C_MG_CCHS	CAFFEINE_MG_CCHS	CALCIUM_MG_CCHS	CARBOHYDRATE_G_CCHS	CHOLESTEROL_MG_CCHS	FOLATE_DFE_MCG_CCHS	VITAMIN_D_CALCIFEROL_MCG_CCHS	ENERGY_KCAL_CCHS	PFA_18_2_OCTADECADIENOIC_ACID_G_CCHS	TOTAL_MONOUNSATURATED_FATTY_ACIDS_G_CCHS	TOTAL_POLYUNSATURATED_FATTY_ACIDS_G_CCHS	PFA_18_3_OCTADECATRIENOIC_ACIG_G_CCHS	TOTAL_SATURATED_FATTY_ACIDS_G_CCHS	TOTAL_FAT_G_CCHS	DIETARY_FIBER_G_CCHS	FOLIC_ACID_MCG_CCHS	TOTAL_FOLATE_MCG_CCHS	FOOD_FOLATE_MCG_CCHS	IRON_MG_CCHS	MAGNESIUM_MG_CCHS	WATER_G_CCHS	NIACIN_MG_CCHS	PHOSPHORUS_MG_CCHS	POTASSIUM_MG_CCHS	PROTEIN_G_CCHS	VITAMIN_A_RAE_MCG_CCHS	RIBOFLAVIN_VITAMIN_B2_MG_CCHS	SODIUM_MG_CCHS	TOTAL_SUGARS_G_CCHS	THIAMIN_VITAMIN_B1_MG_CCHS	ZINC_MG_CCHS
4	Little Northern Bakehouse, Ancient Grain	NFP	100						42.8571	40	0			228.571		2.85714	2.14286		0.571429	6.42857	7.14286				1.78571					142.857	5.71429			442.857	2.85714
	Raw ingredients:
	water	CNF (2933)	40.1857	0	0	0	0	0	0	0	0	0	0	0	0	0	0	0	0	0	0	0	0	0	0	0	41.2357	0	0	0	0	0	0	0	0	0	0
	Brown rice flour	CNF (4451)	4	0	0.02944	0	0	0	0.44	3.0592	0	0.64	0	14.52	0.03816	0.04032	0.03984	0.00168	0.02228	0.1112	0.184	0	0	0.64	0.0792	4.48	0.4788	0.2536	13.48	11.56	0.2892	0	0.0032	0.32	0	0.01772	0.098
	tapioca starch	USDA (483350)	4	0	0	0	0	0	0	4	0	0	0	17.16	0	0	0	0	0	0	0	0	0	0	0	0	0	0	0	0	0	0	0	0	0	0	0
	potato starch	USDA (359697)	4	0	0	0	0	0	0	3.3752	0	0	0	13.76	0	0	0	0	0	0	0	0	0	0	0	0	0	0	0	0	0	0	0	0	0	0	0
	sorghum flour	CNF (6190)	4	0	0.013	0	0.032	0	0.48	3.0656	0	1	0	14.36	0.05344	0.03772	0.05612	0.00244	0.02112	0.1336	0.264	0	0	1	0.1256	4.92	0.4104	0.17984	11.12	12.96	0.3372	0	0.00244	0.12	0.0776	0.01316	0.0652
	millet flour	CNF (6186)	4	0	0.01488	0	0	0	0.56	3.0048	0	1.68	0	15.28	0.10208	0.03696	0.10472	0.00176	0.02144	0.17	0.14	0	0	1.68	0.1576	4.76	0.3468	0.2408	11.4	8.96	0.43	0	0.00292	0.16	0.0664	0.01652	0.1052
	Chickpea Flour	CNF (4886)	4	0	0.01968	0	0	0	1.8	2.3128	0	17.48	0	15.48	0.11484	0.06016	0.11932	0.00448	0.02772	0.2676	0.432	0	0	17.48	0.1944	6.64	0.4112	0.07048	12.72	33.84	0.8956	0.08	0.00424	2.56	0.434	0.01944	0.1124
	oat flour	CNF (6275)	4	0	0.004	0	0	0	2.2	2.632	0	0.84	0	15.72	0	0.1184	0.114	0	0.0644	0.3132	0.368	0	0	0.84	0.256	5.52	0.396	0.052	16.4	14.48	0.592	0	0.0044	0.64	0.048	0.0268	0.1456
	teff flour (imputed from millet flour)	USDA (396835);20647	4	0	0.01488	0	0	0	5.84	2.8292	0	1.2	0	14.64	0.10208	0.03696	0.10472	0.00176	0.02144	0.1464	0.488	0	0	1.68	0.2636	4.76	0.3468	0.2408	11.4	8.96	0.488	0	0.00292	0.48	0	0.01652	0.1052
	buckwheat flour	CNF (4488)	4	0	0.02328	0	0	0	1.64	2.8236	0	2.16	0	13.4	0.03508	0.03796	0.03796	0.00284	0.02708	0.124	0.276	0	0	2.16	0.1624	10.04	0.446	0.246	13.48	23.08	0.5048	0	0.0076	0.44	0.104	0.01668	0.1248
	amaranth flour	CNF (6180)	4	0	0.0088	0	0.168	0	6.08	2.6332	0	1.96	0	14.88	0.1128	0.0572	0.1152	0.0024	0.066	0.2592	0.604	0	0	1.96	0.302	10.6	0.412	0.05144	18.12	14.56	0.5752	0	0.0084	0.84	0.0756	0.0032	0.1264
	sunflower oil	CNF (7191)	3.25	0	0	0	0	0	0	0	0	0	0	28.73	0.94003	1.86336	0.941265	0.0012025	0.292793	3.25	0	0	0	0	0	0	0	0	0	0	0	0	0	0	0	0	0
	psyllium fiber	USDA (703086);CNF 1383/1232	3	0	0.03636	0	0	0	0	3	0	0	0	11.25	0	0	0	0	0	0	2.25	0	0	0	0.54	3.93	0.06	0.19608	10.92	14.43	0	0	0.00426	0	0	0.10827	0.171
	quinoa	CNF (4495)	3	0	0.01461	0	0	0	1.41	1.9248	0	5.52	0	11.04	0.08931	0.04839	0.09876	0.0078	0.02118	0.1821	0.207	0	0	5.52	0.1371	5.91	0.3984	0.0456	13.71	16.89	0.4236	0.03	0.00954	0.15	0.0798	0.0108	0.093
	sugar	CNF (4318)	2.38095	0	0	0	0	0	0.0238095	2.38048	0	0	0	9.21429	0	0	0	0	0	0	0	0	0	0	0.00119048	0	0.00047619	0	0	0.047619	0	0	0.00047619	0.0238095	2.37619	0	0.000238095
	flax seeds	CNF (4528)	2	0	0.00946	0	0.012	0	5.1	0.5776	0	1.74	0	10.68	0.12846	0.15054	0.5746	0.4627	0.07326	0.8432	0.546	0	0	1.74	0.1146	7.84	0.1392	0.0616	12.84	16.26	0.3658	0	0.00322	0.6	0.031	0.03288	0.0868
	yeast	CNF (4008)	1.2	0	0.018	0.00084	0.0036	0	0.36	0.49464	0	28.08	0	3.9	0.000204	0.051708	0.000204	0	0.012012	0.09132	0.3228	0	0	28.08	0.02604	0.648	0.06096	0.4824	7.644	11.46	0.48528	0	0.048	0.612	0	0.13188	0.09528
	xanthan gum	USDA (383433)	1.2	0	0	0	0	0	0	1.07952	0	0	0	0	0	0	0	0	0	0	1.044	0	0	0	0	0	0	0	0	0	0	0	0	57.396	0	0	0
	pea protein (imputed from soy protein)	USDA (571972)/expert opinion	1.2	0	0.0012	0	0	0	0.888	0.08892	0	1.8	0	4.44	0.0281825	0.0126768	0.0320256	0.00377902	0.0080064	0.06672	0.0444	0	0	1.8	0.27996	0.48	0.05976	0.0168	9.312	0.972	0.93336	0	0.0012	11.556	0	0.002112	0.04836
	salt	CNF (214)	1.10714	0	0	0	0	0	0	0	0	0	0	0	0	0	0	0	0	0	0	0	0	0	0	0	0	0	0	0	0	0	0	429.106	0	0	0
	chia seeds	CNF (2511)	0.5	0	0	0	0.008	0	3.155	0.2106	0	0.245	0	2.43	0.0289	0.011545	0.118325	0.08775	0.01665	0.1537	0.172	0	0	0.245	0.0386	1.675	0.029	0.04415	4.3	2.035	0.0827	0.01	0.00085	0.08	0	0.0031	0.0229
	vinegar	CNF (14)	0.5	0	0	0	0	0	0.03	0.0002	0	0	0	0.09	0	0	0	0	0	0	0	0	0	0	0.00015	0.005	0.4739	0	0.02	0.01	0	0	0	0.01	0.0002	0	5e-05
	sugar	CNF (4318)	0.47619	0	0	0	0	0	0.0047619	0.476095	0	0	0	1.84286	0	0	0	0	0	0	0	0	0	0	0.000238095	0	9.52381e-05	0	0	0.00952381	0	0	9.52381e-05	0.0047619	0.475238	0	4.7619e-05
Product	Brand	Source	GRAMWT_G_CCHS	ALCOHOL_G_CCHS	VITAMIN_B6_MG_CCHS	VITAMIN_B12_MCG_CCHS	VITAMIN_C_MG_CCHS	CAFFEINE_MG_CCHS	CALCIUM_MG_CCHS	CARBOHYDRATE_G_CCHS	CHOLESTEROL_MG_CCHS	FOLATE_DFE_MCG_CCHS	VITAMIN_D_CALCIFEROL_MCG_CCHS	ENERGY_KCAL_CCHS	PFA_18_2_OCTADECADIENOIC_ACID_G_CCHS	TOTAL_MONOUNSATURATED_FATTY_ACIDS_G_CCHS	TOTAL_POLYUNSATURATED_FATTY_ACIDS_G_CCHS	PFA_18_3_OCTADECATRIENOIC_ACIG_G_CCHS	TOTAL_SATURATED_FATTY_ACIDS_G_CCHS	TOTAL_FAT_G_CCHS	DIETARY_FIBER_G_CCHS	FOLIC_ACID_MCG_CCHS	TOTAL_FOLATE_MCG_CCHS	FOOD_FOLATE_MCG_CCHS	IRON_MG_CCHS	MAGNESIUM_MG_CCHS	WATER_G_CCHS	NIACIN_MG_CCHS	PHOSPHORUS_MG_CCHS	POTASSIUM_MG_CCHS	PROTEIN_G_CCHS	VITAMIN_A_RAE_MCG_CCHS	RIBOFLAVIN_VITAMIN_B2_MG_CCHS	SODIUM_MG_CCHS	TOTAL_SUGARS_G_CCHS	THIAMIN_VITAMIN_B1_MG_CCHS	ZINC_MG_CCHS
5	Essential Baking Company Deli Slice Multigrain	NFP	100						17.1429	34.2857	0		0	257.143					2.85714	12.8571	2.85714									85.7143	2.85714			271.429	8.57143
	Raw ingredients:
	water	CNF (2933)	40.15	0	0	0	0	0	0	0	0	0	0	0	0	0	0	0	0	0	0	0	0	0	0	0	41.65	0	0	0	0	0	0	0	0	0	0
	white Rice flour	CNF (4429)	18	0	0.07848	0	0	0	1.8	14.4234	0	0.72	0	65.88	0.05634	0.07956	0.06822	0.01206	0.06948	0.2556	0.432	0	0	0.72	0.063	6.3	2.1402	0	17.64	13.68	1.071	0	0.00378	0	0.0216	0.02484	0.144
	tapioca starch	USDA (483350)	8	0	0	0	0	0	0	8	0	0	0	34.32	0	0	0	0	0	0	0	0	0	0	0	0	0	0	0	0	0	0	0	0	0	0	0
	organic coconut oil	CNF (420)	5	0	0	0	0	0	0	0	0	0	0	43.15	0.09	0.29	0.09	0	4.325	5	0	0	0	0	0.002	0	0	0	0	0	0	0	0	0	0	0	0
	apple juice concentrate	CNF (1496)	5	0	0.0058	0	0.105	0	1	2.05	0	0.05	0	8.3	0.00445	0.00075	0.0054	0.00095	0.003	0.0185	0.02	0	0	0.05	0.0455	0.85	2.85	0.00675	1.25	22.4	0.0255	0	0.0027	1.25	1.9415	0.00055	0.0065
	vegetable oil, safflower, oleic	CNF (433)	6	0	0	0	0	0	0	0	0	0	0	53.1	0.76344	4.51326	0.7692	0.00576	0.45246	6	0	0	0	0	0	0	0	0	0	0	0	0	0	0	0	0	0
	psyllium fiber	USDA (703086);CNF 1383/1232	2.5	0	0.0303	0	0	0	0	2.5	0	0	0	9.375	0	0	0	0	0	0	1.875	0	0	0	0.45	3.275	0.05	0.1634	9.1	12.025	0	0	0.00355	0	0	0.090225	0.1425
	flax seeds	CNF (4528)	2.5	0	0.011825	0	0.015	0	6.375	0.722	0	2.175	0	13.35	0.160575	0.188175	0.71825	0.578375	0.091575	1.054	0.6825	0	0	2.175	0.14325	9.8	0.174	0.077	16.05	20.325	0.45725	0	0.004025	0.75	0.03875	0.0411	0.1085
	sugar	CNF (4318)	2	0	0	0	0	0	0.02	1.9996	0	0	0	7.74	0	0	0	0	0	0	0	0	0	0	0.001	0	0.0004	0	0	0.04	0	0	0.0004	0.02	1.996	0	0.0002
	yeast	CNF (4008)	1	0	0.015	0.0007	0.003	0	0.3	0.4122	0	23.4	0	3.25	0.00017	0.04309	0.00017	0	0.01001	0.0761	0.269	0	0	23.4	0.0217	0.54	0.0508	0.402	6.37	9.55	0.4044	0	0.04	0.51	0	0.1099	0.0794
	modified cellulose	expert opinion	1.5	0	0	0	0	0	0	0	0	0	0	0	0	0	0	0	0	0	0.6	0	0	0	0	0	0	0	0	0	0	0	0	0	0	0	0
	sugar	CNF (4318)	1.13571	0	0	0	0	0	0.0113571	1.13549	0	0	0	4.39521	0	0	0	0	0	0	0	0	0	0	0.000567857	0	0.000227143	0	0	0.0227143	0	0	0.000227143	0.0113571	1.13344	0	0.000113571
	tapioca syrup (SUB corn syrup, light)	CNF (4323)	1.13571	0	0	0	0	0	0.147643	0.872115	0	0	0	3.21407	0	0	0	0	0	0.00227143	0	0	0	0	0	0.0113571	0.259056	0	0	0.0113571	0	0	0	0.704143	0.871888	0	0.00499714
	egg whites	USDA (172183)	1	0	5e-05	0.0009	0	0	0.07	0.0073	0	0.04	0	2.16	0	0	0	0	0	0.0017	0	0	0	0.04	0.0008	0.11	0.8757	0.00105	0.15	1.63	0.109	0	0.00439	1.66	0.0071	4e-05	0.0003
	amaranth flour	CNF (6180)	1	0	0.0022	0	0.042	0	1.52	0.6583	0	0.49	0	3.72	0.0282	0.0143	0.0288	0.0006	0.0165	0.0648	0.151	0	0	0.49	0.0755	2.65	0.103	0.01286	4.53	3.64	0.1438	0	0.0021	0.21	0.0189	0.0008	0.0316
	sorghum flour	CNF (6190)	1	0	0.00325	0	0.008	0	0.12	0.7664	0	0.25	0	3.59	0.01336	0.00943	0.01403	0.00061	0.00528	0.0334	0.066	0	0	0.25	0.0314	1.23	0.1026	0.04496	2.78	3.24	0.0843	0	0.00061	0.03	0.0194	0.00329	0.0163
	salt	CNF (214)	0.678571	0	0	0	0	0	0	0	0	0	0	0	0	0	0	0	0	0	0	0	0	0	0	0	0	0	0	0	0	0	0	263.001	0	0	0
	guar gum	USDA (169045)	0.5	0	0	0	0	0	1.47	0.3865	0	0	0	1.66	0.000335	0.0011	0.00035	5e-06	0.0003	0.0025	0.3865	0	0	0	0	0	0.075	0	0	0	0.023	0	0	0.625	0	0	0
	orange peel, raw	CNF (1621)	0.5	0	0.00088	0	0.68	0	0	0.125	0	0.15	0	0.485	0.000145	0.00018	0.0002	5.5e-05	0.00012	0.001	0.053	0	0	0.15	0.004	0.11	0.3625	0.0045	0.105	1.06	0.0075	0	0.00045	0.015	0	0.0006	0.00125
Product	Brand	Source	GRAMWT_G_CCHS	ALCOHOL_G_CCHS	VITAMIN_B6_MG_CCHS	VITAMIN_B12_MCG_CCHS	VITAMIN_C_MG_CCHS	CAFFEINE_MG_CCHS	CALCIUM_MG_CCHS	CARBOHYDRATE_G_CCHS	CHOLESTEROL_MG_CCHS	FOLATE_DFE_MCG_CCHS	VITAMIN_D_CALCIFEROL_MCG_CCHS	ENERGY_KCAL_CCHS	PFA_18_2_OCTADECADIENOIC_ACID_G_CCHS	TOTAL_MONOUNSATURATED_FATTY_ACIDS_G_CCHS	TOTAL_POLYUNSATURATED_FATTY_ACIDS_G_CCHS	PFA_18_3_OCTADECATRIENOIC_ACIG_G_CCHS	TOTAL_SATURATED_FATTY_ACIDS_G_CCHS	TOTAL_FAT_G_CCHS	DIETARY_FIBER_G_CCHS	FOLIC_ACID_MCG_CCHS	TOTAL_FOLATE_MCG_CCHS	FOOD_FOLATE_MCG_CCHS	IRON_MG_CCHS	MAGNESIUM_MG_CCHS	WATER_G_CCHS	NIACIN_MG_CCHS	PHOSPHORUS_MG_CCHS	POTASSIUM_MG_CCHS	PROTEIN_G_CCHS	VITAMIN_A_RAE_MCG_CCHS	RIBOFLAVIN_VITAMIN_B2_MG_CCHS	SODIUM_MG_CCHS	TOTAL_SUGARS_G_CCHS	THIAMIN_VITAMIN_B1_MG_CCHS	ZINC_MG_CCHS
6	Glutino - Multigrain Bread	NFP	100						94.3396	47.1698	0			283.019					0.943396	9.43396	1.88679				0.754717					94.3396	3.77358			547.17	5.66038
	Raw ingredients:
	water	CNF (2933)	30.9321	0	0	0	0	0	0	0	0	0	0	0	0	0	0	0	0	0	0	0	0	0	0	0	31.732	0	0	0	0	0	0	0	0	0	0
	starch, corn	CNF (4419)	9	0	0	0	0	0	0.18	8.2143	0	0	0	34.29	0.00225	0.00144	0.00225	0	0.00081	0.0045	0.081	0	0	0	0.0423	0.27	0.7488	0	1.17	0.27	0.0234	0	0	0.81	0	0	0.0054
	modified tapioca starch	USDA (483350)	7	0	0	0	0	0	0	7	0	0	0	30.03	0	0	0	0	0	0	0	0	0	0	0	0	0	0	0	0	0	0	0	0	0	0	0
	rice starch (SUB tapioca starch)	USDA (483350)	6.8	0	0	0	0	0	0	6.8	0	0	0	29.172	0	0	0	0	0	0	0	0	0	0	0	0	0	0	0	0	0	0	0	0	0	0	0
	high monounsaturated canola oil	CNF (451)	6	0	0	0	0	0	0	0	0	0	0	53.1	1.14	3.79656	1.68852	0.5478	0.4419	6	0	0	0	0	0	0	0	0	0	0	0	0	0	0	0	0	0
	sugar	CNF (4318)	5.66	0	0	0	0	0	0.0566	5.65887	0	0	0	21.9042	0	0	0	0	0	0	0	0	0	0	0.00283	0	0.001132	0	0	0.1132	0	0	0.001132	0.0566	5.64868	0	0.000566
	Brown rice flour	CNF (4451)	5	0	0.0368	0	0	0	0.55	3.824	0	0.8	0	18.15	0.0477	0.0504	0.0498	0.0021	0.02785	0.139	0.23	0	0	0.8	0.099	5.6	0.5985	0.317	16.85	14.45	0.3615	0	0.004	0.4	0	0.02215	0.1225
	sorghum flour	CNF (6190)	4	0	0.013	0	0.032	0	0.48	3.0656	0	1	0	14.36	0.05344	0.03772	0.05612	0.00244	0.02112	0.1336	0.264	0	0	1	0.1256	4.92	0.4104	0.17984	11.12	12.96	0.3372	0	0.00244	0.12	0.0776	0.01316	0.0652
	tapioca starch	USDA (483350)	5	0	0	0	0	0	0	5	0	0	0	21.45	0	0	0	0	0	0	0	0	0	0	0	0	0	0	0	0	0	0	0	0	0	0	0
	egg white powder	USDA (1173)	3	0	0.00108	0.0054	0	0	1.86	0.234	0	0.54	0	11.46	0	0	0	0	0	0	0	0	0	0.54	0.0045	2.64	0.174	0.02595	3.33	33.75	2.433	0	0.0759	38.4	0.162	0.00015	0.003
	flax seeds	CNF (4528)	3.7	0	0.017501	0	0.0222	0	9.435	1.06856	0	3.219	0	19.758	0.237651	0.278499	1.06301	0.855995	0.135531	1.55992	1.0101	0	0	3.219	0.21201	14.504	0.25752	0.11396	23.754	30.081	0.67673	0	0.005957	1.11	0.05735	0.060828	0.16058
	amaranth flour	CNF (6180)	3.5	0	0.0077	0	0.147	0	5.32	2.30405	0	1.715	0	13.02	0.0987	0.05005	0.1008	0.0021	0.05775	0.2268	0.5285	0	0	1.715	0.26425	9.275	0.3605	0.04508	15.855	12.74	0.5033	0	0.00735	0.735	0.06615	0.0028	0.1106
	modified cellulose	expert opinion	2	0	0	0	0	0	0	0	0	0	0	0	0	0	0	0	0	0	0.8	0	0	0	0	0	0	0	0	0	0	0	0	0	0	0	0
	teff flour (imputed from millet flour)	USDA (396835)+20647	2	0	0.00744	0	0	0	2.92	1.4146	0	0.84	0	7.32	0.05104	0.01848	0.05236	0.00088	0.01072	0.0732	0.244	0	0	0.84	0.1318	2.38	0.1734	0.1204	5.7	4.48	0.244	0	0.00146	0.24	0	0.00826	0.0526
	Brown rice flour	CNF (4451)	2	0	0.01472	0	0	0	0.22	1.5296	0	0.32	0	7.26	0.01908	0.02016	0.01992	0.00084	0.01114	0.0556	0.092	0	0	0.32	0.0396	2.24	0.2394	0.1268	6.74	5.78	0.1446	0	0.0016	0.16	0	0.00886	0.049
	salt	CNF (214)	1.36792	0	0	0	0	0	0	0	0	0	0	0	0	0	0	0	0	0	0	0	0	0	0	0	0	0	0	0	0	0	0	530.18	0	0	0
	yeast	CNF (4008)	1	0	0.015	0.0007	0.003	0	0.3	0.4122	0	23.4	0	3.25	0.00017	0.04309	0.00017	0	0.01001	0.0761	0.269	0	0	23.4	0.0217	0.54	0.0508	0.402	6.37	9.55	0.4044	0	0.04	0.51	0	0.1099	0.0794
	guar gum	USDA (169045)	0.01	0	0	0	0	0	0.0294	0.00773	0	0	0	0.0332	6.7e-06	2.2e-05	7e-06	1e-07	6e-06	5e-05	0.00773	0	0	0	0	0	0.0015	0	0	0	0.00046	0	0	0.0125	0	0	0
	xanthan gum	USDA (383433)	0.01	0	0	0	0	0	0	0.008996	0	0	0	0	0	0	0	0	0	0	0.0087	0	0	0	0	0	0	0	0	0	0	0	0	0.4783	0	0	0
Unenriched, white (n=6)
Product	Brand	Source	GRAMWT_G_CCHS	ALCOHOL_G_CCHS	VITAMIN_B6_MG_CCHS	VITAMIN_B12_MCG_CCHS	VITAMIN_C_MG_CCHS	CAFFEINE_MG_CCHS	CALCIUM_MG_CCHS	CARBOHYDRATE_G_CCHS	CHOLESTEROL_MG_CCHS	FOLATE_DFE_MCG_CCHS	VITAMIN_D_CALCIFEROL_MCG_CCHS	ENERGY_KCAL_CCHS	PFA_18_2_OCTADECADIENOIC_ACID_G_CCHS	TOTAL_MONOUNSATURATED_FATTY_ACIDS_G_CCHS	TOTAL_POLYUNSATURATED_FATTY_ACIDS_G_CCHS	PFA_18_3_OCTADECATRIENOIC_ACIG_G_CCHS	TOTAL_SATURATED_FATTY_ACIDS_G_CCHS	TOTAL_FAT_G_CCHS	DIETARY_FIBER_G_CCHS	FOLIC_ACID_MCG_CCHS	TOTAL_FOLATE_MCG_CCHS	FOOD_FOLATE_MCG_CCHS	IRON_MG_CCHS	MAGNESIUM_MG_CCHS	WATER_G_CCHS	NIACIN_MG_CCHS	PHOSPHORUS_MG_CCHS	POTASSIUM_MG_CCHS	PROTEIN_G_CCHS	VITAMIN_A_RAE_MCG_CCHS	RIBOFLAVIN_VITAMIN_B2_MG_CCHS	SODIUM_MG_CCHS	TOTAL_SUGARS_G_CCHS	THIAMIN_VITAMIN_B1_MG_CCHS	ZINC_MG_CCHS
1	GF White Farmhouse Loaf (Compliments)	NFP	100						18	43.2836	0			208.955						1.49254	11.9403				1.29851						4.47761			447.761
	Raw ingredients:
	water	CNF (2933)	33.38	0	0	0	0	0	0	0	0	0	0	0	0	0	0	0	0	0	0	0	0	0	0	0	31.38	0	0	0	0	0	0	0	0	0	0
	white Rice flour	CNF (4429)	11	0	0.04796	0	0	0	1.1	8.8143	0	0.44	0	40.26	0.03443	0.04862	0.04169	0.00737	0.04246	0.1562	0.264	0	0	0.44	0.0385	3.85	1.3079	0	10.78	8.36	0.6545	0	0.00231	0	0.0132	0.01518	0.088
	tapioca starch	USDA (483350)	10	0	0	0	0	0	0	10	0	0	0	42.9	0	0	0	0	0	0	0	0	0	0	0	0	0	0	0	0	0	0	0	0	0	0	0
	starch, corn	CNF (4419)	10	0	0	0	0	0	0.2	9.127	0	0	0	38.1	0.0025	0.0016	0.0025	0	0.0009	0.005	0.09	0	0	0	0.047	0.3	0.832	0	1.3	0.3	0.026	0	0	0.9	0	0	0.006
	cellulose powder	expert opinion	10	0	0	0	0	0	0	0	0	0	0	0	0	0	0	0	0	0	4	0	0	0	0	0	0	0	0	0	0	0	0	0	0	0	0
	psyllium fiber	USDA (703086)+CNF 1383/1232	8	0	0.09696	0	0	0	0	8	0	0	0	30	0	0	0	0	0	0	6	0	0	0	1.44	10.48	0.16	0.52288	29.12	38.48	0	0	0.01136	0	0	0.28872	0.456
	potato starch	USDA (359697)	5	0	0	0	0	0	0	4.219	0	0	0	17.2	0	0	0	0	0	0	0	0	0	0	0	0	0	0	0	0	0	0	0	0	0	0	0
	yeast	CNF (4008)	1	0	0.0225	0.00105	0.0045	0	0.45	0.6183	0	35.1	0	4.875	0.000255	0.064635	0.000255	0	0.015015	0.11415	0.4035	0	0	35.1	0.03255	0.81	0.0762	0.603	9.555	14.325	0.6066	0	0.06	0.765	0	0.16485	0.1191
	egg white powder	USDA (1173)	2.5	0	0.0009	0.0045	0	0	1.55	0.195	0	0.45	0	9.55	0	0	0	0	0	0	0	0	0	0.45	0.00375	2.2	0.145	0.021625	2.775	28.125	2.0275	0	0.06325	32	0.135	0.000125	0.0025
	high monounsaturated canola oil	CNF (451)	1	0	0	0	0	0	0	0	0	0	0	8.85	0.19	0.63276	0.28142	0.0913	0.07365	1	0	0	0	0	0	0	0	0	0	0	0	0	0	0	0	0	0
	hydroxypropyl methylcellulose	expert opinion	1.5	0	0	0	0	0	0	0	0	0	0	0	0	0	0	0	0	0	0.6	0	0	0	0	0	0	0	0	0	0	0	0	0	0	0	0
	sugar	CNF (4318)	1.5	0	0	0	0	0	0.015	1.4997	0	0	0	5.805	0	0	0	0	0	0	0	0	0	0	0.00075	0	0.0003	0	0	0.03	0	0	0.0003	0.015	1.497	0	0.00015
	corn flour	CNF(4417)	1.5	0	0.00555	0	0	0	0.105	1.15275	0	0.375	0	5.43	0.02559	0.01527	0.026385	0.000795	0.008145	0.0579	0.1095	0	0	0.375	0.0357	1.395	0	0.0285	4.08	4.725	0.10395	0.165	0.0012	0.075	0.0096	0.00369	0.02595
	rice starch (SUB tapioca starch)	USDA (483350)	1.5	0	0	0	0	0	0	1.5	0	0	0	6.435	0	0	0	0	0	0	0	0	0	0	0	0	0	0	0	0	0	0	0	0	0	0	0
	salt	CNF (214)	1.12	0	0	0	0	0	0	0	0	0	0	0	0	0	0	0	0	0	0	0	0	0	0	0	0	0	0	0	0	0	0	434.09	0	0	0
	rice bran	CNF (4428)	0.1	0	0.00407	0	0	0	0.057	0.04669	0	0.063	0	0.316	0.007143	0.007549	0.007459	0.000316	0.004171	0.02085	0.021	0	0	0.063	0.01854	0.781	0.00613	0.033995	1.677	1.485	0.01335	0	0.000284	0.005	0.0009	0.002753	0.00604
	xanthan gum	USDA (383433)	0.1	0	0	0	0	0	0	0.08996	0	0	0	0	0	0	0	0	0	0	0.087	0	0	0	0	0	0	0	0	0	0	0	0	4.783	0	0	0
Product	Brand	Source	GRAMWT_G_CCHS	ALCOHOL_G_CCHS	VITAMIN_B6_MG_CCHS	VITAMIN_B12_MCG_CCHS	VITAMIN_C_MG_CCHS	CAFFEINE_MG_CCHS	CALCIUM_MG_CCHS	CARBOHYDRATE_G_CCHS	CHOLESTEROL_MG_CCHS	FOLATE_DFE_MCG_CCHS	VITAMIN_D_CALCIFEROL_MCG_CCHS	ENERGY_KCAL_CCHS	PFA_18_2_OCTADECADIENOIC_ACID_G_CCHS	TOTAL_MONOUNSATURATED_FATTY_ACIDS_G_CCHS	TOTAL_POLYUNSATURATED_FATTY_ACIDS_G_CCHS	PFA_18_3_OCTADECATRIENOIC_ACIG_G_CCHS	TOTAL_SATURATED_FATTY_ACIDS_G_CCHS	TOTAL_FAT_G_CCHS	DIETARY_FIBER_G_CCHS	FOLIC_ACID_MCG_CCHS	TOTAL_FOLATE_MCG_CCHS	FOOD_FOLATE_MCG_CCHS	IRON_MG_CCHS	MAGNESIUM_MG_CCHS	WATER_G_CCHS	NIACIN_MG_CCHS	PHOSPHORUS_MG_CCHS	POTASSIUM_MG_CCHS	PROTEIN_G_CCHS	VITAMIN_A_RAE_MCG_CCHS	RIBOFLAVIN_VITAMIN_B2_MG_CCHS	SODIUM_MG_CCHS	TOTAL_SUGARS_G_CCHS	THIAMIN_VITAMIN_B1_MG_CCHS	ZINC_MG_CCHS
2	Little Northern Bakehouse, White Wide Slice	NFP	100							54.5455	0			257.576		3.0303	1.51515		0.606061	6.06061	6.06061				0.606061						1.51515			409.091	7.57576
	Raw ingredients:
	water	CNF (2933)	34.08	0	0	0	0	0	0	0	0	0	0	0	0	0	0	0	0	0	0	0	0	0	0	0	34.08	0	0	0	0	0	0	0	0	0	0
	modified tapioca starch - SUB tapioca starch	USDA (483350)	15	0	0	0	0	0	0	15	0	0	0	64.35	0	0	0	0	0	0	0	0	0	0	0	0	0	0	0	0	0	0	0	0	0	0	0
	starch, corn	CNF (4419)	13	0	0	0	0	0	0.26	11.8651	0	0	0	49.53	0.00325	0.00208	0.00325	0	0.00117	0.0065	0.117	0	0	0	0.0611	0.39	1.0816	0	1.69	0.39	0.0338	0	0	1.17	0	0	0.0078
	potato starch	USDA (359697)	12	0	0	0	0	0	0	10.1256	0	0	0	41.28	0	0	0	0	0	0	0	0	0	0	0	0	0	0	0	0	0	0	0	0	0	0	0
	Brown rice flour	CNF (4451)	4	0	0.02944	0	0	0	0.44	3.0592	0	0.64	0	14.52	0.03816	0.04032	0.03984	0.00168	0.02228	0.1112	0.184	0	0	0.64	0.0792	4.48	0.4788	0.2536	13.48	11.56	0.2892	0	0.0032	0.32	0	0.01772	0.098
	dextrose (SUB sugar)	CNF (4318)	3.8	0	0	0	0	0	0.038	3.79924	0	0	0	14.706	0	0	0	0	0	0	0	0	0	0	0.0019	0	0.00076	0	0	0.076	0	0	0.00076	0.038	3.7924	0	0.00038
	sugar	CNF (4318)	3.8	0	0	0	0	0	0.038	3.79924	0	0	0	14.706	0	0	0	0	0	0	0	0	0	0	0.0019	0	0.00076	0	0	0.076	0	0	0.00076	0.038	3.7924	0	0.00038
	sunflower oil	CNF (7191)	4	0	0	0	0	0	0	0	0	0	0	35.36	1.15696	2.29336	1.15848	0.00148	0.36036	4	0	0	0	0	0	0	0	0	0	0	0	0	0	0	0	0	0
	psyllium fiber	USDA (703086);CNF 1383/1232	3.5	0	0.04242	0	0	0	0	3.5	0	0	0	13.125	0	0	0	0	0	0	2.625	0	0	0	0.63	4.585	0.07	0.22876	12.74	16.835	0	0	0.00497	0	0	0.126315	0.1995
	yeast	CNF (4008)	1.25	0	0.01875	0.000875	0.00375	0	0.375	0.51525	0	29.25	0	4.0625	0.0002125	0.0538625	0.0002125	0	0.0125125	0.095125	0.33625	0	0	29.25	0.027125	0.675	0.0635	0.5025	7.9625	11.9375	0.5055	0	0.05	0.6375	0	0.137375	0.09925
	modified cellulose	expert opinion	1.5	0	0	0	0	0	0	0	0	0	0	0	0	0	0	0	0	0	0.6	0	0	0	0	0	0	0	0	0	0	0	0	0	0	0	0
	pea fibre (SUB chicory root inulin)	USDA (169993)	1.5	0	0.003615	0	0	0	0.615	0.26265	0	0.345	0	4.545	0.001125	6e-05	0.001305	0.000195	0.00072	0.003	0.0225	0	0	0.345	0.012	0.33	1.2	0.006	0.915	4.35	0.021	0	0.00045	0.75	0.13095	0.0006	0.00495
	salt	CNF (214)	1.02	0	0	0	0	0	0	0	0	0	0	0	0	0	0	0	0	0	0	0	0	0	0	0	0	0	0	0	0	0	0	395.332	0	0	0
	rice bran	CNF (4428)	1	0	0.0407	0	0	0	0.57	0.4669	0	0.63	0	3.16	0.07143	0.07549	0.07459	0.00316	0.04171	0.2085	0.21	0	0	0.63	0.1854	7.81	0.0613	0.33995	16.77	14.85	0.1335	0	0.00284	0.05	0.009	0.02753	0.0604
	vinegar	CNF (14)	0.1	0	0	0	0	0	0.006	4e-05	0	0	0	0.018	0	0	0	0	0	0	0	0	0	0	3e-05	0.001	0.09478	0	0.004	0.002	0	0	0	0.002	4e-05	0	1e-05
Product	Brand	Source	GRAMWT_G_CCHS	ALCOHOL_G_CCHS	VITAMIN_B6_MG_CCHS	VITAMIN_B12_MCG_CCHS	VITAMIN_C_MG_CCHS	CAFFEINE_MG_CCHS	CALCIUM_MG_CCHS	CARBOHYDRATE_G_CCHS	CHOLESTEROL_MG_CCHS	FOLATE_DFE_MCG_CCHS	VITAMIN_D_CALCIFEROL_MCG_CCHS	ENERGY_KCAL_CCHS	PFA_18_2_OCTADECADIENOIC_ACID_G_CCHS	TOTAL_MONOUNSATURATED_FATTY_ACIDS_G_CCHS	TOTAL_POLYUNSATURATED_FATTY_ACIDS_G_CCHS	PFA_18_3_OCTADECATRIENOIC_ACIG_G_CCHS	TOTAL_SATURATED_FATTY_ACIDS_G_CCHS	TOTAL_FAT_G_CCHS	DIETARY_FIBER_G_CCHS	FOLIC_ACID_MCG_CCHS	TOTAL_FOLATE_MCG_CCHS	FOOD_FOLATE_MCG_CCHS	IRON_MG_CCHS	MAGNESIUM_MG_CCHS	WATER_G_CCHS	NIACIN_MG_CCHS	PHOSPHORUS_MG_CCHS	POTASSIUM_MG_CCHS	PROTEIN_G_CCHS	VITAMIN_A_RAE_MCG_CCHS	RIBOFLAVIN_VITAMIN_B2_MG_CCHS	SODIUM_MG_CCHS	TOTAL_SUGARS_G_CCHS	THIAMIN_VITAMIN_B1_MG_CCHS	ZINC_MG_CCHS
3	Udi's GF White Sandwhich Bread	USDA (28371)	100		0.095				59	51.15				298		4.721	1.957		0.629	8.02	5.5				0.53	25	33.7	1.405	70	107	5.4		0.27	515	11.3	0.135	0.51
	Raw ingredients:
	water	CNF (2933)	28.11	0	0	0	0	0	0	0	0	0	0	0	0	0	0	0	0	0	0	0	0	0	0	0	18.11	0	0	0	0	0	0	0	0	0	0
	modified tapioca starch - SUB tapioca starch	USDA (483350)	10	0	0	0	0	0	0	10	0	0	0	42.9	0	0	0	0	0	0	0	0	0	0	0	0	0	0	0	0	0	0	0	0	0	0	0
	white Rice flour	CNF (4429)	10	0	0.0436	0	0	0	1	8.013	0	0.4	0	36.6	0.0313	0.0442	0.0379	0.0067	0.0386	0.142	0.24	0	0	0.4	0.035	3.5	1.189	0	9.8	7.6	0.595	0	0.0021	0	0.012	0.0138	0.08
	rice starch - SUB tapioca starch	USDA (483350)	8	0	0	0	0	0	0	8	0	0	0	34.32	0	0	0	0	0	0	0	0	0	0	0	0	0	0	0	0	0	0	0	0	0	0	0
	high monounsaturated canola oil	CNF (451)	8	0	0	0	0	0	0	0	0	0	0	70.8	1.52	5.06208	2.25136	0.7304	0.5892	8	0	0	0	0	0	0	0	0	0	0	0	0	0	0	0	0	0
	tapioca starch	USDA (483350)	8	0	0	0	0	0	0	8	0	0	0	34.32	0	0	0	0	0	0	0	0	0	0	0	0	0	0	0	0	0	0	0	0	0	0	0
	sugar	CNF (4318)	8	0	0	0	0	0	0.08	7.9984	0	0	0	30.96	0	0	0	0	0	0	0	0	0	0	0.004	0	0.0016	0	0	0.16	0	0	0.0016	0.08	7.984	0	0.0008
	sorghum flour	CNF (6190)	8	0	0.026	0	0.064	0	0.96	6.1312	0	2	0	28.72	0.10688	0.07544	0.11224	0.00488	0.04224	0.2672	0.528	0	0	2	0.2512	9.84	0.8208	0.35968	22.24	25.92	0.6744	0	0.00488	0.24	0.1552	0.02632	0.1304
	egg whites	USDA (172183)	3	0	0.00015	0.0027	0	0	0.21	0.0219	0	0.12	0	6.48	0	0	0	0	0	0.0051	0	0	0	0.12	0.0024	0.33	2.6271	0.00315	0.45	4.89	0.327	0	0.01317	4.98	0.0213	0.00012	0.0009
	sugar cane syrup - sweets, syrup, cane and maple	CNF (4329)	2	0	0	0	0	0	0.24	1.3904	0	0	0	5.58	0.00092	0.00064	0.001	0	0.0004	0.002	0.002	0	0	0	0.0038	0.04	0.602	0.0001	0	1.06	0	0	0.00028	2.08	1.364	2e-05	0.0126
	modified cellulose	expert opinion	1.5	0	0	0	0	0	0	0	0	0	0	0	0	0	0	0	0	0	0.6	0	0	0	0	0	0	0	0	0	0	0	0	0	0	0	0
	Brown rice, dry	CNF (4496)	1.3	0	0.006617	0	0	0	0.299	1.00412	0	0.26	0	4.81	0.013	0.013728	0.013572	0.000572	0.007592	0.03796	0.0468	0	0	0.26	0.01911	1.859	0.13481	0.066183	4.329	2.899	0.10322	0	0.001209	0.091	0.01105	0.005213	0.02626
	salt	CNF (214)	1.29	0	0	0	0	0	0	0	0	0	0	0	0	0	0	0	0	0	0	0	0	0	0	0	0	0	0	0	0	0	0	499.978	0	0	0
	yeast	CNF (4008)	1	0	0.015	0.0007	0.003	0	0.3	0.4122	0	23.4	0	3.25	0.00017	0.04309	0.00017	0	0.01001	0.0761	0.269	0	0	23.4	0.0217	0.54	0.0508	0.402	6.37	9.55	0.4044	0	0.04	0.51	0	0.1099	0.0794
	guar gum	USDA (169045)	0.1	0	0	0	0	0	0.294	0.0773	0	0	0	0.332	6.7e-05	0.00022	7e-05	1e-06	6e-05	0.0005	0.0773	0	0	0	0	0	0.015	0	0	0	0.0046	0	0	0.125	0	0	0
	xanthan gum	USDA (383433)	0.1	0	0	0	0	0	0	0.08996	0	0	0	0	0	0	0	0	0	0	0.087	0	0	0	0	0	0	0	0	0	0	0	0	4.783	0	0	0
Product	Brand	Source	GRAMWT_G_CCHS	ALCOHOL_G_CCHS	VITAMIN_B6_MG_CCHS	VITAMIN_B12_MCG_CCHS	VITAMIN_C_MG_CCHS	CAFFEINE_MG_CCHS	CALCIUM_MG_CCHS	CARBOHYDRATE_G_CCHS	CHOLESTEROL_MG_CCHS	FOLATE_DFE_MCG_CCHS	VITAMIN_D_CALCIFEROL_MCG_CCHS	ENERGY_KCAL_CCHS	PFA_18_2_OCTADECADIENOIC_ACID_G_CCHS	TOTAL_MONOUNSATURATED_FATTY_ACIDS_G_CCHS	TOTAL_POLYUNSATURATED_FATTY_ACIDS_G_CCHS	PFA_18_3_OCTADECATRIENOIC_ACIG_G_CCHS	TOTAL_SATURATED_FATTY_ACIDS_G_CCHS	TOTAL_FAT_G_CCHS	DIETARY_FIBER_G_CCHS	FOLIC_ACID_MCG_CCHS	TOTAL_FOLATE_MCG_CCHS	FOOD_FOLATE_MCG_CCHS	IRON_MG_CCHS	MAGNESIUM_MG_CCHS	WATER_G_CCHS	NIACIN_MG_CCHS	PHOSPHORUS_MG_CCHS	POTASSIUM_MG_CCHS	PROTEIN_G_CCHS	VITAMIN_A_RAE_MCG_CCHS	RIBOFLAVIN_VITAMIN_B2_MG_CCHS	SODIUM_MG_CCHS	TOTAL_SUGARS_G_CCHS	THIAMIN_VITAMIN_B1_MG_CCHS	ZINC_MG_CCHS
4	Dempster's Gluten Zero White Bread	NFP	100						50	53.8462	0			269.231					0.576923	6.73077	9.61538				1.38462						5.76923	0		634.615	5.76923
	Raw ingredients:
	water	CNF (2933)	34.5942	0	0	0	0	0	0	0	0	0	0	0	0	0	0	0	0	0	0	0	0	0	0	0	49.3442	0	0	0	0	0	0	0	0	0	0
	White Rice flour	CNF (4429)	15	0	0.0654	0	0	0	1.5	12.0195	0	0.6	0	54.9	0.04695	0.0663	0.05685	0.01005	0.0579	0.213	0.36	0	0	0.6	0.0525	5.25	1.7835	0	14.7	11.4	0.8925	0	0.00315	0	0.018	0.0207	0.12
	potato starch	USDA (359697)	15	0	0	0	0	0	0	12.657	0	0	0	51.6	0	0	0	0	0	0	0	0	0	0	0	0	0	0	0	0	0	0	0	0	0	0	0
	tapioca starch	USDA (483350)	14	0	0	0	0	0	0	14	0	0	0	60.06	0	0	0	0	0	0	0	0	0	0	0	0	0	0	0	0	0	0	0	0	0	0	0
	sunflower oil	CNF (7191)	6	0	0	0	0	0	0	0	0	0	0	53.04	1.73544	3.44004	1.73772	0.00222	0.54054	6	0	0	0	0	0	0	0	0	0	0	0	0	0	0	0	0	0
	sugar	CNF (4318)	4.32692	0	0	0	0	0	0.0432692	4.32606	0	0	0	16.7452	0	0	0	0	0	0	0	0	0	0	0.00216346	0	0.000865385	0	0	0.0865385	0	0	0.000865385	0.0432692	4.31827	0	0.000432692
	psyllium fiber	USDA (703086);CNF 1383/1232	4	0	0.04848	0	0	0	0	4	0	0	0	15	0	0	0	0	0	0	3	0	0	0	0.72	5.24	0.08	0.26144	14.56	19.24	0	0	0.00568	0	0	0.14436	0.228
	egg white powder	USDA (1173)	2	0	0.00072	0.0036	0	0	1.24	0.156	0	0.36	0	7.64	0	0	0	0	0	0	0	0	0	0.36	0.003	1.76	0.116	0.0173	2.22	22.5	1.622	0	0.0506	25.6	0.108	0.0001	0.002
	yeast	CNF (4008)	1.25	0	0.01875	0.000875	0.00375	0	0.375	0.51525	0	29.25	0	4.0625	0.0002125	0.0538625	0.0002125	0	0.0125125	0.095125	0.33625	0	0	29.25	0.027125	0.675	0.0635	0.5025	7.9625	11.9375	0.5055	0	0.05	0.6375	0	0.137375	0.09925
	salt	CNF (214)	1.58654	0	0	0	0	0	0	0	0	0	0	0	0	0	0	0	0	0	0	0	0	0	0	0	0	0	0	0	0	0	0	614.911	0	0	0
	dextrose (SUB sugar)	CNF 4318	1.44231	0	0	0	0	0	0.0144231	1.44202	0	0	0	5.58173	0	0	0	0	0	0	0	0	0	0	0.000721154	0	0.000288462	0	0	0.0288462	0	0	0.000288462	0.0144231	1.43942	0	0.000144231
	modified cellulose	expert opinion	0.5	0	0	0	0	0	0	0	0	0	0	0	0	0	0	0	0	0	0.2	0	0	0	0	0	0	0	0	0	0	0	0	0	0	0	0
	vinegar	CNF (14)	0.1	0	0	0	0	0	0.006	4e-05	0	0	0	0.018	0	0	0	0	0	0	0	0	0	0	3e-05	0.001	0.09478	0	0.004	0.002	0	0	0	0.002	4e-05	0	1e-05
Product	Brand	Source	GRAMWT_G_CCHS	ALCOHOL_G_CCHS	VITAMIN_B6_MG_CCHS	VITAMIN_B12_MCG_CCHS	VITAMIN_C_MG_CCHS	CAFFEINE_MG_CCHS	CALCIUM_MG_CCHS	CARBOHYDRATE_G_CCHS	CHOLESTEROL_MG_CCHS	FOLATE_DFE_MCG_CCHS	VITAMIN_D_CALCIFEROL_MCG_CCHS	ENERGY_KCAL_CCHS	PFA_18_2_OCTADECADIENOIC_ACID_G_CCHS	TOTAL_MONOUNSATURATED_FATTY_ACIDS_G_CCHS	TOTAL_POLYUNSATURATED_FATTY_ACIDS_G_CCHS	PFA_18_3_OCTADECATRIENOIC_ACIG_G_CCHS	TOTAL_SATURATED_FATTY_ACIDS_G_CCHS	TOTAL_FAT_G_CCHS	DIETARY_FIBER_G_CCHS	FOLIC_ACID_MCG_CCHS	TOTAL_FOLATE_MCG_CCHS	FOOD_FOLATE_MCG_CCHS	IRON_MG_CCHS	MAGNESIUM_MG_CCHS	WATER_G_CCHS	NIACIN_MG_CCHS	PHOSPHORUS_MG_CCHS	POTASSIUM_MG_CCHS	PROTEIN_G_CCHS	VITAMIN_A_RAE_MCG_CCHS	RIBOFLAVIN_VITAMIN_B2_MG_CCHS	SODIUM_MG_CCHS	TOTAL_SUGARS_G_CCHS	THIAMIN_VITAMIN_B1_MG_CCHS	ZINC_MG_CCHS
5	Essential Baking Company Deli Sliice White	NFP	100							37.1429	0			285.714					4.28571	14.2857	5.71429				3.08571						2.85714	0		300	5.71429
	Raw ingredients:
	water	CNF (2933)	39.1357	0	0	0	0	0	0	0	0	0	0	0	0	0	0	0	0	0	0	0	0	0	0	0	40.9357	0	0	0	0	0	0	0	0	0	0
	White Rice flour	CNF (4429)	20	0	0.0872	0	0	0	2	16.026	0	0.8	0	73.2	0.0626	0.0884	0.0758	0.0134	0.0772	0.284	0.48	0	0	0.8	0.07	7	2.378	0	19.6	15.2	1.19	0	0.0042	0	0.024	0.0276	0.16
	tapioca starch	USDA (483350)	12	0	0	0	0	0	0	12	0	0	0	51.48	0	0	0	0	0	0	0	0	0	0	0	0	0	0	0	0	0	0	0	0	0	0	0
	organic coconut oil	CNF (420)	8	0	0	0	0	0	0	0	0	0	0	69.04	0.144	0.464	0.144	0	6.92	8	0	0	0	0	0.0032	0	0	0	0	0	0	0	0	0	0	0	0
	vegetable oil, safflower, oleic	CNF (433)	7	0	0	0	0	0	0	0	0	0	0	61.95	0.89068	5.26547	0.8974	0.00672	0.52787	7	0	0	0	0	0	0	0	0	0	0	0	0	0	0	0	0	0
	tapioca syrup (SUB corn syrup, light)	CNF (4323)	2.78571	0	0	0	0	0	0.362143	2.13915	0	0	0	7.88357	0	0	0	0	0	0.00557143	0	0	0	0	0	0.0278571	0.635422	0	0	0.0278571	0	0	0	1.72714	2.13859	0	0.0122571
	psyllium fiber	USDA (703086);CNF 1383/1232	2	0	0.02424	0	0	0	0	2	0	0	0	7.5	0	0	0	0	0	0	1.5	0		0	0.36	2.62	0.04	0.13072	7.28	9.62	0	0	0.00284	0	0	0.07218	0.114
	apple juice concentrate	CNF (1496)	1.5	0	0.00174	0	0.0315	0	0.3	0.615	0	0.015	0	2.49	0.001335	0.000225	0.00162	0.000285	0.0009	0.00555	0.006	0	0	0.015	0.01365	0.255	0.855	0.002025	0.375	6.72	0.00765	0	0.00081	0.375	0.58245	0.000165	0.00195
	sugar	CNF (4318)	1.42857	0	0	0	0	0	0.0142857	1.42829	0	0	0	5.52857	0	0	0	0	0	0	0	0	0	0	0.000714286	0	0.000285714	0	0	0.0285714	0	0	0.000285714	0.0142857	1.42571	0	0.000142857
	modified cellulose	expert opinion	1.4	0	0	0	0	0	0	0	0	0	0	0	0	0	0	0	0	0	0.56	0	0	0	0	0	0	0	0	0	0	0	0	0	0	0	0
	yeast	CNF (4008)	1.2	0	0.018	0.00084	0.0036	0	0.36	0.49464	0	28.08	0	3.9	0.000204	0.051708	0.000204	0	0.012012	0.09132	0.3228	0	0	28.08	0.02604	0.648	0.06096	0.4824	7.644	11.46	0.48528	0	0.048	0.612	0	0.13188	0.09528
	egg whites	USDA (172183)	1.4	0	7e-05	0.00126	0	0	0.098	0.01022	0	0.056	0	3.024	0	0	0	0	0	0.00238	0	0	0	0.056	0.00112	0.154	1.22598	0.00147	0.21	2.282	0.1526	0	0.006146	2.324	0.00994	5.6e-05	0.00042
	salt	CNF (214)	0.75	0	0	0	0	0	0	0	0	0	0	0	0	0	0	0	0	0	0	0	0	0	0	0	0	0	0	0	0	0	0	290.685	0	0	0
	applesauce, canned, unsweetened	CNF (1700)	0.5	0	0.000135	0	0.05	0	0.02	0.05635	0	0.015	0	0.21	6e-05	1e-05	7e-05	1.5e-05	4e-05	0.0005	0.0055	0	0	0.015	0.00115	0.015	0.4411	0.00042	0.025	0.37	0.00085	0	0.00015	0.01	0.04695	0.00013	0.00015
	guar gum	USDA (169045)	0.1	0	0	0	0	0	0.294	0.0773	0	0	0	0.332	6.7e-05	0.00022	7e-05	1e-06	6e-05	0.0005	0.0773	0	0	0	0	0	0.015	0	0	0	0.0046	0	0	0.125	0	0	0
	orange peel, raw	CNF (1621)	0.1	0	0.000176	0	0.136	0	0	0.025	0	0.03	0	0.097	2.9e-05	3.6e-05	4e-05	1.1e-05	2.4e-05	0.0002	0.0106	0	0	0.03	0.0008	0.022	0.0725	0.0009	0.021	0.212	0.0015	0	9e-05	0.003	0	0.00012	0.00025
Product	Brand	Source	GRAMWT_G_CCHS	ALCOHOL_G_CCHS	VITAMIN_B6_MG_CCHS	VITAMIN_B12_MCG_CCHS	VITAMIN_C_MG_CCHS	CAFFEINE_MG_CCHS	CALCIUM_MG_CCHS	CARBOHYDRATE_G_CCHS	CHOLESTEROL_MG_CCHS	FOLATE_DFE_MCG_CCHS	VITAMIN_D_CALCIFEROL_MCG_CCHS	ENERGY_KCAL_CCHS	PFA_18_2_OCTADECADIENOIC_ACID_G_CCHS	TOTAL_MONOUNSATURATED_FATTY_ACIDS_G_CCHS	TOTAL_POLYUNSATURATED_FATTY_ACIDS_G_CCHS	PFA_18_3_OCTADECATRIENOIC_ACIG_G_CCHS	TOTAL_SATURATED_FATTY_ACIDS_G_CCHS	TOTAL_FAT_G_CCHS	DIETARY_FIBER_G_CCHS	FOLIC_ACID_MCG_CCHS	TOTAL_FOLATE_MCG_CCHS	FOOD_FOLATE_MCG_CCHS	IRON_MG_CCHS	MAGNESIUM_MG_CCHS	WATER_G_CCHS	NIACIN_MG_CCHS	PHOSPHORUS_MG_CCHS	POTASSIUM_MG_CCHS	PROTEIN_G_CCHS	VITAMIN_A_RAE_MCG_CCHS	RIBOFLAVIN_VITAMIN_B2_MG_CCHS	SODIUM_MG_CCHS	TOTAL_SUGARS_G_CCHS	THIAMIN_VITAMIN_B1_MG_CCHS	ZINC_MG_CCHS
6	Glurino -Gluten Free White Bread	NFP	100				6.2069		0	41.3793	0			275.862					0.689655	12.069	0				1.24138						3.44828	0		586.207	3.44828
	Raw ingredients:
	modified tapioca starch - SUB tapioca starch	USDA (483350)	9.73448	0	0	0	0	0	0	10.0344	0	0	0	43.0476	0	0	0	0	0	0	0	0	0	0	0	0	0	0	0	0	0	0	0	0	0	0	0
	starch, corn	CNF (4419)	11	0	0	0	0	0	0.22	10.0397	0	0	0	41.91	0.00275	0.00176	0.00275	0	0.00099	0.0055	0.099	0	0	0	0.0517	0.33	0.9152	0	1.43	0.33	0.0286	0	0	0.99	0	0	0.0066
	potato starch	USDA (359697)	10	0	0	0	0	0	0	8.438	0	0	0	34.4	0	0	0	0	0	0	0	0	0	0	0	0	0	0	0	0	0	0	0	0	0	0	0
	water	CNF (2933)	25	0	0	0	0	0	0	0	0	0	0	0	0	0	0	0	0	0	0	0	0	0	0	0	25	0	0	0	0	0	0	0	0	0	0
	high monounsaturated canola oil	CNF (451)	13	0	0	0	0	0	0	0	0	0	0	115.05	2.47	8.22588	3.65846	1.1869	0.95745	13	0	0	0	0	0	0	0	0	0	0	0	0	0	0	0	0	0
	egg whites	USDA (172183)	13	0	0.00065	0.0117	0	0	0.91	0.0949	0	0.52	0	28.08	0	0	0	0	0	0.0221	0	0	0	0.52	0.0104	1.43	11.3841	0.01365	1.95	21.19	1.417	0	0.05707	21.58	0.0923	0.00052	0.0039
	Brown rice flour	CNF (4451)	10	0	0.0736	0	0	0	1.1	7.648	0	1.6	0	36.3	0.0954	0.1008	0.0996	0.0042	0.0557	0.278	0.46	0	0	1.6	0.198	11.2	1.197	0.634	33.7	28.9	0.723	0	0.008	0.8	0	0.0443	0.245
	sugar	CNF (4318)	3.44	0	0	0	0	0	0.0344	3.43931	0	0	0	13.3128	0	0	0	0	0	0	0	0	0	0	0.00172	0	0.000688	0	0	0.0688	0	0	0.000688	0.0344	3.43312	0	0.000344
	tapioca starch	USDA (483350)	2.5	0	0	0	0	0	0	2.5	0	0	0	10.725	0	0	0	0	0	0	0	0	0	0	0	0	0	0	0	0	0	0	0	0	0	0	0
	salt	CNF (214)	1.46552	0	0	0	0	0	0	0	0	0	0	0	0	0	0	0	0	0	0	0	0	0	0	0	0	0	0	0	0	0	0	56800.5	0	0	0
	yeast	CNF (4008)	0.8	0	0.012	0.00056	0.0024	0	0.24	0.32976	0	18.72	0	2.6	0.000136	0.034472	0.000136	0	0.008008	0.06088	0.2152	0	0	18.72	0.01736	0.432	0.04064	0.3216	5.096	7.64	0.32352	0	0.032	0.408	0	0.08792	0.06352
	xanthan gum	USDA (383433)	0.01	0	0	0	0	0	0	0.008996	0	0	0	0	0	0	0	0	0	0	0.0087	0	0	0	0	0	0	0	0	0	0	0	0	0.4783	0	0	0
	modified cellulose	expert opinion	0.01	0	0	0	0	0	0	0	0	0	0	0	0	0	0	0	0	0	0.004	0	0	0	0	0	0	0	0	0	0	0	0	0	0	0	0
Bagels
Unenriched, white (n=4)
Product	Brand	Source	GRAMWT_G_CCHS	ALCOHOL_G_CCHS	VITAMIN_B6_MG_CCHS	VITAMIN_B12_MCG_CCHS	VITAMIN_C_MG_CCHS	CAFFEINE_MG_CCHS	CALCIUM_MG_CCHS	CARBOHYDRATE_G_CCHS	CHOLESTEROL_MG_CCHS	FOLATE_DFE_MCG_CCHS	VITAMIN_D_CALCIFEROL_MCG_CCHS	ENERGY_KCAL_CCHS	PFA_18_2_OCTADECADIENOIC_ACID_G_CCHS	TOTAL_MONOUNSATURATED_FATTY_ACIDS_G_CCHS	TOTAL_POLYUNSATURATED_FATTY_ACIDS_G_CCHS	PFA_18_3_OCTADECATRIENOIC_ACIG_G_CCHS	TOTAL_SATURATED_FATTY_ACIDS_G_CCHS	TOTAL_FAT_G_CCHS	DIETARY_FIBER_G_CCHS	FOLIC_ACID_MCG_CCHS	TOTAL_FOLATE_MCG_CCHS	FOOD_FOLATE_MCG_CCHS	IRON_MG_CCHS	MAGNESIUM_MG_CCHS	WATER_G_CCHS	NIACIN_MG_CCHS	PHOSPHORUS_MG_CCHS	POTASSIUM_MG_CCHS	PROTEIN_G_CCHS	VITAMIN_A_RAE_MCG_CCHS	RIBOFLAVIN_VITAMIN_B2_MG_CCHS	SODIUM_MG_CCHS	TOTAL_SUGARS_G_CCHS	THIAMIN_VITAMIN_B1_MG_CCHS	ZINC_MG_CCHS
1	Udi's GF Bagel, Plain	NFP	100							46.8354	0		0	303.797					0.632911	8.86076	2.53165				0.759494					139.241	7.59494			518.987	5.06329
	Raw ingredients:
	water	CNF (2933)	22.3392	0	0	0	0	0	0	0	0	0	0	0	0	0	0	0	0	0	0	0	0	0	0	0	22.3392	0	0	0	0	0	0	0	0	0	0
	Brown rice flour	CNF (4451)	22	0	0.16192	0	0	0	2.42	16.8256	0	3.52	0	79.86	0.20988	0.22176	0.21912	0.00924	0.12254	0.6116	1.012	0	0	3.52	0.4356	24.64	2.6334	1.3948	74.14	63.58	1.5906	0	0.0176	1.76	0	0.09746	0.539
	White Rice flour	CNF (4429)	12	0	0.05232	0	0	0	1.2	9.6156	0	0.48	0	43.92	0.03756	0.05304	0.04548	0.00804	0.04632	0.1704	0.288	0	0	0.48	0.042	4.2	1.4268	0	11.76	9.12	0.714	0	0.00252	0	0.0144	0.01656	0.096
	rice bran	CNF (4428)	8	0	0.3256	0	0	0	4.56	3.7352	0	5.04	0	25.28	0.57144	0.60392	0.59672	0.02528	0.33368	1.668	1.68	0	0	5.04	1.4832	62.48	0.4904	2.7196	134.16	118.8	1.068	0	0.02272	0.4	0.072	0.22024	0.4832
	tapioca starch	USDA (483350)	5	0	0	0	0	0	0	5	0	0	0	21.45	0	0	0	0	0	0	0	0	0	0	0	0	0	0	0	0	0	0	0	0	0	0	0
	high monounsaturated canola oil	CNF (451)	6	0	0	0	0	0	0	0	0	0	0	53.1	1.14	3.79656	1.68852	0.5478	0.4419	6	0	0	0	0	0	0	0	0	0	0	0	0	0	0	0	0	0
	egg whites	USDA (172183)	9	0	0.00045	0.0081	0	0	0.63	0.0657	0	0.36	0	19.44	0	0	0	0	0	0.0153	0	0	0	0.36	0.0072	0.99	7.8813	0.00945	1.35	14.67	0.981	0	0.03951	14.94	0.0639	0.00036	0.0027
	potato starch	USDA (359697)	4	0	0	0	0	0	0	3.3752	0	0	0	13.76	0	0	0	0	0	0	0	0	0	0	0	0	0	0	0	0	0	0	0	0	0	0	0
	sugar	CNF (4318)	3	0	0	0	0	0	0.03	2.9994	0	0	0	11.61	0	0	0	0	0	0	0	0	0	0	0.0015	0	0.0006	0	0	0.06	0	0	0.0006	0.03	2.994	0	0.0003
	tapioca maltodextrin (SUB tapioca starch)	USDA (483350)	2.5	0	0	0	0	0	0	2.5	0	0	0	10.725	0	0	0	0	0	0	0	0	0	0	0	0	0	0	0	0	0	0	0	0	0	0	0
	tapioca syrup (SUB corn syrup, light)	CNF (4323)	2.06329	0	0	0	0	0	0.268228	1.5844	0	0	0	5.83911	0	0	0	0	0	0.00412658	0	0	0	0	0	0.0206329	0.470637	0	0	0.0206329	0	0	0	1.27924	1.58399	0	0.00907848
	pea protein (imputed from soy protein)	USDA (571972)/expert opinion	2	0	0.002	0	0	0	1.48	0.1482	0	3	0	7.4	0.0469709	0.021128	0.053376	0.00629837	0.013344	0.1112	0.074	0	0	3	0.4666	0.8	0.0996	0.028	15.52	1.62	1.5556	0	0.002	19.26	0	0.00352	0.0806
	xanthan gum	USDA (383433)	1	0	0	0	0	0	0	0.8996	0	0	0	0	0	0	0	0	0	0	0.87	0	0	0	0	0	0	0	0	0	0	0	0	47.83	0	0	0
	yeast	CNF (4008)	0.5	0	0.0075	0.00035	0.0015	0	0.15	0.2061	0	11.7	0	1.625	8.5e-05	0.021545	8.5e-05	0	0.005005	0.03805	0.1345	0	0	11.7	0.01085	0.27	0.0254	0.201	3.185	4.775	0.2022	0	0.02	0.255	0	0.05495	0.0397
	salt	CNF (214)	0.297468	0	0	0	0	0	0	0	0	0	0	0	0	0	0	0	0	0	0	0	0	0	0	0	0	0	0	0	0	0	0	115.293	0	0	0
Product	Brand	Source	GRAMWT_G_CCHS	ALCOHOL_G_CCHS	VITAMIN_B6_MG_CCHS	VITAMIN_B12_MCG_CCHS	VITAMIN_C_MG_CCHS	CAFFEINE_MG_CCHS	CALCIUM_MG_CCHS	CARBOHYDRATE_G_CCHS	CHOLESTEROL_MG_CCHS	FOLATE_DFE_MCG_CCHS	VITAMIN_D_CALCIFEROL_MCG_CCHS	ENERGY_KCAL_CCHS	PFA_18_2_OCTADECADIENOIC_ACID_G_CCHS	TOTAL_MONOUNSATURATED_FATTY_ACIDS_G_CCHS	TOTAL_POLYUNSATURATED_FATTY_ACIDS_G_CCHS	PFA_18_3_OCTADECATRIENOIC_ACIG_G_CCHS	TOTAL_SATURATED_FATTY_ACIDS_G_CCHS	TOTAL_FAT_G_CCHS	DIETARY_FIBER_G_CCHS	FOLIC_ACID_MCG_CCHS	TOTAL_FOLATE_MCG_CCHS	FOOD_FOLATE_MCG_CCHS	IRON_MG_CCHS	MAGNESIUM_MG_CCHS	WATER_G_CCHS	NIACIN_MG_CCHS	PHOSPHORUS_MG_CCHS	POTASSIUM_MG_CCHS	PROTEIN_G_CCHS	VITAMIN_A_RAE_MCG_CCHS	RIBOFLAVIN_VITAMIN_B2_MG_CCHS	SODIUM_MG_CCHS	TOTAL_SUGARS_G_CCHS	THIAMIN_VITAMIN_B1_MG_CCHS	ZINC_MG_CCHS
2	O'doughs GF Original Bagel	NFP	100							42	0		0							3	4				0.72					120	4			600	2
	Raw ingredients:
	water	CNF (2933)	34.8	0	0	0	0	0	0	0	0	0	0	0	0	0	0	0	0	0	0	0	0	0	0	0	30.3	0	0	0	0	0	0	0	0	0	0
	potato starch	USDA (359697)	15	0	0	0	0	0	0	12.657	0	0	0	51.6	0	0	0	0	0	0	0	0	0	0	0	0	0	0	0	0	0	0	0	0	0	0	0
	tapioca starch	USDA (483350)	13	0	0	0	0	0	0	13	0	0	0	55.77	0	0	0	0	0	0	0	0	0	0	0	0	0	0	0	0	0	0	0	0	0	0	0
	soy flour	CNF (3324)	5	0	0	0	0	0	12.05	1.9185	0	15.25	0	16.5	0.0235	0.0104	0.02665	0.00315	0.0068	0.061	0.875	0	0	15.25	0.462	14.5	0.3625	0.1306	33.7	119.2	2.3505	0.1	0.01265	1	0.944	0.0349	0.123
	Chickpea Flour	CNF (4886)	5	0	0.0246	0	0	0	2.25	2.891	0	21.85	0	19.35	0.14355	0.0752	0.14915	0.0056	0.03465	0.3345	0.54	0	0	21.85	0.243	8.3	0.514	0.0881	15.9	42.3	1.1195	0.1	0.0053	3.2	0.5425	0.0243	0.1405
	Brown rice flour	CNF (4451)	5	0	0.0368	0	0	0	0.55	3.824	0	0.8	0	18.15	0.0477	0.0504	0.0498	0.0021	0.02785	0.139	0.23	0	0	0.8	0.099	5.6	0.5985	0.317	16.85	14.45	0.3615	0	0.004	0.4	0	0.02215	0.1225
	cellulose	expert opinion	5	0	0	0	0	0	0	0	0	0	0	0	0	0	0	0	0	0	2	0	0	0	0	0	0	0	0	0	0	0	0	0	0	0	0
	sprouted ancient grain (imputed from sprouted wheat and alfalfa sprouts)	USDA (20087;11001)/expert opinion	5	0	0.1125	0	0.13	0	1.4	2.1265	0	1.9	0	9.9	0.02655	0.00755	0.02785	0.0013	0.0103	0.0635	0.055	0	0	1.9	0.1	3.6	2.3875	0.15435	10	8.45	0.3745	0	0.00775	0.8	0.05	0.01125	0.0825
	super seed and fruit blend - SUB Granola	CNF (6847)	4	0	0	0	0.008	0	2.08	2.6892	0	0	0	18.2	0	0.1604	0.2664	0	0.094	0.6308	0.312	0	0	0	0.1608	0	0.12	0	0	11.8	0.4404	0	0	6.84	0.7624	0	0
	glycerine	assumed zero	3	0	0	0	0	0	0	0	0	0	0	0	0	0	0	0	0	0	0	0	0	0	0	0	0	0	0	0	0	0	0	0	0	0	0
	sunflower oil	CNF (7191)	1.5	0	0	0	0	0	0	0	0	0	0	13.26	0.43386	0.86001	0.43443	0.000555	0.135135	1.5	0	0	0	0	0	0	0	0	0	0	0	0	0	0	0	0	0
	salt	CNF (214)	1.5	0	0	0	0	0	0	0	0	0	0	0	0	0	0	0	0	0	0	0	0	0	0	0	0	0	0	0	0	0	0	581.37	0	0	0
	xanthan gum	USDA (383433)	1	0	0	0	0	0	0	0.8996	0	0	0	0	0	0	0	0	0	0	0.87	0	0	0	0	0	0	0	0	0	0	0	0	47.83	0	0	0
	yeast	CNF (4008)	1	0	0.015	0.0007	0.003	0	0.3	0.4122	0	23.4	0	3.25	0.00017	0.04309	0.00017	0	0.01001	0.0761	0.269	0	0	23.4	0.0217	0.54	0.0508	0.402	6.37	9.55	0.4044	0	0.04	0.51	0	0.1099	0.0794
	sodium acid pyrophosphate	assumed zero	0.1	0	0	0	0	0	0	0	0	0	0	0	0	0	0	0	0	0	0	0	0	0	0	0	0	0	0	0	0	0	0	0	0	0	0
	baking soda	CNF (4005)	0.1	0	0	0	0	0	0	0	0	0	0	0	0	0	0	0	0	0	0	0	0	0	0	0	0	0	0	0	0	0	0	27.36	0	0	0
Product	Brand	Source	GRAMWT_G_CCHS	ALCOHOL_G_CCHS	VITAMIN_B6_MG_CCHS	VITAMIN_B12_MCG_CCHS	VITAMIN_C_MG_CCHS	CAFFEINE_MG_CCHS	CALCIUM_MG_CCHS	CARBOHYDRATE_G_CCHS	CHOLESTEROL_MG_CCHS	FOLATE_DFE_MCG_CCHS	VITAMIN_D_CALCIFEROL_MCG_CCHS	ENERGY_KCAL_CCHS	PFA_18_2_OCTADECADIENOIC_ACID_G_CCHS	TOTAL_MONOUNSATURATED_FATTY_ACIDS_G_CCHS	TOTAL_POLYUNSATURATED_FATTY_ACIDS_G_CCHS	PFA_18_3_OCTADECATRIENOIC_ACIG_G_CCHS	TOTAL_SATURATED_FATTY_ACIDS_G_CCHS	TOTAL_FAT_G_CCHS	DIETARY_FIBER_G_CCHS	FOLIC_ACID_MCG_CCHS	TOTAL_FOLATE_MCG_CCHS	FOOD_FOLATE_MCG_CCHS	IRON_MG_CCHS	MAGNESIUM_MG_CCHS	WATER_G_CCHS	NIACIN_MG_CCHS	PHOSPHORUS_MG_CCHS	POTASSIUM_MG_CCHS	PROTEIN_G_CCHS	VITAMIN_A_RAE_MCG_CCHS	RIBOFLAVIN_VITAMIN_B2_MG_CCHS	SODIUM_MG_CCHS	TOTAL_SUGARS_G_CCHS	THIAMIN_VITAMIN_B1_MG_CCHS	ZINC_MG_CCHS
3	Udi's Gluten Free, Cinnamon Raisin Bagel	USDA (45111883)	100							46.8354	0		0	303.797					0.632911	8.86076	2.53165				0.759494					139.241	7.59494			518.987	5.06329
	Raw ingredients:
	water	CNF (2933)	26	0	0	0	0	0	0	0	0	0	0	0	0	0	0	0	0	0	0	0	0	0	0	0	26	0	0	0	0	0	0	0	0	0	0
	Brown rice flour	CNF (4451)	26	0	0.19136	0	0	0	2.86	19.8848	0	4.16	0	94.38	0.24804	0.26208	0.25896	0.01092	0.14482	0.7228	1.196	0	0	4.16	0.5148	29.12	3.1122	1.6484	87.62	75.14	1.8798	0	0.0208	2.08	0	0.11518	0.637
	tapioca starch	USDA (483350)	18	0	0	0	0	0	0	18	0	0	0	77.22	0	0	0	0	0	0	0	0	0	0	0	0	0	0	0	0	0	0	0	0	0	0	0
	high monounsaturated canola oil	CNF (451)	8	0	0	0	0	0	0	0	0	0	0	70.8	1.5204	5.06208	2.25136	0.73096	0.5892	8	0	0	0	0	0	0	0	0	0	0	0	0	0	0	0	0	0
	raisins	CNF (1745)	4.5	0	0.00783	0	0.1035	0	2.25	3.5631	0	0.225	0	13.455	0.00126	0.002295	0.001665	0.00036	0.00261	0.0207	0.162	0	0	0.225	0.0846	1.44	0.69435	0.03447	4.545	33.705	0.13815	0	0.005625	0.495	2.66355	0.00477	0.0099
	egg whites	USDA (172183)	10	0	0.0005	0.009	0	0	0.7	0.073	0	0.4	0	21.6	0	0	0	0	0	0.017	0	0	0	0.4	0.008	1.1	8.757	0.0105	1.5	16.3	1.09	0	0.0439	16.6	0.071	0.0004	0.003
	sugar	CNF (4318)	1.5	0	0	0	0	0	0.015	1.4997	0	0	0	5.805	0	0	0	0	0	0	0	0	0	0	0.00075	0	0.0003	0	0	0.03	0	0	0.0003	0.015	1.497	0	0.00015
	tapioca maltodextrin (SUB tapioca starch)	USDA (483350)	1.5	0	0	0	0	0	0	1.5	0	0	0	6.435	0	0	0	0	0	0	0	0	0	0	0	0	0	0	0	0	0	0	0	0	0	0	0
	xanthan gum	USDA (383433)	1.5	0	0	0	0	0	0	1.3494	0	0	0	0	0	0	0	0	0	0	1.305	0	0	0	0	0	0	0	0	0	0	0	0	71.745	0	0	0
	yeast	CNF (4008)	1.25	0	0.01875	0.000875	0.00375	0	0.375	0.51525	0	29.25	0	4.0625	0.0002125	0.0538625	0.0002125	0	0.0125125	0.095125	0.33625	0	0	29.25	0.027125	0.675	0.0635	0.5025	7.9625	11.9375	0.5055	0	0.05	0.6375	0	0.137375	0.09925
	salt	CNF (214)	1.2	0	0	0	0	0	0	0	0	0	0	0	0	0	0	0	0	0	0	0	0	0	0	0	0	0	0	0	0	0	0	465.096	0	0	0
	cinnamon	CNF (178)	0.5	0	0.00079	0	0.019	0	5.01	0.40295	0	0.03	0	1.235	0.00022	0.00123	0.00034	5.5e-05	0.001725	0.0062	0.2655	0	0	0.03	0.0416	0.3	0.0529	0.00666	0.32	2.155	0.01995	0.075	0.000205	0.05	0.01085	0.00011	0.00915
Product	Brand	Source	GRAMWT_G_CCHS	ALCOHOL_G_CCHS	VITAMIN_B6_MG_CCHS	VITAMIN_B12_MCG_CCHS	VITAMIN_C_MG_CCHS	CAFFEINE_MG_CCHS	CALCIUM_MG_CCHS	CARBOHYDRATE_G_CCHS	CHOLESTEROL_MG_CCHS	FOLATE_DFE_MCG_CCHS	VITAMIN_D_CALCIFEROL_MCG_CCHS	ENERGY_KCAL_CCHS	PFA_18_2_OCTADECADIENOIC_ACID_G_CCHS	TOTAL_MONOUNSATURATED_FATTY_ACIDS_G_CCHS	TOTAL_POLYUNSATURATED_FATTY_ACIDS_G_CCHS	PFA_18_3_OCTADECATRIENOIC_ACIG_G_CCHS	TOTAL_SATURATED_FATTY_ACIDS_G_CCHS	TOTAL_FAT_G_CCHS	DIETARY_FIBER_G_CCHS	FOLIC_ACID_MCG_CCHS	TOTAL_FOLATE_MCG_CCHS	FOOD_FOLATE_MCG_CCHS	IRON_MG_CCHS	MAGNESIUM_MG_CCHS	WATER_G_CCHS	NIACIN_MG_CCHS	PHOSPHORUS_MG_CCHS	POTASSIUM_MG_CCHS	PROTEIN_G_CCHS	VITAMIN_A_RAE_MCG_CCHS	RIBOFLAVIN_VITAMIN_B2_MG_CCHS	SODIUM_MG_CCHS	TOTAL_SUGARS_G_CCHS	THIAMIN_VITAMIN_B1_MG_CCHS	ZINC_MG_CCHS
4	Little Northern Baking House Plain GF Bagel	NFP	100						100	53	0		0	260		3	1.5		0.5	6	5				0.75					50	1			430	6
	Raw ingredients:
	water	CNF (2933)	35.125	0	0	0	0	0	0	0	0	0	0	0	0	0	0	0	0	0	0	0	0	0	0	0	26.025	0	0	0	0	0	0	0	0	0	0
	modified tapioca starch (SUB tapioca starch)	USDA (483350)	14	0	0	0	0	0	0	14	0	0	0	60.06	0	0	0	0	0	0	0	0	0	0	0	0	0	0	0	0	0	0	0	0	0	0	0
	Brown rice flour	CNF (4451)	12	0	0.08832	0	0	0	1.32	9.1776	0	1.92	0	43.56	0.11448	0.12096	0.11952	0.00504	0.06684	0.3336	0.552	0	0	1.92	0.2376	13.44	1.4364	0.7608	40.44	34.68	0.8676	0	0.0096	0.96	0	0.05316	0.294
	potato starch	USDA (359697)	11	0	0	0	0	0	0	9.2818	0	0	0	37.84	0	0	0	0	0	0	0	0	0	0	0	0	0	0	0	0	0	0	0	0	0	0	0
	starch, corn	CNF (4419)	8	0	0	0	0	0	0.16	7.3016	0	0	0	30.48	0.002	0.00128	0.002	0	0.00072	0.004	0.072	0	0	0	0.0376	0.24	0.6656	0	1.04	0.24	0.0208	0	0	0.72	0	0	0.0048
	sugar	CNF (4318)	5.9	0	0	0	0	0	0.059	5.89882	0	0	0	22.833	0	0	0	0	0	0	0	0	0	0	0.00295	0	0.00118	0	0	0.118	0	0	0.00118	0.059	5.8882	0	0.00059
	sunflower oil	CNF (7191)	5	0	0	0	0	0	0	0	0	0	0	44.2	1.4462	2.8667	1.4481	0.00185	0.45045	5	0	0	0	0	0	0	0	0	0	0	0	0	0	0	0	0	0
	psyllium fiber	USDA (703086);CNF 1383/1232	5	0	0.0606	0	0	0	0	5	0	0	0	18.75	0	0	0	0	0	0	3.75	0	0	0	0.9	6.55	0.1	0.3268	18.2	24.05	0	0	0.0071	0	0	0.18045	0.285
	baking powder	CNF (4003)	1	0	0	0	0	0	73.64	0.241	0	0	0	0.51	0	0	0	0	0	0	0.002	0	0	0	0.1127	0.39	0.04	0	99.18	0.05	0.001	0	0	78.93	0	0	0.0002
	pea fibre	expert opinion	1	0	0	0	0	0	0	0	0	0	0	0	0	0	0	0	0	0	0.4	0	0	0	0	0	0	0	0	0	0	0	0	0	0	0	0
	salt	CNF (214)	0.575	0	0	0	0	0	0	0	0	0	0	0	0	0	0	0	0	0	0	0	0	0	0	0	0	0	0	0	0	0	0	222.858	0	0	0
	modified cellulose	expert opinion	0.1	0	0	0	0	0	0	0	0	0	0	0	0	0	0	0	0	0	0.04	0	0	0	0	0	0	0	0	0	0	0	0	0	0	0	0
	rice bran	CNF (4428)	0.1	0	0.00407	0	0	0	0.057	0.04669	0	0.063	0	0.316	0.007143	0.007549	0.007459	0.000316	0.004171	0.02085	0.021	0	0	0.063	0.01854	0.781	0.00613	0.033995	1.677	1.485	0.01335	0	0.000284	0.005	0.0009	0.002753	0.00604
	yeast	CNF (4008)	1	0	0.015	0.0007	0.003	0	0.3	0.4122	0	23.4	0	3.25	0.00017	0.04309	0.00017	0	0.01001	0.0761	0.269	0	0	23.4	0.0217	0.54	0.0508	0.402	6.37	9.55	0.4044	0	0.04	0.51	0	0.1099	0.0794
	sugar	CNF (4318)	0.1	0	0	0	0	0	0.001	0.09998	0	0	0	0.387	0	0	0	0	0	0	0	0	0	0	5e-05	0	2e-05	0	0	0.002	0	0	2e-05	0.001	0.0998	0	1e-05
Unenriched, whole/multi-grain (n=3)
Product	Brand	Source	GRAMWT_G_CCHS	ALCOHOL_G_CCHS	VITAMIN_B6_MG_CCHS	VITAMIN_B12_MCG_CCHS	VITAMIN_C_MG_CCHS	CAFFEINE_MG_CCHS	CALCIUM_MG_CCHS	CARBOHYDRATE_G_CCHS	CHOLESTEROL_MG_CCHS	FOLATE_DFE_MCG_CCHS	VITAMIN_D_CALCIFEROL_MCG_CCHS	ENERGY_KCAL_CCHS	PFA_18_2_OCTADECADIENOIC_ACID_G_CCHS	TOTAL_MONOUNSATURATED_FATTY_ACIDS_G_CCHS	TOTAL_POLYUNSATURATED_FATTY_ACIDS_G_CCHS	PFA_18_3_OCTADECATRIENOIC_ACIG_G_CCHS	TOTAL_SATURATED_FATTY_ACIDS_G_CCHS	TOTAL_FAT_G_CCHS	DIETARY_FIBER_G_CCHS	FOLIC_ACID_MCG_CCHS	TOTAL_FOLATE_MCG_CCHS	FOOD_FOLATE_MCG_CCHS	IRON_MG_CCHS	MAGNESIUM_MG_CCHS	WATER_G_CCHS	NIACIN_MG_CCHS	PHOSPHORUS_MG_CCHS	POTASSIUM_MG_CCHS	PROTEIN_G_CCHS	VITAMIN_A_RAE_MCG_CCHS	RIBOFLAVIN_VITAMIN_B2_MG_CCHS	SODIUM_MG_CCHS	TOTAL_SUGARS_G_CCHS	THIAMIN_VITAMIN_B1_MG_CCHS	ZINC_MG_CCHS
1	O'dough Whole Grain Flax Seed Bagel	NFP	100							44	0		0	200						3	4				0.72					223.535	4			600	2
	Raw ingredients:
	water	CNF (2933)	31.8	0	0	0	0	0	0	0	0	0	0	0	0	0	0	0	0	0	0	0	0	0	0	0	31.8	0	0	0	0	0	0	0	0	0	0
	potato starch	USDA (359697)	23	0	0	0	0	0	0	18.5636	0	0	0	75.68	0	0	0	0	0	0	0	0	0	0	0	0	0	0	0	0	0	0	0	0	0	0	0
	tapioca starch	USDA (483350)	13	0	0	0	0	0	0	13	0	0	0	55.77	0	0	0	0	0	0	0	0	0	0	0	0	0	0	0	0	0	0	0	0	0	0	0
	Chickpea Flour	CNF (4886)	3.5	0	0.01722	0	0	0	1.575	2.0237	0	15.295	0	13.545	0.100485	0.05264	0.104405	0.00392	0.024255	0.23415	0.378	0	0	15.295	0.1701	5.81	0.3598	0.06167	11.13	29.61	0.78365	0.07	0.00371	2.24	0.37975	0.01701	0.09835
	soy flour	CNF (3324)	3	0	0	0	0	0	7.23	1.1511	0	9.15	0	9.9	0.0141	0.00624	0.01599	0.00189	0.00408	0.0366	0.525	0	0	9.15	0.2772	8.7	0.2175	0.07836	20.22	71.52	1.4103	0.06	0.00759	0.6	0.5664	0.02094	0.0738
	Brown rice flour	CNF (4451)	4	0	0.02944	0	0	0	0.44	3.0592	0	0.64	0	14.52	0.03816	0.04032	0.03984	0.00168	0.02228	0.1112	0.184	0	0	0.64	0.0792	4.48	0.4788	0.2536	13.48	11.56	0.2892	0	0.0032	0.32	0	0.01772	0.098
	sprouted flax(SUB sprouted alfalfa)	USDA 11001	4	0	0.00136	0	0.328	0	1.28	0.084	0	1.44	0	3.7128	0.00936	0.00224	0.01636	0.007	0.00276	0.0276	0.076	0	0	1.44	0.0384	1.08	3.7128	0.01924	2.8	3.16	0.1596	0.32	0.00504	0.24	0.008	0.00304	0.0368
	cellulose	expert opinion	3	0	0	0	0	0	0	0	0	0	0	0	0	0	0	0	0	0	1.2	0	0	0	0	0	0	0	0	0	0	0	0	0	0	0	0
	sprouted ancient grain (imputed from sprouted wheat and alfalfa sprouts)	USDA (20087;11001)/expert opinion	3	0	0.0675	0	0.078	0	0.84	1.2759	0	1.14	0	5.94	0.01593	0.00453	0.01671	0.00078	0.00618	0.0381	0.033	0	0	1.14	0.06	2.16	1.4325	0.09261	6	5.07	0.2247	0	0.00465	0.48	0.03	0.00675	0.0495
	super seed and fruit blend (SUB granola)	CNF (6847)	3.5	0	0	0	0.007	0	1.82	2.35305	0	0	0	15.925	0	0.14035	0.2331	0	0.08225	0.55195	0.273	0	0	0	0.1407	0	0.105	0	0	10.325	0.38535	0	0	5.985	0.6671	0	0
	glycerine	assumed zero	3	0	0	0	0	0	0	0	0	0	0	0	0	0	0	0	0	0	0	0	0	0	0	0	0	0	0	0	0	0	0	0	0	0	0
	sunflower oil	CNF (7191)	1.5	0	0	0	0	0	0	0	0	0	0	11.492	0.376012	0.745342	0.376506	0.000481	0.117117	1.3	0	0	0	0	0	0	0	0	0	0	0	0	0	0	0	0	0
	salt	CNF (214)	1.5	0	0	0	0	0	0	0	0	0	0	0	0	0	0	0	0	0	0	0	0	0	0	0	0	0	0	0	0	0	0	581.37	0	0	0
	palm/soy shortening	CNF (547)	1	0	0	0	0	0	0	0	0	0	0	8.84	0	0.52	0.23	0	0.25	1	0	0	0	0	0	0	0	0	0	0	0	0	0	0	0	0	0
	yeast	CNF (4008)	1	0	0.015	0.0007	0.003	0	0.3	0.4122	0	23.4	0	3.25	0.00017	0.04309	0.00017	0	0.01001	0.0761	0.269	0	0	23.4	0.0217	0.54	0.0508	0.402	6.37	9.55	0.4044	0	0.04	0.51	0	0.1099	0.0794
	sodium acid pyrophosphate	assumed zero	0.1	0	0	0	0	0	0	0	0	0	0	0	0	0	0	0	0	0	0	0	0	0	0	0	0	0	0	0	0	0	0	0	0	0	0
	baking soda	CNF (4005)	0.1	0	0	0	0	0	0	0	0	0	0	0	0	0	0	0	0	0	0	0	0	0	0	0	0	0	0	0	0	0	0	27.36	0	0	0
Product	Brand	Source	GRAMWT_G_CCHS	ALCOHOL_G_CCHS	VITAMIN_B6_MG_CCHS	VITAMIN_B12_MCG_CCHS	VITAMIN_C_MG_CCHS	CAFFEINE_MG_CCHS	CALCIUM_MG_CCHS	CARBOHYDRATE_G_CCHS	CHOLESTEROL_MG_CCHS	FOLATE_DFE_MCG_CCHS	VITAMIN_D_CALCIFEROL_MCG_CCHS	ENERGY_KCAL_CCHS	PFA_18_2_OCTADECADIENOIC_ACID_G_CCHS	TOTAL_MONOUNSATURATED_FATTY_ACIDS_G_CCHS	TOTAL_POLYUNSATURATED_FATTY_ACIDS_G_CCHS	PFA_18_3_OCTADECATRIENOIC_ACIG_G_CCHS	TOTAL_SATURATED_FATTY_ACIDS_G_CCHS	TOTAL_FAT_G_CCHS	DIETARY_FIBER_G_CCHS	FOLIC_ACID_MCG_CCHS	TOTAL_FOLATE_MCG_CCHS	FOOD_FOLATE_MCG_CCHS	IRON_MG_CCHS	MAGNESIUM_MG_CCHS	WATER_G_CCHS	NIACIN_MG_CCHS	PHOSPHORUS_MG_CCHS	POTASSIUM_MG_CCHS	PROTEIN_G_CCHS	VITAMIN_A_RAE_MCG_CCHS	RIBOFLAVIN_VITAMIN_B2_MG_CCHS	SODIUM_MG_CCHS	TOTAL_SUGARS_G_CCHS	THIAMIN_VITAMIN_B1_MG_CCHS	ZINC_MG_CCHS
2	Udi's GF Bagel, Whole Grain	NFP	100						52.5253	44.4444	0			292.929					0.505051	10.101	2.0202				0.727273						7.07071	0		494.949	5.05051
	Raw ingredients:
	water	CNF (2933)	31.86	0	0	0	0	0	0	0	0	0	0	0	0	0	0	0	0	0	0	0	0	0	0	0	31.86	0	0	0	0	0	0	0	0	0	0
	tapioca starch	USDA (483350)	23	0	0	0	0	0	0	23	0	0	0	98.67	0	0	0	0	0	0	0	0	0	0	0	0	0	0	0	0	0	0	0	0	0	0	0
	Brown rice flour	CNF (4451)	10	0	0.0736	0	0	0	1.1	7.648	0	1.6	0	36.3	0.0954	0.1008	0.0996	0.0042	0.0557	0.278	0.46	0	0	1.6	0.198	11.2	1.197	0.634	33.7	28.9	0.723	0	0.008	0.8	0	0.0443	0.245
	high monounsaturated canola oil	CNF (451)	8	0	0	0	0	0	0	0	0	0	0	70.8	1.5204	5.06208	2.25136	0.73096	0.5892	8	0	0	0	0	0	0	0	0	0	0	0	0	0	0	0	0	0
	egg white powder	USDA (1173)	6	0	0.00216	0.0108	0	0	3.72	0.468	0	1.08	0	22.92	0	0	0	0	0	0	0	0	0	1.08	0.009	5.28	0.348	0.0519	6.66	67.5	4.866	0	0.1518	76.8	0.324	0.0003	0.006
	dried cane syrup	CNF (7142)	5	0	0	0	0	0	0.65	3.657	0	0	0	13.45	0	0	0	0	0	0	0	0	0	0	0.18	0.5	1.3	0.005	0.4	3.15	0	0	0.003	2.9	3.66	0.0065	0.0095
	tapioca maltodextrin - SUB tapioca starch	USDA (483350)	3	0	0	0	0	0	0	3	0	0	0	12.87	0	0	0	0	0	0	0	0	0	0	0	0	0	0	0	0	0	0	0	0	0	0	0
	tapioca syrup (SUB corn syrup, light)	CNF (4323)	3	0	0	0	0	0	0.39	2.3037	0	0	0	8.49	0	0	0	0	0	0.006	0	0	0	0	0	0.03	0.6843	0	0	0.03	0	0	0	1.86	2.3031	0	0.0132
	flax seeds	CNF (4528)	2	0	0.00946	0	0.012	0	5.1	0.5776	0	1.74	0	10.68	0.11806	0.15054	0.5746	0.45626	0.07326	0.8432	0.546	0	0	1.74	0.1146	7.84	0.1392	0.0616	12.84	16.26	0.3658	0	0.00322	0.6	0.031	0.03288	0.0868
	xanthan gum	USDA (383433)	1.5	0	0	0	0	0	0	1.3494	0	0	0	0	0	0	0	0	0	0	1.305	0	0	0	0	0	0	0	0	0	0	0	0	71.745	0	0	0
	amaranth flour	CNF (6180)	1.5	0	0.0033	0	0.063	0	2.28	0.98745	0	0.735	0	5.58	0.0423	0.02145	0.0432	0.0009	0.02475	0.0972	0.2265	0	0	0.735	0.11325	3.975	0.1545	0.01932	6.795	5.46	0.2157	0	0.00315	0.315	0.02835	0.0012	0.0474
	yeast	CNF (4008)	1.5	0	0.0225	0.00105	0.0045	0	0.45	0.6183	0	35.1	0	4.875	0.000255	0.064635	0.000255	0	0.015015	0.11415	0.4035	0	0	35.1	0.03255	0.81	0.0762	0.603	9.555	14.325	0.6066	0	0.06	0.765	0	0.16485	0.1191
	salt	CNF (214)	1.24	0	0	0	0	0	0	0	0	0	0	0	0	0	0	0	0	0	0	0	0	0	0	0	0	0	0	0	0	0	0	480.599	0	0	0
	sorghum flour	CNF (6190)	1	0	0.00325	0	0.008	0	0.12	0.7664	0	0.25	0	3.59	0.01336	0.00943	0.01403	0.00061	0.00528	0.0334	0.066	0	0	0.25	0.0314	1.23	0.1026	0.04496	2.78	3.24	0.0843	0	0.00061	0.03	0.0194	0.00329	0.0163
	teff flour (imputed from millet flour)	USDA (396835);20647	1	0	0.00372	0	0	0	1.46	0.7073	0	0.3	0	3.66	0.02552	0.00924	0.02618	0.00044	0.00536	0.0366	0.122	0	0	0.42	0.0659	1.19	0.0867	0.0602	2.85	2.24	0.122	0	0.00073	0.12	0	0.00413	0.0263
Product	Brand	Source	GRAMWT_G_CCHS	ALCOHOL_G_CCHS	VITAMIN_B6_MG_CCHS	VITAMIN_B12_MCG_CCHS	VITAMIN_C_MG_CCHS	CAFFEINE_MG_CCHS	CALCIUM_MG_CCHS	CARBOHYDRATE_G_CCHS	CHOLESTEROL_MG_CCHS	FOLATE_DFE_MCG_CCHS	VITAMIN_D_CALCIFEROL_MCG_CCHS	ENERGY_KCAL_CCHS	PFA_18_2_OCTADECADIENOIC_ACID_G_CCHS	TOTAL_MONOUNSATURATED_FATTY_ACIDS_G_CCHS	TOTAL_POLYUNSATURATED_FATTY_ACIDS_G_CCHS	PFA_18_3_OCTADECATRIENOIC_ACIG_G_CCHS	TOTAL_SATURATED_FATTY_ACIDS_G_CCHS	TOTAL_FAT_G_CCHS	DIETARY_FIBER_G_CCHS	FOLIC_ACID_MCG_CCHS	TOTAL_FOLATE_MCG_CCHS	FOOD_FOLATE_MCG_CCHS	IRON_MG_CCHS	MAGNESIUM_MG_CCHS	WATER_G_CCHS	NIACIN_MG_CCHS	PHOSPHORUS_MG_CCHS	POTASSIUM_MG_CCHS	PROTEIN_G_CCHS	VITAMIN_A_RAE_MCG_CCHS	RIBOFLAVIN_VITAMIN_B2_MG_CCHS	SODIUM_MG_CCHS	TOTAL_SUGARS_G_CCHS	THIAMIN_VITAMIN_B1_MG_CCHS	ZINC_MG_CCHS
3	O'dough Pumpernickel Bagel	NFP	100						90	38	0		0.1	200					1	6	5				1.8					230	5			350	6
	Raw ingredients:
	water	CNF (2933)	40.925	0	0	0	0	0	0	0	0	0	0	0	0	0	0	0	0	0	0	0	0	0	0	0	39.425	0	0	0	0	0	0	0	0	0	0
	potato starch	USDA (359697)	18	0	0	0	0	0	0	15.1884	0	0	0	61.92	0	0	0	0	0	0	0	0	0	0	0	0	0	0	0	0	0	0	0	0	0	0	0
	soy flour	CNF (3324)	5	0	0	0	0	0	12.05	1.9185	0	15.25	0	16.5	0.0235	0.0104	0.02665	0.00315	0.0068	0.061	0.875	0	0	15.25	0.462	14.5	0.3625	0.1306	33.7	119.2	2.3505	0.1	0.01265	1	0.944	0.0349	0.123
	tapioca starch	USDA (483350)	5	0	0	0	0	0	0	5	0	0	0	21.45	0	0	0	0	0	0	0	0	0	0	0	0	0	0	0	0	0	0	0	0	0	0	0
	Brown rice flour	CNF (4451)	5	0	0.0368	0	0	0	0.55	3.824	0	0.8	0	18.15	0.0477	0.0504	0.0498	0.0021	0.02785	0.139	0.23	0	0	0.8	0.099	5.6	0.5985	0.317	16.85	14.45	0.3615	0	0.004	0.4	0	0.02215	0.1225
	Chickpea Flour	CNF (4886)	4	0	0.01968	0	0	0	1.8	2.3128	0	17.48	0	15.48	0.11484	0.06016	0.11932	0.00448	0.02772	0.2676	0.432	0	0	17.48	0.1944	6.64	0.4112	0.07048	12.72	33.84	0.8956	0.08	0.00424	2.56	0.434	0.01944	0.1124
	cellulose	expert opinion	3	0	0	0	0	0	0	0	0	0	0	0	0	0	0	0	0	0	1.2	0	0	0	0	0	0	0	0	0	0	0	0	0	0	0	0
	sunflower oil	CNF (7191)	3	0	0	0	0	0	0	0	0	0	0	26.52	0.86772	1.72002	0.86886	0.00111	0.27027	3	0	0	0	0	0	0	0	0	0	0	0	0	0	0	0	0	0
	fancy molasses	CNF (4299)	3	0	0.0201	0	0	0	6.15	2.2419	0	0	0	8.7	0.0015	0.00096	0.0015	0	0.00054	0.003	0	0	0	0	0.1416	7.26	0.6561	0.0279	0.93	43.92	0	0	6e-05	1.11	2.2416	0.00123	0.0087
	sesame seed	CNF (2521)	2.5	0	0.02005	0	0	0	24.725	0.6435	0	2.45	0	14.125	0.51625	0.453175	0.525975	0.009	0.16805	1.2	0.35	0	0	2.45	0.369	8.9	0.0825	0.114525	15.95	11.875	0.424	0	0.006275	0.275	0	0.020075	0.179
	cocoa powder	CNF (4223)	2	0	0.00236	0	0	4.6	2.56	1.158	0	0.64	0	4.56	0.0088	0.0914	0.0088	0	0.1614	0.274	0.74	0	0	0.64	0.2772	9.98	0.06	0.0437	14.68	30.48	0.392	0	0.00482	0.42	0.035	0.00156	0.1362
	yeast	CNF (4008)	1	0	0.015	0.0007	0.003	0	0.3	0.4122	0	23.4	0	3.25	0.00017	0.04309	0.00017	0	0.01001	0.0761	0.269	0	0	23.4	0.0217	0.54	0.0508	0.402	6.37	9.55	0.4044	0	0.04	0.51	0	0.1099	0.0794
	rice syrup (SUB corn syrup, light)	CNF (4323)	1	0	0	0	0	0	0.13	0.7679	0	0	0	2.83	0	0	0	0	0	0.002	0	0	0	0	0	0.01	0.2281	0	0	0.01	0	0	0	0.62	0.7677	0	0.0044
	grape juice	CNF (1576)	1	0	0.00032	0	0.001	0	0.11	0.1477	0	0	0	0.6	0.00017	3e-05	0.00022	5e-05	0.00025	0.0013	0.002	0	0	0	0.0025	0.1	0.8451	0.00133	0.14	1.04	0.0037	0	0.00015	0.05	0.142	0.00017	0.0007
	potato fiber	expert opinion	1	0	0	0	0	0	0	0	0	0	0	0	0	0	0	0	0	0	0.4	0	0	0	0	0	0	0	0	0	0	0	0	0	0	0	0
	salt	CNF (214)	0.875	0	0	0	0	0	0	0	0	0	0	0	0	0	0	0	0	0	0	0	0	0	0	0	0	0	0	0	0	0	0	339.132	0	0	0
	xanthan gum	USDA (383433)	0.5	0	0	0	0	0	0	0.4498	0	0	0	0	0	0	0	0	0	0	0.435	0	0	0	0	0	0	0	0	0	0	0	0	23.915	0	0	0
	White Rice flour	CNF (4429)	0.5	0	0.00218	0	0	0	0.05	0.40065	0	0.02	0	1.83	0.001565	0.00221	0.001895	0.000335	0.00193	0.0071	0.012	0	0	0.02	0.00175	0.175	0.05945	0	0.49	0.38	0.02975	0	0.000105	0	0.0006	0.00069	0.004
	Brown rice, dry	CNF (4496)	0.5	0	0.002545	0	0	0	0.115	0.3862	0	0.1	0	1.85	0.005	0.00528	0.00522	0.00022	0.00292	0.0146	0.018	0	0	0.1	0.00735	0.715	0.05185	0.025455	1.665	1.115	0.0397	0	0.000465	0.035	0.00425	0.002005	0.0101
	Brown rice flour	CNF (4451)	0.5	0	0.00368	0	0	0	0.055	0.3824	0	0.08	0	1.815	0.00477	0.00504	0.00498	0.00021	0.002785	0.0139	0.023	0	0	0.08	0.0099	0.56	0.05985	0.0317	1.685	1.445	0.03615	0	0.0004	0.04	0	0.002215	0.01225
	vinegar	CNF (14)	0.5	0	0	0	0	0	0.03	0.0002	0	0	0	0.09	0	0	0	0	0	0	0	0	0	0	0.00015	0.005	0.4739	0	0.02	0.01	0	0	0	0.01	0.0002	0	5e-05
English Muffins
Unenriched (n=4)
Product	Brand	Source	GRAMWT_G_CCHS	ALCOHOL_G_CCHS	VITAMIN_B6_MG_CCHS	VITAMIN_B12_MCG_CCHS	VITAMIN_C_MG_CCHS	CAFFEINE_MG_CCHS	CALCIUM_MG_CCHS	CARBOHYDRATE_G_CCHS	CHOLESTEROL_MG_CCHS	FOLATE_DFE_MCG_CCHS	VITAMIN_D_CALCIFEROL_MCG_CCHS	ENERGY_KCAL_CCHS	PFA_18_2_OCTADECADIENOIC_ACID_G_CCHS	TOTAL_MONOUNSATURATED_FATTY_ACIDS_G_CCHS	TOTAL_POLYUNSATURATED_FATTY_ACIDS_G_CCHS	PFA_18_3_OCTADECATRIENOIC_ACIG_G_CCHS	TOTAL_SATURATED_FATTY_ACIDS_G_CCHS	TOTAL_FAT_G_CCHS	DIETARY_FIBER_G_CCHS	FOLIC_ACID_MCG_CCHS	TOTAL_FOLATE_MCG_CCHS	FOOD_FOLATE_MCG_CCHS	IRON_MG_CCHS	MAGNESIUM_MG_CCHS	WATER_G_CCHS	NIACIN_MG_CCHS	PHOSPHORUS_MG_CCHS	POTASSIUM_MG_CCHS	PROTEIN_G_CCHS	VITAMIN_A_RAE_MCG_CCHS	RIBOFLAVIN_VITAMIN_B2_MG_CCHS	SODIUM_MG_CCHS	TOTAL_SUGARS_G_CCHS	THIAMIN_VITAMIN_B1_MG_CCHS	ZINC_MG_CCHS
1	Udi's GF English Muffins, White	NFP	100						121.622	47.2973	0		1.21622	229.73						2.02703	0				1.21622					189.189	4.05405			608.108	9.45946
	Raw ingredients:
	water	CNF (2933)	34.9297	0
	starch, corn	CNF (4419)	26	0	0	0	0	0	0	0	0	0	0	0	0	0	0	0	0	0	0	0	0	0	0	0	34.929	0	0	0	0	0	0	0	0	0	0
	tapioca starch	USDA (483350)	11	0	0	0	0	0	0.52	23.7302	0	0	0	99.06	0.0065	0.00416	0.0065	0	0.00234	0.013	0.234	0	0	0	0.1222	0.78	2.1632	0	3.38	0.78	0.0676	0	0	2.34	0	0	0.0156
	milk, dry, skin, powder, regular	CNF (134)	8	0	0.02888	0.3224	0.544	0	100.56	4.1584	1.6	4	0.856	29.04	0.00072	0.016	0.0024	0.0008	0.03992	0.0616	0	0	0	4	0.0256	8.8	0.2528	0.07608	77.44	143.52	2.8928	54.16	0.124	42.8	4.1584	0.0332	0.3264
	corn flour	CNF(4417)	5	0	0.0185	0	0	0	0.35	3.8425	0	1.25	0	18.1	0.0853	0.0509	0.08795	0.00265	0.02715	0.193	0.365	0	0	1.25	0.119	4.65	0	0.095	13.6	15.75	0.3465	0.55	0.004	0.25	0.032	0.0123	0.0865
	egg whites	USDA (172183)	4	0	0.0185	0	0	0	0.35	3.8425	0	1.25	0	18.1	0.0853	0.0509	0.08795	0.00265	0.02715	0.193	0.365	0	0	1.25	0.119	4.65	0	0.095	13.6	15.75	0.3465	0.55	0.004	0.25	0.032	0.0123	0.0865
	sugar	CNF (4318)	2.5	0	0.0002	0.0036	0	0	0.28	0.0292	0	0.16	0	8.64	0	0	0	0	0	0.0068	0	0	0	0.16	0.0032	0.44	3.5028	0.0042	0.6	6.52	0.436	0	0.01756	6.64	0.0284	0.00016	0.0012
	high monounsaturated canola oil	CNF (451)	1.75	0	0	0	0	0	0.025	2.4995	0	0	0	9.675	0	0	0	0	0	0	0	0	0	0	0.00125	0	0.0005	0	0	0.05	0	0	0.0005	0.025	2.495	0	0.00025
	salt	CNF (214)	1.02027	0	0	0	0	0	0	0	0	0	0	15.4875	0.3325	1.10733	0.492485	0.159775	0.128887	1.75	0	0	0	0	0	0	0	0	0	0	0	0	0	0	0	0	0
	yeast	CNF (4008)	0.5	0	0.0075	0.00035	0.0015	0	0.15	0.2061	0	11.7	0	1.625	8.5e-05	0.021545	8.5e-05	0	0.005005	0.03805	0.1345	0	0	11.7	0.01085	0.27	0.0254	0.201	3.185	4.775	0.2022	0	0.02	0.255	0	0.05495	0.0397
	baking powder	CNF (4003)	0.5	0	0	0	0	0	36.82	0.1205	0	0	0	0.255	0	0	0	0	0	0	0.001	0	0	0	0.05635	0.195	0.02	0	49.59	0.025	0.0005	0	0	39.465	0	0	0.0001
	starch, corn	CNF (4419)	0.5	0	0	0	0	0	0.01	0.45635	0	0	0	1.905	0.000125	8e-05	0.000125	0	4.5e-05	0.00025	0.0045	0	0	0	0.00235	0.015	0.0416	0	0.065	0.015	0.0013	0	0	0.045	0	0	0.0003
	baking soda	CNF (4005)	0.5	0	0	0	0	0	0	0	0	0	0	0	0	0	0	0	0	0	0	0	0	0	0	0	0.001	0	0	0	0	0	0	136.8	0	0	0
Product	Brand	Source	GRAMWT_G_CCHS	ALCOHOL_G_CCHS	VITAMIN_B6_MG_CCHS	VITAMIN_B12_MCG_CCHS	VITAMIN_C_MG_CCHS	CAFFEINE_MG_CCHS	CALCIUM_MG_CCHS	CARBOHYDRATE_G_CCHS	CHOLESTEROL_MG_CCHS	FOLATE_DFE_MCG_CCHS	VITAMIN_D_CALCIFEROL_MCG_CCHS	ENERGY_KCAL_CCHS	PFA_18_2_OCTADECADIENOIC_ACID_G_CCHS	TOTAL_MONOUNSATURATED_FATTY_ACIDS_G_CCHS	TOTAL_POLYUNSATURATED_FATTY_ACIDS_G_CCHS	PFA_18_3_OCTADECATRIENOIC_ACIG_G_CCHS	TOTAL_SATURATED_FATTY_ACIDS_G_CCHS	TOTAL_FAT_G_CCHS	DIETARY_FIBER_G_CCHS	FOLIC_ACID_MCG_CCHS	TOTAL_FOLATE_MCG_CCHS	FOOD_FOLATE_MCG_CCHS	IRON_MG_CCHS	MAGNESIUM_MG_CCHS	WATER_G_CCHS	NIACIN_MG_CCHS	PHOSPHORUS_MG_CCHS	POTASSIUM_MG_CCHS	PROTEIN_G_CCHS	VITAMIN_A_RAE_MCG_CCHS	RIBOFLAVIN_VITAMIN_B2_MG_CCHS	SODIUM_MG_CCHS	TOTAL_SUGARS_G_CCHS	THIAMIN_VITAMIN_B1_MG_CCHS	ZINC_MG_CCHS
2	Udi's whole grain english muffin	NFP	100							46.8354	0			303.797					0.632911	10.1266	2.53164				0.759494					139.241	6.32911			518.987	5.06329
	Raw ingredients:
	water	CNF (2933)	16.87	0	0	0	0	0	0	0	0	0	0	0	0	0	0	0	0	0	0	0	0	0	0	0	16.77	0	0	0	0	0	0	0	0	0	0
	Brown rice flour	CNF (4451)	20	0	0.1472	0	0	0	2.2	15.296	0	3.2	0	72.6	0.1908	0.2016	0.1992	0.0084	0.1114	0.556	0.92	0	0	3.2	0.396	22.4	2.394	1.268	67.4	57.8	1.446	0	0.016	1.6	0	0.0886	0.49
	egg whites	USDA (172183)	11	0	0.00055	0.0099	0	0	0.77	0.0803	0	0.44	0	23.76	0	0	0	0	0	0.0187	0	0	0	0.44	0.0088	1.21	9.6327	0.01155	1.65	17.93	1.199	0	0.04829	18.26	0.0781	0.00044	0.0033
	sorghum flour	CNF (6190)	8	0	0.026	0	0.064	0	0.96	6.1312	0	2	0	28.72	0.10688	0.07544	0.11224	0.00488	0.04224	0.2672	0.528	0	0	2	0.2512	9.84	0.8208	0.35968	22.24	25.92	0.6744	0	0.00488	0.24	0.1552	0.02632	0.1304
	tapioca starch	USDA (483350)	12	0	0	0	0	0	0	12	0	0	0	51.48	0	0	0	0	0	0	0	0	0	0	0	0	0	0	0	0	0	0	0	0	0	0	0
	potato starch	USDA (359697)	6	0	0	0	0	0	0	5.0628	0	0	0	20.64	0	0	0	0	0	0	0	0	0	0	0	0	0	0	0	0	0	0	0	0	0	0	0
	apple cider vinegar	CNF (13)	5	0	0	0	0	0	0.35	0.0465	0	0	0	1.1	0	0	0	0	0	0	0	0	0	0	0.01	0.25	4.6905	0	0.4	3.65	0	0	0	0.25	0.02	0	0.002
	skim milk powder	CNF (134)	6	0	0.02166	0.2418	0.408	0	75.42	3.1188	0	3	0.642	21.78	0.00114	0.012	0.0018	0.00066	0.02994	0	0	0	0	3	0.0192	6.6	0.1896	0.05706	58.08	107.64	2.1696	40.62	0.093	32.1	3.1188	0.0249	0.2448
	high monounsaturated canola oil	CNF (451)	6	0	0	0	0	0	0	0	0	0	0	53.1	1.1403	3.79656	1.68852	0.54822	0.4419	6	0	0	0	0	0	0	0	0	0	0	0	0	0	0	0	0	0
	flax seeds	CNF (4528)	3	0	0.01419	0	0.018	0	7.65	0.8664	0	2.61	0	16.02	0.17709	0.22581	0.8619	0.68439	0.10989	1.2648	0.819	0	0	2.61	0.1719	11.76	0.2088	0.0924	19.26	24.39	0.5487	0	0.00483	0.9	0.0465	0.04932	0.1302
	yeast	CNF (4008)	1	0	0.015	0.0007	0.003	0	0.3	0.4122	0	23.4	0	3.25	0.00017	0.04309	0.00017	0	0.01001	0.0761	0.269	0	0	23.4	0.0217	0.54	0.0508	0.402	6.37	9.55	0.4044	0	0.04	0.51	0	0.1099	0.0794
	sugar	CNF (4318)	2.22	0	0	0	0	0	0.0222	2.21956	0	0	0	8.5914	0	0	0	0	0	0	0	0	0	0	0.00111	0	0.000444	0	0	0.0444	0	0	0.000444	0.0222	2.21556	0	0.000222
	salt	CNF (214)	1.51	0	0	0	0	0	0	0	0	0	0	0	0	0	0	0	0	0	0	0	0	0	0	0	0	0	0	0	0	0	0	585.246	0	0	0
	amaranth flour	CNF (6180)	1	0	0.0022	0	0.042	0	1.52	0.6583	0	0.49	0	3.72	0.0282	0.0143	0.0288	0.0006	0.0165	0.0648	0.151	0	0	0.49	0.0755	2.65	0.103	0.01288	4.53	3.64	0.1438	0	0.0021	0.21	0.0189	0.0008	0.0316
	Brown rice, dry	CNF (4496)	0.1	0	0.000509	0	0	0	0.023	0.07724	0	0.02	0	0.37	0.001	0.001056	0.001044	4.4e-05	0.000584	0.00292	0.0036	0	0	0.02	0.00147	0.143	0.01037	0.005091	0.333	0.223	0.00794	0	9.3e-05	0.007	0.00085	0.000401	0.00202
	xanthan gum	USDA (383433)	0.1	0	0	0	0	0	0	0.08996	0	0	0	0	0	0	0	0	0	0	0.087	0	0	0	0	0	0	0	0	0	0	0	0	4.783	0	0	0
	acacia gum (SUB xanthan gum)	USDA (383433)	0.1	0	0	0	0	0	0	0.08996	0	0	0	0	0	0	0	0	0	0	0.087	0	0	0	0	0	0	0	0	0	0	0	0	4.783	0	0	0
Product	Brand	Source	GRAMWT_G_CCHS	ALCOHOL_G_CCHS	VITAMIN_B6_MG_CCHS	VITAMIN_B12_MCG_CCHS	VITAMIN_C_MG_CCHS	CAFFEINE_MG_CCHS	CALCIUM_MG_CCHS	CARBOHYDRATE_G_CCHS	CHOLESTEROL_MG_CCHS	FOLATE_DFE_MCG_CCHS	VITAMIN_D_CALCIFEROL_MCG_CCHS	ENERGY_KCAL_CCHS	PFA_18_2_OCTADECADIENOIC_ACID_G_CCHS	TOTAL_MONOUNSATURATED_FATTY_ACIDS_G_CCHS	TOTAL_POLYUNSATURATED_FATTY_ACIDS_G_CCHS	PFA_18_3_OCTADECATRIENOIC_ACIG_G_CCHS	TOTAL_SATURATED_FATTY_ACIDS_G_CCHS	TOTAL_FAT_G_CCHS	DIETARY_FIBER_G_CCHS	FOLIC_ACID_MCG_CCHS	TOTAL_FOLATE_MCG_CCHS	FOOD_FOLATE_MCG_CCHS	IRON_MG_CCHS	MAGNESIUM_MG_CCHS	WATER_G_CCHS	NIACIN_MG_CCHS	PHOSPHORUS_MG_CCHS	POTASSIUM_MG_CCHS	PROTEIN_G_CCHS	VITAMIN_A_RAE_MCG_CCHS	RIBOFLAVIN_VITAMIN_B2_MG_CCHS	SODIUM_MG_CCHS	TOTAL_SUGARS_G_CCHS	THIAMIN_VITAMIN_B1_MG_CCHS	ZINC_MG_CCHS
3	Food for Life GF English Muffin Brown Rice	NFP	100		0.232558				23.2558	60.4651	0	20.9302	0	279.07						1.16279	2.32558			20.9302	4.65116	51.1628		2.32558	141.86	139.535	2.32558			313.953	0	0.232558	3.10078
	Raw ingredients:
	Brown rice flour	CNF (4451)	38.9151	0	0.286415	0	0	0	4.28066	29.7623	0	6.22642	0	141.262	0.37125	0.392264	0.387595	0.0163443	0.216757	1.08184	1.7901	0	0	6.22642	0.770519	43.5849	4.65814	2.46722	131.144	112.465	2.81356	0	0.0311321	3.11321	0	0.172394	0.95342
	water	CNF (2933)	27	0	0	0	0	0	0	0	0	0	0	0	0	0	0	0	0	0	0	0	0	0	0	0	27	0	0	0	0	0	0	0	0	0	0
	tapioca starch	USDA (483350)	20	0	0	0	0	0	0	20	0	0	0	85.8	0	0	0	0	0	0	0	0	0	0	0	0	0	0	0	0	0	0	0	0	0	0	0
	potato starch	USDA (359697)	12	0	0	0	0	0	0	10.1256	0	0	0	41.28	0	0	0	0	0	0	0	0	0	0	0	0	0	0	0	0	0	0	0	0	0	0	0
	yeast	CNF (4008)	1.2	0	0.018	0.00084	0.0036	0	0.36	0.49464	0	28.08	0	3.9	0.000204	0.051708	0.000204	0	0.012012	0.09132	0.3228	0	0	28.08	0.02604	0.648	0.06096	0.4824	7.644	11.46	0.48528	0	0.048	0.612	0	0.13188	0.09528
	salt	CNF (214)	0.784884	0	0	0	0	0	0	0	0	0	0	0	0	0	0	0	0	0	0	0	0	0	0	0	0	0	0	0	0	0	0	304.205	0	0	0
Product	Brand	Source	GRAMWT_G_CCHS	ALCOHOL_G_CCHS	VITAMIN_B6_MG_CCHS	VITAMIN_B12_MCG_CCHS	VITAMIN_C_MG_CCHS	CAFFEINE_MG_CCHS	CALCIUM_MG_CCHS	CARBOHYDRATE_G_CCHS	CHOLESTEROL_MG_CCHS	FOLATE_DFE_MCG_CCHS	VITAMIN_D_CALCIFEROL_MCG_CCHS	ENERGY_KCAL_CCHS	PFA_18_2_OCTADECADIENOIC_ACID_G_CCHS	TOTAL_MONOUNSATURATED_FATTY_ACIDS_G_CCHS	TOTAL_POLYUNSATURATED_FATTY_ACIDS_G_CCHS	PFA_18_3_OCTADECATRIENOIC_ACIG_G_CCHS	TOTAL_SATURATED_FATTY_ACIDS_G_CCHS	TOTAL_FAT_G_CCHS	DIETARY_FIBER_G_CCHS	FOLIC_ACID_MCG_CCHS	TOTAL_FOLATE_MCG_CCHS	FOOD_FOLATE_MCG_CCHS	IRON_MG_CCHS	MAGNESIUM_MG_CCHS	WATER_G_CCHS	NIACIN_MG_CCHS	PHOSPHORUS_MG_CCHS	POTASSIUM_MG_CCHS	PROTEIN_G_CCHS	VITAMIN_A_RAE_MCG_CCHS	RIBOFLAVIN_VITAMIN_B2_MG_CCHS	SODIUM_MG_CCHS	TOTAL_SUGARS_G_CCHS	THIAMIN_VITAMIN_B1_MG_CCHS	ZINC_MG_CCHS
4	Food for Life GF English Muffin Multiseed	NFP	100		0.232558				33.8837	58.1395	0	20.9302	0	279.07					0	2.32558	2.32558			20.9302	4.65116	51.1628		4.65116	144.186	141.86	4.65116			290.698	0	0.232558	3.10078
	Raw ingredients:
	Brown rice flour	CNF (4451)	36.6733	0	0.269915	0	0	0	4.03406	28.0477	0	5.86772	0	133.124	0.349863	0.369666	0.365266	0.0154028	0.20427	1.01952	1.68697	0	0	5.86772	0.72613	41.074	4.38979	2.32508	123.589	105.986	2.65148	0	0.0293386	2.93386	0	0.162463	0.898495
	water	CNF (2933)	27	0	0	0	0	0	0	0	0	0	0	0	0	0	0	0	0	0	0	0	0	0	0	0	27	0	0	0	0	0	0	0	0	0	0
	tapioca starch	USDA (483350)	18	0	0	0	0	0	0	18	0	0	0	77.22	0	0	0	0	0	0	0	0	0	0	0	0	0	0	0	0	0	0	0	0	0	0	0
	potato starch	USDA (359697)	12	0	0	0	0	0	0	10.1256	0	0	0	41.28	0	0	0	0	0	0	0	0	0	0	0	0	0	0	0	0	0	0	0	0	0	0	0
	yeast	CNF (4008)	1.5	0	0.0225	0.00105	0.0045	0	0.45	0.6183	0	35.1	0	4.875	0.000255	0.064635	0.000255	0	0.015015	0.11415	0.4035	0	0	35.1	0.03255	0.81	0.0762	0.603	9.555	14.325	0.6066	0	0.06	0.765	0	0.16485	0.1191
	flax seeds	CNF (4528)	1	0	0.00473	0	0.006	0	2.55	0.2888	0	0.87	0	5.34	0.06423	0.07527	0.2873	0.23135	0.03663	0.4216	0.273	0	0	0.87	0.0573	3.92	0.0696	0.0308	6.42	8.13	0.1829	0	0.00161	0.3	0.0155	0.01644	0.0434
	chia seeds	CNF (2511)	1	0	0	0	0.016	0	6.31	0.4212	0	0.49	0	4.86	0.0578	0.02309	0.23665	0.1755	0.0333	0.3074	0.344	0	0	0.49	0.0772	3.35	0.058	0.0883	8.6	4.07	0.1654	0.02	0.0017	0.16	0	0.0062	0.0458
	sesame seed	CNF (2521)	1	0	0.00802	0	0	0	9.89	0.2574	0	0.98	0	5.65	0.2065	0.18127	0.21039	0.0036	0.06722	0.48	0.14	0	0	0.98	0.1476	3.56	0.033	0.04581	6.38	4.75	0.1696	0	0.00251	0.11	0	0.00803	0.0716
	sunflower seeds	CNF (2527)	1	0	0.00804	0	0.014	0	0.7	0.2407	0	2.37	0	5.82	0.32782	0.09505	0.32884	0.00069	0.05219	0.498	0.111	0	0	2.37	0.038	1.29	0.012	0.07042	11.55	8.5	0.1933	0	0.00246	0.03	0.0273	0.00106	0.0529
	salt	CNF (214)	0.726744	0	0	0	0	0	0	0	0	0	0	0	0	0	0	0	0	0	0	0	0	0	0	0	0	0	0	0	0	0	0	281.672	0	0	0
Enriched (n=3)
Product	Brand	Source	GRAMWT_G_CCHS	ALCOHOL_G_CCHS	VITAMIN_B6_MG_CCHS	VITAMIN_B12_MCG_CCHS	VITAMIN_C_MG_CCHS	CAFFEINE_MG_CCHS	CALCIUM_MG_CCHS	CARBOHYDRATE_G_CCHS	CHOLESTEROL_MG_CCHS	FOLATE_DFE_MCG_CCHS	VITAMIN_D_CALCIFEROL_MCG_CCHS	ENERGY_KCAL_CCHS	PFA_18_2_OCTADECADIENOIC_ACID_G_CCHS	TOTAL_MONOUNSATURATED_FATTY_ACIDS_G_CCHS	TOTAL_POLYUNSATURATED_FATTY_ACIDS_G_CCHS	PFA_18_3_OCTADECATRIENOIC_ACIG_G_CCHS	TOTAL_SATURATED_FATTY_ACIDS_G_CCHS	TOTAL_FAT_G_CCHS	DIETARY_FIBER_G_CCHS	FOLIC_ACID_MCG_CCHS	TOTAL_FOLATE_MCG_CCHS	FOOD_FOLATE_MCG_CCHS	IRON_MG_CCHS	MAGNESIUM_MG_CCHS	WATER_G_CCHS	NIACIN_MG_CCHS	PHOSPHORUS_MG_CCHS	POTASSIUM_MG_CCHS	PROTEIN_G_CCHS	VITAMIN_A_RAE_MCG_CCHS	RIBOFLAVIN_VITAMIN_B2_MG_CCHS	SODIUM_MG_CCHS	TOTAL_SUGARS_G_CCHS	THIAMIN_VITAMIN_B1_MG_CCHS	ZINC_MG_CCHS
1	Kinnikinnick English Muffins	NFP	100						10.6383	50	0	31.9149		255.319					0.319149	4.25532	1.06383				1.06383			3.19149		53.1915	4.25532		0.319149	382.979	5.31915	0.37234
	Raw ingredients:
	water	CNF (2933)	34.4236	0	0	0	0	0	0	0	0	0	0	0	0	0	0	0	0	0	0	0	0	0	0	0	34.2355	0	0	0	0	0	0	0	0	0	0
	White Rice flour	CNF (4429)	35	0	0.1526	0	0	0	3.5	28.0455	0	1.4	0	128.1	0.10955	0.1547	0.13265	0.02345	0.1351	0.497	0.84	0	0	1.4	0.1225	12.25	4.1615	0	34.3	26.6	2.0825	0	0.00735	0	0.042	0.0483	0.28
	egg white powder	USDA (1173)	3	0	0.00108	0.0054	0	0	1.86	0.234	0	0.54	0	11.46	0	0	0	0	0	0	0	0	0	0.54	0.0045	2.64	0.174	0.02595	3.33	33.75	2.433	0	0.0759	38.4	0.162	0.00015	0.003
	tapioca starch	USDA (483350)	9	0	0	0	0	0	0	9	0	0	0	38.61	0	0	0	0	0	0	0	0	0	0	0	0	0	0	0	0	0	0	0	0	0	0	0
	potato starch	USDA (359697)	6	0	0	0	0	0	0	5.0628	0	0	0	20.64	0	0	0	0	0	0	0	0	0	0	0	0	0	0	0	0	0	0	0	0	0	0	0
	sugar	CNF (4318)	5.319	0	0	0	0	0	0.05319	5.31794	0	0	0	20.5845	0	0	0	0	0	0	0	0	0	0	0.0026595	0	0.0010638	0	0	0.10638	0	0	0.0010638	0.05319	5.30836	0	0.0005319
	yeast	CNF (4008)	1.2	0	0.018	0.00084	0.0036	0	0.36	0.49464	0	28.08	0	3.9	0.000204	0.051708	0.000204	0	0.012012	0.09132	0.3228	0	0	28.08	0.02604	0.648	0.06096	0.4824	7.644	11.46	0.48528	0	0.048	0.612	0	0.13188	0.09528
	high monounsaturated canola oil	CNF (451)	3.5	0	0	0	0	0	0	0	0	0	0	30.975	0.665175	2.21466	0.98497	0.319795	0.257775	3.5	0	0	0	0	0	0	0	0	0	0	0	0	0	0	0	0	0
	modified cellulose	expert opinion	1	0	0	0	0	0	0	0	0	0	0	0	0	0	0	0	0	0	0.4	0	0	0	0	0	0	0	0	0	0	0	0	0	0	0	0
	salt	CNF (214)	0.957447	0	0	0	0	0	0	0	0	0	0	0	0	0	0	0	0	0	0	0	0	0	0	0	0	0	0	0	0	0	0	371.087	0	0	0
	pea protein (imputed from soy protein)	USDA (571972)/expert opinion	0.1	0	0.0001	0	0	0	0.074	0.00741	0	0.15	0	0.37	0.00234854	0.0010564	0.0026688	0.000314918	0.0006672	0.00556	0.0037	0	0	0.15	0.02333	0.04	0.00498	0.0014	0.776	0.081	0.07778	0	0.0001	0.963	0	0.000176	0.00403
Product	Brand	Source	GRAMWT_G_CCHS	ALCOHOL_G_CCHS	VITAMIN_B6_MG_CCHS	VITAMIN_B12_MCG_CCHS	VITAMIN_C_MG_CCHS	CAFFEINE_MG_CCHS	CALCIUM_MG_CCHS	CARBOHYDRATE_G_CCHS	CHOLESTEROL_MG_CCHS	FOLATE_DFE_MCG_CCHS	VITAMIN_D_CALCIFEROL_MCG_CCHS	ENERGY_KCAL_CCHS	PFA_18_2_OCTADECADIENOIC_ACID_G_CCHS	TOTAL_MONOUNSATURATED_FATTY_ACIDS_G_CCHS	TOTAL_POLYUNSATURATED_FATTY_ACIDS_G_CCHS	PFA_18_3_OCTADECATRIENOIC_ACIG_G_CCHS	TOTAL_SATURATED_FATTY_ACIDS_G_CCHS	TOTAL_FAT_G_CCHS	DIETARY_FIBER_G_CCHS	FOLIC_ACID_MCG_CCHS	TOTAL_FOLATE_MCG_CCHS	FOOD_FOLATE_MCG_CCHS	IRON_MG_CCHS	MAGNESIUM_MG_CCHS	WATER_G_CCHS	NIACIN_MG_CCHS	PHOSPHORUS_MG_CCHS	POTASSIUM_MG_CCHS	PROTEIN_G_CCHS	VITAMIN_A_RAE_MCG_CCHS	RIBOFLAVIN_VITAMIN_B2_MG_CCHS	SODIUM_MG_CCHS	TOTAL_SUGARS_G_CCHS	THIAMIN_VITAMIN_B1_MG_CCHS	ZINC_MG_CCHS
2	Glutino GF English Muffins	NFP	100						125	46.25	1			225					0.25	1.875	0				1.25					187.5	5			625	8.75
	Raw ingredients:
	water	CNF (2933)	35.8208	0	0	0	0	0	0	0	0	0	0	0	0	0	0	0	0	0	0	0	0	0	0	0	35.8208	0	0	0	0	0	0	0	0	0	0
	starch, corn	CNF (4419)	19	0	0	0	0	0	0.38	17.3413	0	0	0	72.39	0.00475	0.00304	0.00475	0	0.00171	0.0095	0.171	0	0	0	0.0893	0.57	1.5808	0	2.47	0.57	0.0494	0	0	1.71	0	0	0.0114
	tapioca starch	USDA (483350)	17	0	0	0	0	0	0	17	0	0	0	72.93	0	0	0	0	0	0	0	0	0	0	0	0	0	0	0	0	0	0	0	0	0	0	0
	milk, dry, skin, powder, regular	CNF (134)	9.5	0	0.034295	0.38285	0.646	0	119.415	4.9381	1.9	4.75	1.0165	34.485	0.000855	0.019	0.00285	0.00095	0.047405	0.07315	0	0	0	4.75	0.0304	10.45	0.3002	0.090345	91.96	170.43	3.4352	64.315	0.14725	50.825	4.9381	0.039425	0.3876
	corn flour	CNF(4417)	5	0	0.0185	0	0	0	0.35	3.8425	0	1.25	0	18.1	0.0853	0.0509	0.08795	0.00265	0.02715	0.193	0.365	0	0	1.25	0.119	4.65	0	0.095	13.6	15.75	0.3465	0.55	0.004	0.25	0.032	0.0123	0.0865
	egg whites	USDA (172183)	4.5	0	0.000225	0.00405	0	0	0.315	0.03285	0	0.18	0	9.72	0	0	0	0	0	0.00765	0	0	0	0.18	0.0036	0.495	3.94065	0.004725	0.675	7.335	0.4905	0	0.019755	7.47	0.03195	0.00018	0.00135
	sugar	CNF (4318)	2.91667	0	0	0	0	0	0.0291667	2.91608	0	0	0	11.2875	0	0	0	0	0	0	0	0	0	0	0.00145833	0	0.000583333	0	0	0.0583333	0	0	0.000583333	0.0291667	2.91083	0	0.000291667
	high monounsaturated canola oil	CNF (451)	1.5	0	0	0	0	0	0	0	0	0	0	13.275	0.285	0.94914	0.42213	0.13695	0.110475	1.5	0	0	0	0	0	0	0	0	0	0	0	0	0	0	0	0	0
	salt	CNF (214)	1.5625	0	0	0	0	0	0	0	0	0	0	0	0	0	0	0	0	0	0	0	0	0	0	0	0	0	0	0	0	0	0	605.594	0	0	0
	yeast	CNF (4008)	0.5	0	0.0075	0.00035	0.0015	0	0.15	0.2061	0	11.7	0	1.625	8.5e-05	0.021545	8.5e-05	0	0.005005	0.03805	0.1345	0	0	11.7	0.01085	0.27	0.0254	0.201	3.185	4.775	0.2022	0	0.02	0.255	0	0.05495	0.0397
	baking powder	CNF (4003)	0.1	0	0	0	0	0	7.364	0.0241	0	0	0	0.051	0	0	0	0	0	0	0.0002	0	0	0	0.01127	0.039	0.004	0	9.918	0.005	0.0001	0	0	7.893	0	0	2e-05
	cornmeal, whole grain	CNF (4418)	0.1	0	0.000304	0	0	0	0.006	0.07689	0	0.025	0	0.362	0.001589	0.000948	0.001638	4.9e-05	0.000505	0.00359	0.0073	0	0	0.025	0.00345	0.127	0.01026	0.003632	0.241	0.287	0.00812	0.011	0.000201	0.035	0.00064	0.000385	0.00182
Product	Brand	Source	GRAMWT_G_CCHS	ALCOHOL_G_CCHS	VITAMIN_B6_MG_CCHS	VITAMIN_B12_MCG_CCHS	VITAMIN_C_MG_CCHS	CAFFEINE_MG_CCHS	CALCIUM_MG_CCHS	CARBOHYDRATE_G_CCHS	CHOLESTEROL_MG_CCHS	FOLATE_DFE_MCG_CCHS	VITAMIN_D_CALCIFEROL_MCG_CCHS	ENERGY_KCAL_CCHS	PFA_18_2_OCTADECADIENOIC_ACID_G_CCHS	TOTAL_MONOUNSATURATED_FATTY_ACIDS_G_CCHS	TOTAL_POLYUNSATURATED_FATTY_ACIDS_G_CCHS	PFA_18_3_OCTADECATRIENOIC_ACIG_G_CCHS	TOTAL_SATURATED_FATTY_ACIDS_G_CCHS	TOTAL_FAT_G_CCHS	DIETARY_FIBER_G_CCHS	FOLIC_ACID_MCG_CCHS	TOTAL_FOLATE_MCG_CCHS	FOOD_FOLATE_MCG_CCHS	IRON_MG_CCHS	MAGNESIUM_MG_CCHS	WATER_G_CCHS	NIACIN_MG_CCHS	PHOSPHORUS_MG_CCHS	POTASSIUM_MG_CCHS	PROTEIN_G_CCHS	VITAMIN_A_RAE_MCG_CCHS	RIBOFLAVIN_VITAMIN_B2_MG_CCHS	SODIUM_MG_CCHS	TOTAL_SUGARS_G_CCHS	THIAMIN_VITAMIN_B1_MG_CCHS	ZINC_MG_CCHS
3	Glutino GF English Muffins, Multigrain	NFP	100						250	42.5	0			250					0.5	5.625	2.5				1.5625					250	6.25			737.5	8.75
	Raw ingredients:
	water	CNF (2933)	35.5062	0	0	0	0	0	0	0	0	0	0	0	0	0	0	0	0	0	0	0	0	0	0	0	28.0063	0	0	0	0	0	0	0	0	0	0
	starch, corn	CNF (4419)	12.5	0	0	0	0	0	0.25	11.4087	0	0	0	47.625	0.003125	0.002	0.003125	0	0.001125	0.00625	0.1125	0	0	0	0.05875	0.375	1.04	0	1.625	0.375	0.0325	0	0	1.125	0	0	0.0075
	tapioca starch	USDA (483350)	11	0	0	0	0	0	0	11	0	0	0	47.19	0	0	0	0	0	0	0	0	0	0	0	0	0	0	0	0	0	0	0	0	0	0	0
	milk, dry, skin, powder, regular	CNF (134)	10	0	0.0361	0.403	0.68	0	125.7	5.198	2	5	1.07	36.3	0.0009	0.02	0.003	0.001	0.0499	0.077	0	0	0	5	0.032	11	0.316	0.0951	96.8	179.4	3.616	67.7	0.155	53.5	5.198	0.0415	0.408
	corn flour	CNF(4417)	6	0	0.0222	0	0	0	0.42	4.611	0	1.5	0	21.72	0.10236	0.06108	0.10554	0.00318	0.03258	0.2316	0.438	0	0	1.5	0.1428	5.58	0	0.114	16.32	18.9	0.4158	0.66	0.0048	0.3	0.0384	0.01476	0.1038
	egg whites	USDA (172183)	3	0	0.00015	0.0027	0	0	0.21	0.0219	0	0.12	0	6.48	0	0	0	0	0	0.0051	0	0	0	0.12	0.0024	0.33	2.6271	0.00315	0.45	4.89	0.327	0	0.01317	4.98	0.0213	0.00012	0.0009
	sugar	CNF (4318)	2.25	0	0	0	0	0	0.0225	2.24955	0	0	0	8.7075	0	0	0	0	0	0	0	0	0	0	0.001125	0	0.00045	0	0	0.045	0	0	0.00045	0.0225	2.2455	0	0.000225
	flax seeds	CNF (4528)	2	0	0.00946	0	0.012	0	5.1	0.5776	0	1.74	0	10.68	0.12846	0.15054	0.5746	0.4627	0.07326	0.8432	0.546	0	0	1.74	0.1146	7.84	0.1392	0.0616	12.84	16.26	0.3658	0	0.00322	0.6	0.031	0.03288	0.0868
	flax seeds	CNF (4528)	2	0	0.00946	0	0.012	0	5.1	0.5776	0	1.74	0	10.68	0.12846	0.15054	0.5746	0.4627	0.07326	0.8432	0.546	0	0	1.74	0.1146	7.84	0.1392	0.0616	12.84	16.26	0.3658	0	0.00322	0.6	0.031	0.03288	0.0868
	sunflower seeds	CNF (2527)	2	0	0.01608	0	0.028	0	1.4	0.4814	0	4.74	0	11.64	0.65564	0.1901	0.65768	0.00138	0.10438	0.996	0.222	0	0	4.74	0.076	2.58	0.024	0.14084	23.1	17	0.3866	0	0.00492	0.06	0.0546	0.00212	0.1058
	millet flour	CNF (6186)	2	0	0.00744	0	0	0	0.28	1.5024	0	0.84	0	7.64	0.05104	0.01848	0.05236	0.00088	0.01072	0.085	0.07	0	0	0.84	0.0788	2.38	0.1734	0.1204	5.7	4.48	0.215	0	0.00146	0.08	0.0332	0.00826	0.0526
	Brown rice flour	CNF (4451)	2	0	0.01472	0	0	0	0.22	1.5296	0	0.32	0	7.26	0.01908	0.02016	0.01992	0.00084	0.01114	0.0556	0.092	0	0	0.32	0.0396	2.24	0.2394	0.1268	6.74	5.78	0.1446	0	0.0016	0.16	0	0.00886	0.049
	high monounsaturated canola oil	CNF (451)	2	0	0	0	0	0	0	0	0	0	0	17.7	0.38	1.26552	0.56284	0.1826	0.1473	2	0	0	0	0	0	0	0	0	0	0	0	0	0	0	0	0	0
	Brown rice	CNF (4496)	2	0	0.01018	0	0	0	0.46	1.5448	0	0.4	0	7.4	0.02	0.02112	0.02088	0.00088	0.01168	0.0584	0.072	0	0	0.4	0.0294	2.86	0.2074	0.10182	6.66	4.46	0.1588	0	0.00186	0.14	0.017	0.00802	0.0404
	Brown rice	CNF (4496)	2	0	0.01018	0	0	0	0.46	1.5448	0	0.4	0	7.4	0.02	0.02112	0.02088	0.00088	0.01168	0.0584	0.072	0	0	0.4	0.0294	2.86	0.2074	0.10182	6.66	4.46	0.1588	0	0.00186	0.14	0.017	0.00802	0.0404
	salt	CNF (214)	1.84375	0	0	0	0	0	0	0	0	0	0	0	0	0	0	0	0	0	0	0	0	0	0	0	0	0	0	0	0	0	0	714.601	0	0	0
	yeast	CNF (4008)	0.1	0	0.0075	0.00035	0.0015	0	0.15	0.2061	0	11.7	0	1.625	8.5e-05	0.021545	8.5e-05	0	0.005005	0.03805	0.1345	0	0	11.7	0.01085	0.27	0.0254	0.201	3.185	4.775	0.2022	0	0.02	0.255	0	0.05495	0.0397
	baking powder	CNF (4003)	0.1	0	0	0	0	0	7.364	0.0241	0	0	0	0.051	0	0	0	0	0	0	0.0002	0	0	0	0.01127	0.039	0.004	0	9.918	0.005	0.0001	0	0	7.893	0	0	2e-05
	cornmeal, whole grain	CNF (4418)	0.1	0	0.000304	0	0	0	0.006	0.07689	0	0.025	0	0.362	0.001589	0.000948	0.001638	4.9e-05	0.000505	0.00359	0.0073	0	0	0.025	0.00345	0.127	0.01026	0.003632	0.241	0.287	0.00812	0.011	0.000201	0.035	0.00064	0.000385	0.00182
Hamburger/Hotdog Buns
Unenriched (n=5)
Product	Brand	Source	GRAMWT_G_CCHS	ALCOHOL_G_CCHS	VITAMIN_B6_MG_CCHS	VITAMIN_B12_MCG_CCHS	VITAMIN_C_MG_CCHS	CAFFEINE_MG_CCHS	CALCIUM_MG_CCHS	CARBOHYDRATE_G_CCHS	CHOLESTEROL_MG_CCHS	FOLATE_DFE_MCG_CCHS	VITAMIN_D_CALCIFEROL_MCG_CCHS	ENERGY_KCAL_CCHS	PFA_18_2_OCTADECADIENOIC_ACID_G_CCHS	TOTAL_MONOUNSATURATED_FATTY_ACIDS_G_CCHS	TOTAL_POLYUNSATURATED_FATTY_ACIDS_G_CCHS	PFA_18_3_OCTADECATRIENOIC_ACIG_G_CCHS	TOTAL_SATURATED_FATTY_ACIDS_G_CCHS	TOTAL_FAT_G_CCHS	DIETARY_FIBER_G_CCHS	FOLIC_ACID_MCG_CCHS	TOTAL_FOLATE_MCG_CCHS	FOOD_FOLATE_MCG_CCHS	IRON_MG_CCHS	MAGNESIUM_MG_CCHS	WATER_G_CCHS	NIACIN_MG_CCHS	PHOSPHORUS_MG_CCHS	POTASSIUM_MG_CCHS	PROTEIN_G_CCHS	VITAMIN_A_RAE_MCG_CCHS	RIBOFLAVIN_VITAMIN_B2_MG_CCHS	SODIUM_MG_CCHS	TOTAL_SUGARS_G_CCHS	THIAMIN_VITAMIN_B1_MG_CCHS	ZINC_MG_CCHS
1	Udi's Gluten Free Hamburger Bun	NFP	100						0	50	0		0	270.27						8.10811	6.75676				0					135.135	5.40541			500	6.75676
	Raw ingredients:
	water	CNF (2933)	26.2432	0	0	0	0	0	0	0	0	0	0	0	0	0	0	0	0	0	0	0	0	0	0	0	28.2432	0	0	0	0	0	0	0	0	0	0
	tapioca starch	USDA (483350)	20	0	0	0	0	0	0	20	0	0	0	85.8	0	0	0	0	0	0	0	0	0	0	0	0	0	0	0	0	0	0	0	0	0	0	0
	Brown rice flour	CNF (4451)	19	0	0.13984	0	0	0	2.09	14.5312	0	3.04	0	68.97	0.18126	0.19152	0.18924	0.00798	0.10583	0.5282	0.874	0	0	3.04	0.3762	21.28	2.2743	1.2046	64.03	54.91	1.3737	0	0.0152	1.52	0	0.08417	0.4655
	high monounsaturated canola oil	CNF (451)	7	0	0	0	0	0	0	0	0	0	0	61.95	1.33035	4.42932	1.96994	0.63959	0.51555	7	0	0	0	0	0	0	0	0	0	0	0	0	0	0	0	0	0
	resistant corn starch	expert opinion	7	0	0	0	0	0	0.07	6.02151	0	0	0	11.2903	0	0	0	0	0	0	3.76344	0	0	0	0.0259	0.14	0.3794	0	0.56	0.14	0.007	0	0	0.42	0	0	0.0028
	egg white powder	USDA (1173)	4	0	0.00144	0.0072	0	0	2.48	0.312	0	0.72	0	15.28	0	0	0	0	0	0	0	0	0	0.72	0.006	3.52	0.232	0.0346	4.44	45	3.244	0	0.1012	51.2	0.216	0.0002	0.004
	sugar cane syrup - sweets, syrup, cane and maple	CNF (4329)	2.75676	0	0	0	0	0	0.330811	1.9165	0	0	0	7.69135	0.00126811	0.000882162	0.00137838	0	0.000551351	0.00275676	0.00275676	0	0	0	0.00523784	0.0551351	0.829784	0.000137838	0	1.46108	0	0	0.000385946	2.86703	1.88011	2.75676e-05	0.0173676
	tapioca maltodextrin (SUB tapioca starch)	USDA (483350)	2.5	0	0	0	0	0	0	2.5	0	0	0	10.725	0	0	0	0	0	0	0	0	0	0	0	0	0	0	0	0	0	0	0	0	0	0	0
	potato flour	CNF (2440)	2.5	0	0.019225	0	0.095	0	1.625	2.0775	0	0.625	0	8.925	0.0028	0.0002	0.00375	0.000875	0.00225	0.0085	0.0025	0	0	0.625	0.0345	1.625	0.163	0.087675	4.2	25.025	0.1725	0	0.001275	1.375	0.088	0.0057	0.0135
	dried cane syrup	CNF (7142)	2	0	0	0	0	0	0.26	1.4628	0	0	0	5.38	0	0	0	0	0	0	0	0	0	0	0.072	0.2	0.52	0.002	0.16	1.26	0	0	0.0012	1.16	1.464	0.0026	0.0038
	tapioca syrup (SUB corn syrup, light)	CNF (4323)	2	0	0	0	0	0	0.26	1.5358	0	0	0	5.66	0	0	0	0	0	0.004	0	0	0	0	0	0.02	0.4562	0	0	0.02	0	0	0	1.24	1.5354	0	0.0088
	yeast	CNF (4008)	1.25	0	0.01875	0.000875	0.00375	0	0.375	0.51525	0	29.25	0	4.0625	0.0002125	0.0538625	0.0002125	0	0.0125125	0.095125	0.33625	0	0	29.25	0.027125	0.675	0.0635	0.5025	7.9625	11.9375	0.5055	0	0.05	0.6375	0	0.137375	0.09925
	powdered cellulose	expert opinion	2	0	0	0	0	0	0	0	0	0	0	0	0	0	0	0	0	0	0.6	0	0	0	0	0	0	0	0	0	0	0	0	0	0	0	0
	salt	CNF (214)	1.25	0	0	0	0	0	0	0	0	0	0	0	0	0	0	0	0	0	0	0	0	0	0	0	0	0	0	0	0	0	0	484.475	0	0	0
	xanthan gum	USDA (383433)	0.1	0	0	0	0	0	0	0.08996	0	0	0	0	0	0	0	0	0	0	0.087	0	0	0	0	0	0	0	0	0	0	0	0	4.783	0	0	0
Product	Brand	Source	GRAMWT_G_CCHS	ALCOHOL_G_CCHS	VITAMIN_B6_MG_CCHS	VITAMIN_B12_MCG_CCHS	VITAMIN_C_MG_CCHS	CAFFEINE_MG_CCHS	CALCIUM_MG_CCHS	CARBOHYDRATE_G_CCHS	CHOLESTEROL_MG_CCHS	FOLATE_DFE_MCG_CCHS	VITAMIN_D_CALCIFEROL_MCG_CCHS	ENERGY_KCAL_CCHS	PFA_18_2_OCTADECADIENOIC_ACID_G_CCHS	TOTAL_MONOUNSATURATED_FATTY_ACIDS_G_CCHS	TOTAL_POLYUNSATURATED_FATTY_ACIDS_G_CCHS	PFA_18_3_OCTADECATRIENOIC_ACIG_G_CCHS	TOTAL_SATURATED_FATTY_ACIDS_G_CCHS	TOTAL_FAT_G_CCHS	DIETARY_FIBER_G_CCHS	FOLIC_ACID_MCG_CCHS	TOTAL_FOLATE_MCG_CCHS	FOOD_FOLATE_MCG_CCHS	IRON_MG_CCHS	MAGNESIUM_MG_CCHS	WATER_G_CCHS	NIACIN_MG_CCHS	PHOSPHORUS_MG_CCHS	POTASSIUM_MG_CCHS	PROTEIN_G_CCHS	VITAMIN_A_RAE_MCG_CCHS	RIBOFLAVIN_VITAMIN_B2_MG_CCHS	SODIUM_MG_CCHS	TOTAL_SUGARS_G_CCHS	THIAMIN_VITAMIN_B1_MG_CCHS	ZINC_MG_CCHS
2	O'doughs deux hamburger bun	NFP	100						151.515	38.3838	0		1.81818	242.424					1.0101	8.08081	4.0404				1.21212					272.727	5.05051			474.747	10.101
	Raw ingredients:
	water	CNF (2933)	34.1631	0	0	0	0	0	0	0	0	0	0	0	0	0	0	0	0	0	0	0	0	0	0	0	34.163	0	0	0	0	0	0	0	0	0	0
	potato starch	USDA (359697)	12	0	0	0	0	0	0	11.8132	0	0	0	48.16	0	0	0	0	0	0	0	0	0	0	0	0	0	0	0	0	0	0	0	0	0	0	0
	tapioca starch	USDA (483350)	10.5	0	0	0	0	0	0	10.5	0	0	0	45.045	0	0	0	0	0	0	0	0	0	0	0	0	0	0	0	0	0	0	0	0	0	0	0
	soy flour	CNF (3324)	4	0	0	0	0	0	9.64	1.5348	0	12.2	0	13.2	0.0188	0.00832	0.02132	0.00252	0.00544	0.0488	0.7	0	0	12.2	0.3696	11.6	0.29	0.10448	26.96	95.36	1.8804	0.08	0.01012	0.8	0.7552	0.02792	0.0984
	Brown rice flour	CNF (4451)	4	0	0.02944	0	0	0	0.44	3.0592	0	0.64	0	14.52	0.03816	0.04032	0.03984	0.00168	0.02228	0.1112	0.184	0	0	0.64	0.0792	4.48	0.4788	0.2536	13.48	11.56	0.2892	0	0.0032	0.32	0	0.01772	0.098
	Chickpea Flour	CNF (4886)	4	0	0.01968	0	0	0	1.8	2.3128	0	17.48	0	15.48	0.11484	0.06016	0.11932	0.00448	0.02772	0.2676	0.432	0	0	17.48	0.1944	6.64	0.4112	0.07048	12.72	33.84	0.8956	0.08	0.00424	2.56	0.434	0.01944	0.1124
	sunflower oil	CNF (7191)	4	0	0	0	0	0	0	0	0	0	0	35.36	1.15696	2.29336	1.15848	0.00148	0.36036	4	0	0	0	0	0	0	0	0	0	0	0	0	0	0	0	0	0
	yeast	CNF (4008)	1.25	0	0.01875	0.000875	0.00375	0	0.375	0.51525	0	29.25	0	4.0625	0.0002125	0.0538625	0.0002125	0	0.0125125	0.095125	0.33625	0	0	29.25	0.027125	0.675	0.0635	0.5025	7.9625	11.9375	0.5055	0	0.05	0.6375	0	0.137375	0.09925
	rice syrup (SUB corn syrup, light)	CNF (4323)	4	0	0	0	0	0	0.52	3.0716	0	0	0	11.32	0	0	0	0	0	0.008	0	0	0	0	0	0.04	0.9124	0	0	0.04	0	0	0	2.48	3.0708	0	0.0176
	grape juice	CNF (1576)	4	0	0.00128	0	0.004	0	0.44	0.5908	0	0	0	2.4	0.00068	0.00012	0.00088	0.0002	0.001	0.0052	0.008	0	0	0	0.01	0.4	3.3804	0.00532	0.56	4.16	0.0148	0	0.0006	0.2	0.568	0.00068	0.0028
	sesame seed	CNF (2521)	4	0	0.03208	8.75e-07	3.75e-06	0	39.56	1.0296	0	3.92	0	22.6	0.826	0.72508	0.84156	0.0144	0.26888	1.92	0.56	0	0	3.92	0.5904	14.24	0.132	0.18324	25.52	19	0.6784	0	0.01004	0.44	0	0.03212	0.2864
	poppy seed	CNF (201)	4	0	0.00988	0	0.04	0	57.52	1.1252	0	3.28	0	21	1.1318	0.23928	1.14276	0.01092	0.18068	1.6624	0.78	0	0	3.28	0.3904	13.88	0.238	0.03584	34.8	28.76	0.7196	0	0.004	1.04	0.1196	0.03416	0.316
	potato fiber	expert opinion	1.5	0	0	0	0	0	0	0	0	0	0	0	0	0	0	0	0	0	0.6	0	0	0	0	0	0	0	0	0	0	0	0	0	0	0	0
	salt	CNF (214)	1.18687	0	0	0	0	0	0	0	0	0	0	0	0	0	0	0	0	0	0	0	0	0	0	0	0	0	0	0	0	0	0	402.506	0	0	0
	cellulose	expert opinion	1	0	0	0	0	0	0	0	0	0	0	0	0	0	0	0	0	0	0.4	0	0	0	0	0	0	0	0	0	0	0	0	0	0	0	0
	xanthan gum	USDA (383433)	1	0	0	0	0	0	0	0.8996	0	0	0	0	0	0	0	0	0	0	0.87	0	0	0	0	0	0	0	0	0	0	0	0	47.83	0	0	0
	White Rice flour	CNF (4429)	1	0	0.00436	0	0	0	0.1	0.8013	0	0.04	0	3.66	0.00313	0.00442	0.00379	0.00067	0.00386	0.0142	0.024	0	0	0.04	0.0035	0.35	0.1189	0	0.98	0.76	0.0595	0	0.00021	0	0.0012	0.00138	0.008
	Brown rice, dry	CNF (4496)	1	0	0.00509	0	0	0	0.23	0.7724	0	0.2	0	3.7	0.01	0.01056	0.01044	0.00044	0.00584	0.0292	0.036	0	0	0.2	0.0147	1.43	0.1037	0.05091	3.33	2.23	0.0794	0	0.00093	0.07	0.0085	0.00401	0.0202
	Brown rice, dry	CNF (4496)	1	0	0.00509	0	0	0	0.23	0.7724	0	0.2	0	3.7	0.01	0.01056	0.01044	0.00044	0.00584	0.0292	0.036	0	0	0.2	0.0147	1.43	0.1037	0.05091	3.33	2.23	0.0794	0	0.00093	0.07	0.0085	0.00401	0.0202
	vinegar	CNF (14)	1	0	0	0	0	0	0.06	0.0004	0	0	0	0.18	0	0	0	0	0	0	0	0	0	0	0.0003	0.01	0.9478	0	0.04	0.02	0	0	0	0.02	0.0004	0	0.0001
			0.1
Product	Brand	Source	GRAMWT_G_CCHS	ALCOHOL_G_CCHS	VITAMIN_B6_MG_CCHS	VITAMIN_B12_MCG_CCHS	VITAMIN_C_MG_CCHS	CAFFEINE_MG_CCHS	CALCIUM_MG_CCHS	CARBOHYDRATE_G_CCHS	CHOLESTEROL_MG_CCHS	FOLATE_DFE_MCG_CCHS	VITAMIN_D_CALCIFEROL_MCG_CCHS	ENERGY_KCAL_CCHS	PFA_18_2_OCTADECADIENOIC_ACID_G_CCHS	TOTAL_MONOUNSATURATED_FATTY_ACIDS_G_CCHS	TOTAL_POLYUNSATURATED_FATTY_ACIDS_G_CCHS	PFA_18_3_OCTADECATRIENOIC_ACIG_G_CCHS	TOTAL_SATURATED_FATTY_ACIDS_G_CCHS	TOTAL_FAT_G_CCHS	DIETARY_FIBER_G_CCHS	FOLIC_ACID_MCG_CCHS	TOTAL_FOLATE_MCG_CCHS	FOOD_FOLATE_MCG_CCHS	IRON_MG_CCHS	MAGNESIUM_MG_CCHS	WATER_G_CCHS	NIACIN_MG_CCHS	PHOSPHORUS_MG_CCHS	POTASSIUM_MG_CCHS	PROTEIN_G_CCHS	VITAMIN_A_RAE_MCG_CCHS	RIBOFLAVIN_VITAMIN_B2_MG_CCHS	SODIUM_MG_CCHS	TOTAL_SUGARS_G_CCHS	THIAMIN_VITAMIN_B1_MG_CCHS	ZINC_MG_CCHS
3	O'doughs hotdog bun	NFPP	100						101.01	35.3535	0		0	212.121					0.505051	5.05051	4.0404				1.31313					191.919	5.05051			484.848	10.101
	Raw ingredients:
	water	CNF (2933)	40.3379	0	0	0	0	0	0	0	0	0	0	0	0	0	0	0	0	0	0	0	0	0	0	0	40.337	0	0	0	0	0	0	0	0	0	0
	potato starch	USDA (359697)	13	0	0	0	0	0	0	10.9694	0	0	0	44.72	0	0	0	0	0	0	0	0	0	0	0	0	0	0	0	0	0	0	0	0	0	0	0
	tapioca starch	USDA (483350)	11.5	0	0	0	0	0	0	11.5	0	0	0	49.335	0	0	0	0	0	0	0	0	0	0	0	0	0	0	0	0	0	0	0	0	0	0	0
	soy flour	CNF (3324)	6	0	0	0	0	0	14.46	2.3022	0	18.3	0	19.8	0.0282	0.01248	0.03198	0.00378	0.00816	0.0732	1.05	0	0	18.3	0.5544	17.4	0.435	0.15672	40.44	143.04	2.8206	0.12	0.01518	1.2	1.1328	0.04188	0.1476
	Brown rice flour	CNF (4451)	5	0	0.0368	0	0	0	0.55	3.824	0	0.8	0	18.15	0.0477	0.0504	0.0498	0.0021	0.02785	0.139	0.23	0	0	0.8	0.099	5.6	0.5985	0.317	16.85	14.45	0.3615	0	0.004	0.4	0	0.02215	0.1225
	Chickpea Flour	CNF (4886)	5.5	0	0.02706	0	0	0	2.475	3.1801	0	24.035	0	21.285	0.157905	0.08272	0.164065	0.00616	0.038115	0.36795	0.594	0	0	24.035	0.2673	9.13	0.5654	0.09691	17.49	46.53	1.23145	0.11	0.00583	3.52	0.59675	0.02673	0.15455
	sunflower oil	CNF (7191)	4	0	0	0	0	0	0	0	0	0	0	35.36	1.15696	2.29336	1.15848	0.00148	0.36036	4	0	0	0	0	0	0	0	0	0	0	0	0	0	0	0	0	0
	yeast	CNF (4008)	1.25	0	0.018	0.00084	0.0036	0	0.36	0.49464	0	28.08	0	3.9	0.000204	0.051708	0.000204	0	0.012012	0.09132	0.3228	0	0	28.08	0.02604	0.648	0.06096	0.4824	7.644	11.46	0.48528	0	0.048	0.612	0	0.13188	0.09528
	rice syrup (SUB corn syrup, light)	CNF (4323)	1.5	0	0	0	0	0	0.195	1.15185	0	0	0	4.245	0	0	0	0	0	0.003	0	0	0	0	0	0.015	0.34215	0	0	0.015	0	0	0	0.93	1.15155	0	0.0066
	grape juice	CNF (1576)	1.5	0	0.00048	0	0.0015	0	0.165	0.22155	0	0	0	0.9	0.000255	4.5e-05	0.00033	7.5e-05	0.000375	0.00195	0.003	0	0	0	0.00375	0.15	1.26765	0.001995	0.21	1.56	0.00555	0	0.000225	0.075	0.213	0.000255	0.00105
	potato fiber	expert opinion	1.5	0	0	0	0	0	0	0	0	0	0	0	0	0	0	0	0	0	0.6	0	0	0	0	0	0	0	0	0	0	0	0	0	0	0	0
	salt	CNF (214)	1.21212	0	0	0	0	0	0	0	0	0	0	0	0	0	0	0	0	0	0	0	0	0	0	0	0	0	0	0	0	0	0	469.794	0	0	0
	cellulose	expert opinion	1	0	0	0	0	0	0	0	0	0	0	0	0	0	0	0	0	0	0.4	0	0	0	0	0	0	0	0	0	0	0	0	0	0	0	0
	xanthan gum	USDA (383433)	1	0	0	0	0	0	0	0.8996	0	0	0	0	0	0	0	0	0	0	0.87	0	0	0	0	0	0	0	0	0	0	0	0	47.83	0	0	0
	White Rice flour	CNF (4429)	1	0	0.00436	0	0	0	0.1	0.8013	0	0.04	0	3.66	0.00313	0.00442	0.00379	0.00067	0.00386	0.0142	0.024	0	0	0.04	0.0035	0.35	0.1189	0	0.98	0.76	0.0595	0	0.00021	0	0.0012	0.00138	0.008
	Brown rice, dry	CNF (4496)	1	0	0.00509	0	0	0	0.23	0.7724	0	0.2	0	3.7	0.01	0.01056	0.01044	0.00044	0.00584	0.0292	0.036	0	0	0.2	0.0147	1.43	0.1037	0.05091	3.33	2.23	0.0794	0	0.00093	0.07	0.0085	0.00401	0.0202
	Brown rice, dry	CNF (4496)	1	0	0.00509	0	0	0	0.23	0.7724	0	0.2	0	3.7	0.01	0.01056	0.01044	0.00044	0.00584	0.0292	0.036	0	0	0.2	0.0147	1.43	0.1037	0.05091	3.33	2.23	0.0794	0	0.00093	0.07	0.0085	0.00401	0.0202
	vinegar	CNF (14)	1	0	0	0	0	0	0.06	0.0004	0	0	0	0.18	0	0	0	0	0	0	0	0	0	0	0.0003	0.01	0.9478	0	0.04	0.02	0	0	0	0.02	0.0004	0	0.0001
Product	Brand	Source	GRAMWT_G_CCHS	ALCOHOL_G_CCHS	VITAMIN_B6_MG_CCHS	VITAMIN_B12_MCG_CCHS	VITAMIN_C_MG_CCHS	CAFFEINE_MG_CCHS	CALCIUM_MG_CCHS	CARBOHYDRATE_G_CCHS	CHOLESTEROL_MG_CCHS	FOLATE_DFE_MCG_CCHS	VITAMIN_D_CALCIFEROL_MCG_CCHS	ENERGY_KCAL_CCHS	PFA_18_2_OCTADECADIENOIC_ACID_G_CCHS	TOTAL_MONOUNSATURATED_FATTY_ACIDS_G_CCHS	TOTAL_POLYUNSATURATED_FATTY_ACIDS_G_CCHS	PFA_18_3_OCTADECATRIENOIC_ACIG_G_CCHS	TOTAL_SATURATED_FATTY_ACIDS_G_CCHS	TOTAL_FAT_G_CCHS	DIETARY_FIBER_G_CCHS	FOLIC_ACID_MCG_CCHS	TOTAL_FOLATE_MCG_CCHS	FOOD_FOLATE_MCG_CCHS	IRON_MG_CCHS	MAGNESIUM_MG_CCHS	WATER_G_CCHS	NIACIN_MG_CCHS	PHOSPHORUS_MG_CCHS	POTASSIUM_MG_CCHS	PROTEIN_G_CCHS	VITAMIN_A_RAE_MCG_CCHS	RIBOFLAVIN_VITAMIN_B2_MG_CCHS	SODIUM_MG_CCHS	TOTAL_SUGARS_G_CCHS	THIAMIN_VITAMIN_B1_MG_CCHS	ZINC_MG_CCHS
4	Little Northern Bakehouse Millet & Chia Gluten-Free	NFP	100						37.5	53.75	0			262.5					0.625	6.25	6.25				0.625					50	1.25			437.5	7.5
	Raw ingredients:
	water	CNF (2933)	32.7062	0	0	0	0	0	0	0	0	0	0	0	0	0	0	0	0	0	0	0	0	0	0	0	32.706	0	0	0	0	0	0	0	0	0	0
	modified tapioca starch	USDA (483350)	15	0	0	0	0	0	0	15	0	0	0	64.35	0	0	0	0	0	0	0	0	0	0	0	0	0	0	0	0	0	0	0	0	0	0	0
	starch, corn	CNF (4419)	10	0	0	0	0	0	0.2	9.127	0	0	0	38.1	0.0025	0.0016	0.0025	0	0.0009	0.005	0.09	0	0	0	0.047	0.3	0.832	0	1.3	0.3	0.026	0	0	0.9	0	0	0.006
	potato starch	USDA (359697)	8	0	0	0	0	0	0	6.7504	0	0	0	27.52	0	0	0	0	0	0	0	0	0	0	0	0	0	0	0	0	0	0	0	0	0	0	0
	Brown rice flour	CNF (4451)	8	0	0.05888	0	0	0	0.88	6.1184	0	1.28	0	29.04	0.07632	0.08064	0.07968	0.00336	0.04456	0.2224	0.368	0	0	1.28	0.1584	8.96	0.9576	0.5072	26.96	23.12	0.5784	0	0.0064	0.64	0	0.03544	0.196
	sugar	CNF (4318)	7.5	0	0	0	0	0	0.075	7.4985	0	0	0	29.025	0	0	0	0	0	0	0	0	0	0	0.00375	0	0.0015	0	0	0.15	0	0	0.0015	0.075	7.485	0	0.00075
	sunflower oil	CNF (7191)	5	0	0	0	0	0	0	0	0	0	0	44.2	1.4462	2.8667	1.4481	0.00185	0.45045	5	0	0	0	0	0	0	0	0	0	0	0	0	0	0	0	0	0
	psyllium fiber	USDA (703086);CNF 1383/1232	4	0	0.04848	0	0	0	0	4	0	0	0	15	0	0	0	0	0	0	3	0	0	0	0.72	5.24	0.08	0.26144	14.56	19.24	0	0	0.00568	0	0	0.14436	0.228
	yeast	CNF (4008)	1.5	0	0.0225	0.00105	0.0045	0	0.45	0.6183	0	35.1	0	4.875	0.000255	0.064635	0.000255	0	0.015015	0.11415	0.4035	0	0	35.1	0.03255	0.81	0.0762	0.603	9.555	14.325	0.6066	0	0.06	0.765	0	0.16485	0.1191
	pea fibre	expert opinion	1.5	0	0	0	0	0	0	0	0	0	0	0	0	0	0	0	0	0	0.6	0	0	0	0	0	0	0	0	0	0	0	0	0	0	0	0
	modified cellulose	expert opinion	1.5	0	0	0	0	0	0	0	0	0	0	0	0	0	0	0	0	0	0.6	0	0	0	0	0	0	0	0	0	0	0	0	0	0	0	0
	salt	CNF (214)	1.09375	0	0	0	0	0	0	0	0	0	0	0	0	0	0	0	0	0	0	0	0	0	0	0	0	0	0	0	0	0	0	423.916	0	0	0
	rice bran	CNF (4428)	1	0	0.0407	0	0	0	0.57	0.4669	0	0.63	0	3.16	0.07143	0.07549	0.07459	0.00316	0.04171	0.2085	0.21	0	0	0.63	0.1854	7.81	0.0613	0.33995	16.77	14.85	0.1335	0	0.00284	0.05	0.009	0.02753	0.0604
	grains, millet, dry	CNF (4491)	1	0	0.00384	0	0	0	0.08	0.7285	0	0.85	0	3.78	0.02015	0.00773	0.02134	0.00118	0.00723	0.0422	0.084	0	0	0.85	0.0301	1.14	0.0867	0.0472	2.85	1.95	0.1102	0	0.0029	0.05	0	0.00421	0.0168
	chia seeds	CNF (2511)	1	0	0	0	0.016	0	6.31	0.4212	0	0.49	0	4.86	0.0578	0.02309	0.23665	0.1755	0.0333	0.3074	0.344	0	0	0.49	0.0772	3.35	0.058	0.0883	8.6	4.07	0.1654	0.02	0.0017	0.16	0	0.0062	0.0458
	dried cane syrup	CNF (7142)	1	0	0	0	0	0	0.13	0.7314	0	0	0	2.69	0	0	0	0	0	0	0	0	0	0	0.036	0.1	0.26	0.001	0.08	0.63	0	0	0.0006	0.58	0.732	0.0013	0.0019
	vinegar	CNF (14)	0.1	0	0	0	0	0	0.006	4e-05	0	0	0	0.018	0	0	0	0	0	0	0	0	0	0	3e-05	0.001	0.09478	0	0.004	0.002	0	0	0	0.002	4e-05	0	1e-05
Product	Brand	Source	GRAMWT_G_CCHS	ALCOHOL_G_CCHS	VITAMIN_B6_MG_CCHS	VITAMIN_B12_MCG_CCHS	VITAMIN_C_MG_CCHS	CAFFEINE_MG_CCHS	CALCIUM_MG_CCHS	CARBOHYDRATE_G_CCHS	CHOLESTEROL_MG_CCHS	FOLATE_DFE_MCG_CCHS	VITAMIN_D_CALCIFEROL_MCG_CCHS	ENERGY_KCAL_CCHS	PFA_18_2_OCTADECADIENOIC_ACID_G_CCHS	TOTAL_MONOUNSATURATED_FATTY_ACIDS_G_CCHS	TOTAL_POLYUNSATURATED_FATTY_ACIDS_G_CCHS	PFA_18_3_OCTADECATRIENOIC_ACIG_G_CCHS	TOTAL_SATURATED_FATTY_ACIDS_G_CCHS	TOTAL_FAT_G_CCHS	DIETARY_FIBER_G_CCHS	FOLIC_ACID_MCG_CCHS	TOTAL_FOLATE_MCG_CCHS	FOOD_FOLATE_MCG_CCHS	IRON_MG_CCHS	MAGNESIUM_MG_CCHS	WATER_G_CCHS	NIACIN_MG_CCHS	PHOSPHORUS_MG_CCHS	POTASSIUM_MG_CCHS	PROTEIN_G_CCHS	VITAMIN_A_RAE_MCG_CCHS	RIBOFLAVIN_VITAMIN_B2_MG_CCHS	SODIUM_MG_CCHS	TOTAL_SUGARS_G_CCHS	THIAMIN_VITAMIN_B1_MG_CCHS	ZINC_MG_CCHS
5	Little Northern Bakehouse Milet & Chia GF Hotdog Bugs	NFP	100						30.7692	58.4615	0			292.308					0.615385	6.92308	6.15385				0.769231					61.5385	1.53846			476.923	7.69231
	Raw ingredients:
	water	CNF (2933)	24.3677	0	0	0	0	0	0	0	0	0	0	0	0	0	0	0	0	0	0	0	0	0	0	0	24.367	0	0	0	0	0	0	0	0	0	0
	modified tapioca starch - SUB tapioca starch	USDA (483350)	20	0	0	0	0	0	0	20	0	0	0	85.8	0	0	0	0	0	0	0	0	0	0	0	0	0	0	0	0	0	0	0	0	0	0	0
	starch, corn	CNF (4419)	10	0	0	0	0	0	0.2	9.127	0	0	0	38.1	0.0025	0.0016	0.0025	0	0.0009	0.005	0.09	0	0	0	0.047	0.3	0.832	0	1.3	0.3	0.026	0	0	0.9	0	0	0.006
	potato starch	USDA (359697)	9	0	0	0	0	0	0	7.5942	0	0	0	30.96	0	0	0	0	0	0	0	0	0	0	0	0	0	0	0	0	0	0	0	0	0	0	0
	Brown rice flour	CNF (4451)	9	0	0.06624	0	0	0	0.99	6.8832	0	1.44	0	32.67	0.08586	0.09072	0.08964	0.00378	0.05013	0.2502	0.414	0	0	1.44	0.1782	10.08	1.0773	0.5706	30.33	26.01	0.6507	0	0.0072	0.72	0	0.03987	0.2205
	sugar	CNF (4318)	7.69	0	0	0	0	0	0.0769	7.68846	0	0	0	29.7603	0	0	0	0	0	0	0	0	0	0	0.003845	0	0.001538	0	0	0.1538	0	0	0.001538	0.0769	7.67462	0	0.000769
	sunflower oil	CNF (7191)	5.3	0	0	0	0	0	0	0	0	0	0	46.852	1.53297	3.0387	1.53499	0.001961	0.477477	5.3	0	0	0	0	0	0	0	0	0	0	0	0	0	0	0	0	0
	psyllium fiber	USDA (703086)+CNF 1383/1232	5	0	0.0606	0	0	0	0	5	0	0	0	18.75	0	0	0	0	0	0	3.75	0	0	0	0.9	6.55	0.1	0.3268	18.2	24.05	0	0	0.0071	0	0	0.18045	0.285
	yeast	CNF (4008)	1.25	0	0.01875	0.000875	0.00375	0	0.375	0.51525	0	29.25	0	4.0625	0.0002125	0.0538625	0.0002125	0	0.0125125	0.095125	0.33625	0	0	29.25	0.027125	0.675	0.0635	0.5025	7.9625	11.9375	0.5055	0	0.05	0.6375	0	0.137375	0.2382
	pea fibre	expert opinion	1.5	0	0	0	0	0	0	0	0	0	0	0	0	0	0	0	0	0	0.6	0	0	0	0	0	0	0	0	0	0	0	0	0	0	0	0
	modified cellulose	expert opinion	1.5	0	0	0	0	0	0	0	0	0	0	0	0	0	0	0	0	0	0.6	0	0	0	0	0	0	0	0	0	0	0	0	0	0	0	0
	salt	CNF (214)	1.19231	0	0	0	0	0	0	0	0	0	0	0	0	0	0	0	0	0	0	0	0	0	0	0	0	0	0	0	0	0	0	462.115	0	0	0
	rice bran	CNF (4428)	1	0	0.0407	0	0	0	0.57	0.4669	0	0.63	0	3.16	0.07143	0.07549	0.07459	0.00316	0.04171	0.2085	0.21	0	0	0.63	0.1854	7.81	0.0613	0.33995	16.77	14.85	0.1335	0	0.00284	0.05	0.009	0.02753	0.0604
	grains, millet, dry	CNF (4491)	1	0	0.00384	0	0	0	0.08	0.7285	0	0.85	0	3.78	0.02015	0.00773	0.02134	0.00118	0.00723	0.0422	0.084	0	0	0.85	0.0301	1.14	0.0867	0.0472	2.85	1.95	0.1102	0	0.0029	0.05	0	0.00421	0.0168
	chia seeds	CNF (2511)	1	0	0	0	0.016	0	6.31	0.4212	0	0.49	0	4.86	0.0578	0.02309	0.23665	0.1755	0.0333	0.3074	0.344	0	0	0.49	0.0772	3.35	0.058	0.0883	8.6	4.07	0.1654	0.02	0.0017	0.16	0	0.0062	0.0458
	dried cane syrup	CNF (7142)	1	0	0	0	0	0	0.13	0.7314	0	0	0	2.69	0	0	0	0	0	0	0	0	0	0	0.036	0.1	0.26	0.001	0.08	0.63	0	0	0.0006	0.58	0.732	0.0013	0.0019
	vinegar	CNF (14)	0.1	0	0	0	0	0	0.006	4e-05	0	0	0	0.018	0	0	0	0	0	0	0	0	0	0	3e-05	0.001	0.09478	0	0.004	0.002	0	0	0	0.002	4e-05	0	1e-05
Enriched (n=6)
Product	Brand	Source	GRAMWT_G_CCHS	ALCOHOL_G_CCHS	VITAMIN_B6_MG_CCHS	VITAMIN_B12_MCG_CCHS	VITAMIN_C_MG_CCHS	CAFFEINE_MG_CCHS	CALCIUM_MG_CCHS	CARBOHYDRATE_G_CCHS	CHOLESTEROL_MG_CCHS	FOLATE_DFE_MCG_CCHS	VITAMIN_D_CALCIFEROL_MCG_CCHS	ENERGY_KCAL_CCHS	PFA_18_2_OCTADECADIENOIC_ACID_G_CCHS	TOTAL_MONOUNSATURATED_FATTY_ACIDS_G_CCHS	TOTAL_POLYUNSATURATED_FATTY_ACIDS_G_CCHS	PFA_18_3_OCTADECATRIENOIC_ACIG_G_CCHS	TOTAL_SATURATED_FATTY_ACIDS_G_CCHS	TOTAL_FAT_G_CCHS	DIETARY_FIBER_G_CCHS	FOLIC_ACID_MCG_CCHS	TOTAL_FOLATE_MCG_CCHS	FOOD_FOLATE_MCG_CCHS	IRON_MG_CCHS	MAGNESIUM_MG_CCHS	WATER_G_CCHS	NIACIN_MG_CCHS	PHOSPHORUS_MG_CCHS	POTASSIUM_MG_CCHS	PROTEIN_G_CCHS	VITAMIN_A_RAE_MCG_CCHS	RIBOFLAVIN_VITAMIN_B2_MG_CCHS	SODIUM_MG_CCHS	TOTAL_SUGARS_G_CCHS	THIAMIN_VITAMIN_B1_MG_CCHS	ZINC_MG_CCHS
1	President's Choice Hot Dog Buns, Gluten Free	NFP	100						167.742	53.2258	0			241.935					0.645161	4.03226	6.45161				5.80645					0	3.22581			451.613	1.6129
	Raw ingredients:
	water	CNF (2933)	21.511	0	0	0	0	0	0	0	0	0	0	0	0	0	0	0	0	0	0	0	0	0	0	0	29.3609	0	0	0	0	0	0	0	0	0	0
	starch, corn	CNF (4419)	29	0	0	0	0	0	0.58	26.4683	0	0	0	110.49	0.0058	0.0058	0.0058	0	0.0029	0.0145	0.261	0	0	0	0.1363	0.87	2.4128	0	3.77	0.87	0.0754	0	0	2.61	0	0	0.0174
	egg whites	USDA (172183)	13	0	0.00045	0.0081	0	0	0.63	0.0657	0	0.36	0	19.44	0	0	0	0	0	0.0153	0	0	0	0.36	0.0072	0.99	7.8813	0.00945	1.35	14.67	0.981	0	0.03951	14.94	0.0639	0.00036	0.0027
	tapioca starch	USDA (483350)	9	0	0	0	0	0	0	9	0	0	0	38.61	0	0	0	0	0	0	0	0	0	0	0	0	0	0	0	0	0	0	0	0	0	0	0
	Brown rice flour	CNF (4451)	13	0	0.09568	0	0	0	1.43	9.9424	0	2.08	0	47.19	0.12402	0.13104	0.12948	0.00546	0.07241	0.3614	0.598	0	0	2.08	0.2574	14.56	1.5561	0.8242	43.81	37.57	0.9399	0	0.0104	1.04	0	0.05759	0.3185
	high monounsaturated canola oil	CNF (451)	3	0	0	0	0	0	0	0	0	0	0	26.55	0.57015	1.89828	0.84426	0.27411	0.22095	3	0	0	0	0	0	0	0	0	0	0	0	0	0	0	0	0	0
	sugar	CNF (4318)	1.61	0	0	0	0	0	0.0161	1.60968	0	0	0	6.2307	0	0	0	0	0	0	0	0	0	0	0.000805	0	0.000322	0	0	0.0322	0	0	0.000322	0.0161	1.60678	0	0.000161
	yeast	CNF (4008)	1.25	0	0.01875	0.000875	0.00375	0	0.375	0.51525	0	29.25	0	4.0625	0.0002125	0.0538625	0.0002125	0	0.0125125	0.095125	0.33625	0	0	29.25	0.027125	0.675	0.0635	0.5025	7.9625	11.9375	0.5055	0	0.05	0.6375	0	0.137375	0.09925
	chicory root inulin	USDA (169993)	2	0	0.00482	0	0	0	0.82	0.3502	0	0.46	0	6.06	0.0015	8e-05	0.00174	0.00026	0.00096	0.004	0.03	0	0	0.46	0.016	0.44	1.6	0.008	1.22	5.8	0.028	0	0.0006	1	0.1746	0.0008	0.0066
	psyllium fiber	USDA (703086);CNF 1383/1232	1.5	0	0.01818	0	0	0	0	1.5	0	0	0	5.625	0	0	0	0	0	0	1.125	0	0	0	0.27	1.965	0.03	0.09804	5.46	7.215	0	0	0.00213	0	0	0.054135	0.0855
	xanthan gum	USDA (383433)	1	0	0	0	0	0	0	0.98956	0	0	0	0	0	0	0	0	0	0	0.957	0	0	0	0	0	0	0	0	0	0	0	0	52.613	0	0	0
	cultured corn syrup solids - SUB Corn syrup	CNF (4323)	1	0	0	0	0	0	0.143	0.84469	0	0	0	3.113	0	0	0	0	0	0.0022	0	0	0	0	0	0.011	0.25091	0	0	0.011	0	0	0	0.682	0.84447	0	0.00484
	modified cellulose	expert opinion	1	0	0	0	0	0	0	0	0	0	0	0	0	0	0	0	0	0	0.44	0	0	0	0	0	0	0	0	0	0	0	0	0	0	0	0
	salt	CNF (214)	1.12903	0	0	0	0	0	0	0	0	0	0	0	0	0	0	0	0	0	0	0	0	0	0	0	0	0	0	0	0	0	0	437.59	0	0	0
Product	Brand	Source	GRAMWT_G_CCHS	ALCOHOL_G_CCHS	VITAMIN_B6_MG_CCHS	VITAMIN_B12_MCG_CCHS	VITAMIN_C_MG_CCHS	CAFFEINE_MG_CCHS	CALCIUM_MG_CCHS	CARBOHYDRATE_G_CCHS	CHOLESTEROL_MG_CCHS	FOLATE_DFE_MCG_CCHS	VITAMIN_D_CALCIFEROL_MCG_CCHS	ENERGY_KCAL_CCHS	PFA_18_2_OCTADECADIENOIC_ACID_G_CCHS	TOTAL_MONOUNSATURATED_FATTY_ACIDS_G_CCHS	TOTAL_POLYUNSATURATED_FATTY_ACIDS_G_CCHS	PFA_18_3_OCTADECATRIENOIC_ACIG_G_CCHS	TOTAL_SATURATED_FATTY_ACIDS_G_CCHS	TOTAL_FAT_G_CCHS	DIETARY_FIBER_G_CCHS	FOLIC_ACID_MCG_CCHS	TOTAL_FOLATE_MCG_CCHS	FOOD_FOLATE_MCG_CCHS	IRON_MG_CCHS	MAGNESIUM_MG_CCHS	WATER_G_CCHS	NIACIN_MG_CCHS	PHOSPHORUS_MG_CCHS	POTASSIUM_MG_CCHS	PROTEIN_G_CCHS	VITAMIN_A_RAE_MCG_CCHS	RIBOFLAVIN_VITAMIN_B2_MG_CCHS	SODIUM_MG_CCHS	TOTAL_SUGARS_G_CCHS	THIAMIN_VITAMIN_B1_MG_CCHS	ZINC_MG_CCHS
2	President's Choice Hamburger Buns, Gluten-Free	NFP	100				0		173.333	52	0			240					0.666667	4	6.66667				4.8					0	4			440	2.66667
	Raw ingredients:
	water	CNF (2933)	23.64	0	0	0	0	0	0	0	0	0	0	0	0	0	0	0	0	0	0	0	0	0	0	0	25.14	0	0	0	0	0	0	0	0	0	0
	starch, corn	CNF (4419)	27	0	0	0	0	0	0.54	24.6429	0	0	0	102.87	0.0054	0.0054	0.0054	0	0.0027	0.0135	0.243	0	0	0	0.1269	0.81	2.2464	0	3.51	0.81	0.0702	0	0	2.43	0	0	0.0162
	egg whites	USDA (172183)	13	0	0.00065	0.0117	0	0	0.91	0.0949	0	0.52	0	28.08	0	0	0	0	0	0.0221	0	0	0	0.52	0.0104	1.43	11.3841	0.01365	1.95	21.19	1.417	0	0.05707	21.58	0.0923	0.00052	0.0039
	tapioca starch	USDA (483350)	9	0	0	0	0	0	0	9	0	0	0	38.61	0	0	0	0	0	0	0	0	0	0	0	0	0	0	0	0	0	0	0	0	0	0	0
	Brown rice flour	CNF (4451)	13	0	0.09568	0	0	0	1.43	9.9424	0	2.08	0	47.19	0.12402	0.13104	0.12948	0.00546	0.07241	0.3614	0.598	0	0	2.08	0.2574	14.56	1.5561	0.8242	43.81	37.57	0.9399	0	0.0104	1.04	0	0.05759	0.3185
	high monounsaturated canola oil	CNF (451)	3	0	0	0	0	0	0	0	0	0	0	26.55	0.57015	1.89828	0.84426	0.27411	0.22095	3	0	0	0	0	0	0	0	0	0	0	0	0	0	0	0	0	0
	sugar	CNF (4318)	1.61	0	0	0	0	0	0.0161	1.60968	0	0	0	6.2307	0	0	0	0	0	0	0	0	0	0	0.000805	0	0.000322	0	0	0.0322	0	0	0.000322	0.0161	1.60678	0	0.000161
	yeast	CNF (4008)	1.25	0	0.01875	0.000875	0.00375	0	0.375	0.51525	0	29.25	0	4.0625	0.0002125	0.0538625	0.0002125	0	0.0125125	0.095125	0.33625	0	0	29.25	0.027125	0.675	0.0635	0.5025	7.9625	11.9375	0.5055	0	0.05	0.6375	0	0.137375	0.09925
	chicory root inulin	USDA (169993)	4	0	0.00964	0	0	0	1.64	0.7004	0	0.92	0	12.12	0.003	0.00016	0.00348	0.00052	0.00192	0.008	0.06	0	0	0.92	0.032	0.88	3.2	0.016	2.44	11.6	0.056	0	0.0012	2	0.3492	0.0016	0.0132
	psyllium fiber	USDA (703086);CNF 1383/1232	2	0	0.02424	0	0	0	0	2	0	0	0	7.5	0	0	0	0	0	0	1.5	0	0	0	0.36	2.62	0.04	0.13072	7.28	9.62	0	0	0.00284	0	0	0.07218	0.114
	xanthan gum	USDA (383433)	2	0	0	0	0	0	0	1.7992	0	0	0	0	0	0	0	0	0	0	1.74	0	0	0	0	0	0	0	0	0	0	0	0	95.66	0	0	0
	cultured corn syrup solids - SUB Corn syrup	CNF (4323)	0.5	0	0	0	0	0	0.065	0.38395	0	0	0	1.415	0	0	0	0	0	0.001	0	0	0	0	0	0.005	0.11405	0	0	0.005	0	0	0	0.31	0.38385	0	0.0022
	modified cellulose	expert opinion	0.5	0	0	0	0	0	0	0	0	0	0	0	0	0	0	0	0	0	0.2	0	0	0	0	0	0	0	0	0	0	0	0	0	0	0	0
	salt	CNF (214)	0.5	0	0	0	0	0	0	0	0	0	0	0	0	0	0	0	0	0	0	0	0	0	0	0	0	0	0	0	0	0	0	19.379	0	0	0
Product	Brand	Source	GRAMWT_G_CCHS	ALCOHOL_G_CCHS	VITAMIN_B6_MG_CCHS	VITAMIN_B12_MCG_CCHS	VITAMIN_C_MG_CCHS	CAFFEINE_MG_CCHS	CALCIUM_MG_CCHS	CARBOHYDRATE_G_CCHS	CHOLESTEROL_MG_CCHS	FOLATE_DFE_MCG_CCHS	VITAMIN_D_CALCIFEROL_MCG_CCHS	ENERGY_KCAL_CCHS	PFA_18_2_OCTADECADIENOIC_ACID_G_CCHS	TOTAL_MONOUNSATURATED_FATTY_ACIDS_G_CCHS	TOTAL_POLYUNSATURATED_FATTY_ACIDS_G_CCHS	PFA_18_3_OCTADECATRIENOIC_ACIG_G_CCHS	TOTAL_SATURATED_FATTY_ACIDS_G_CCHS	TOTAL_FAT_G_CCHS	DIETARY_FIBER_G_CCHS	FOLIC_ACID_MCG_CCHS	TOTAL_FOLATE_MCG_CCHS	FOOD_FOLATE_MCG_CCHS	IRON_MG_CCHS	MAGNESIUM_MG_CCHS	WATER_G_CCHS	NIACIN_MG_CCHS	PHOSPHORUS_MG_CCHS	POTASSIUM_MG_CCHS	PROTEIN_G_CCHS	VITAMIN_A_RAE_MCG_CCHS	RIBOFLAVIN_VITAMIN_B2_MG_CCHS	SODIUM_MG_CCHS	TOTAL_SUGARS_G_CCHS	THIAMIN_VITAMIN_B1_MG_CCHS	ZINC_MG_CCHS
3	Shar's Hamburger Bun	NFP	100						200	49.3333	0			226.667					0.266667	2.66667	5.33333				3.33333			4		100	2.66667		0.533333	453.333	6.66667	0.8
	Raw ingredients:
	water	CNF (2933)	29.9467	0																							29.946
	starch, corn	CNF (4419)	28	0	0	0	0	0	0.56	25.5556	0	0	0	106.68	0.0056	0.0056	0.0056	0	0.0028	0.014	0.252	0	0	0	0.1316	0.84	2.3296	0	3.64	0.84	0.0728	0	0	2.52	0	0	0.0168
	White Rice flour	CNF (4429)	5	0	0.0218	0	0	0	0.5	4.0065	0	0.2	0	18.3	0.01565	0.0221	0.01895	0.00335	0.0193	0.071	0.12	0	0	0.2	0.0175	1.75	0.5945	0	4.9	3.8	0.2975	0	0.00105	0	0.006	0.0069	0.04
	water	CNF (2933)	5	0	0	0	0	0	0	0	0	0	0	0	0	0	0	0	0	0	0	0	0	0	0	0	5	0	0	0	0	0	0	0	0	0	0
	millet flour	CNF (6186)	5	0	0.0186	0	0	0	0.7	3.756	0	2.1	0	19.1	0.1276	0.0462	0.1309	0.0022	0.0268	0.2125	0.175	0	0	2.1	0.197	5.95	0.4335	0.301	14.25	11.2	0.5375	0	0.00365	0.2	0.083	0.02065	0.1315
	agave syrup	CNF (7129)	3.335	0	0.0078039	0	0.56695	0	0.03335	2.54694	0	1.0005	0	10.3385	0	0	0	0	0	0.0150075	0.00667	0	0	1.0005	0.0030015	0.03335	0.765049	0.0229781	0.03335	0.1334	0.0030015	0	0.00550275	0.1334	2.2688	0.0037352	0.0003335
	rice syrup (SUB corn syrup, light)	CNF (4323)	3.335	0	0	0	0	0	0.43355	2.56095	0	0	0	9.43805	0	0	0	0	0	0.00667	0	0	0	0	0	0.03335	0.760713	0	0	0.03335	0	0	0	2.0677	2.56028	0	0.014674
	White Rice flour	CNF (4429)	3	0	0.01308	0	0	0	0.3	2.4039	0	0.12	0	10.98	0.00939	0.01326	0.01137	0.00201	0.01158	0.0426	0.072	0	0	0.12	0.0105	1.05	0.3567	0	2.94	2.28	0.1785	0	0.00063	0	0.0036	0.00414	0.024
	rice starch - sub cornstarch	CNF (4419)	3	0	0	0	0	0	0.06	2.7381	0	0	0	11.43	0.0006	0.0006	0.0006	0	0.0003	0.0015	0.027	0	0	0	0.0141	0.09	0.2496	0	0.39	0.09	0.0078	0	0	0.27	0	0	0.0018
	psyllium fiber	USDA (703086);CNF 1383/1232	3	0	0.03636	0	0	0	0	3	0	0	0	11.25	0	0	0	0	0	0	2.25	0	0	0	0.54	3.93	0.06	0.19608	10.92	14.43	0	0	0.00426	0	0	0.10827	0.171
	modified cellulose	expert opinion	3	0	0	0	0	0	0	0	0	0	0	0	0	0	0	0	0	0	1.2	0	0	0	0	0	0	0	0	0	0	0	0	0	0	0	0
	sunflower oil	CNF (7191)	2	0	0	0	0	0	0	0	0	0	0	17.68	0.57848	1.14668	0.57924	0.00074	0.18018	2	0	0	0	0	0	0	0	0	0	0	0	0	0	0	0	0	0
	dried beans	USDA (41101020)	2	0	0.00356	0	0.012	0	0.82	0.5088	0	3.14	0	2.78	0.00208	0.00222	0.00466	0.00256	0.00272	0.0124	0.178	0	0	3.14	0.0416	1.1	1.2654	0.00688	2.88	8.26	0.1784	0	0.00116	4.64	0.0066	0.00388	0.0202
	yeast	CNF (4008)	1.25	0	0.0225	0.00105	0.0045	0	0.45	0.6183	0	35.1	0	4.875	0.000255	0.064635	0.000255	0	0.015015	0.11415	0.4035	0	0	35.1	0.03255	0.81	0.0762	0.603	9.555	14.325	0.6066	0	0.06	0.765	0	0.16485	0.1191
	salt	CNF (214)	1.13333	0	0	0	0	0	0	0	0	0	0	0	0	0	0	0	0	0	0	0	0	0	0	0	0	0	0	0	0	0	0	439.257	0	0	0
	corn flour	CNF(4417)	1	0	0.0037	0	0	0	0.07	0.7685	0	0.25	0	3.62	0.01706	0.01018	0.01759	0.00053	0.00543	0.0386	0.073	0	0	0.25	0.0238	0.93	0	0.019	2.72	3.15	0.0693	0.11	0.0008	0.05	0.0064	0.00246	0.0173
	soy protein	USDA (16122)	1	0	0.001	0	0	0	1.78	0	0	1.76	0	3.35	0.0145	0.00645	0.0165	0.00195	0.00422	0.0339	0	0	0	1.76	0.145	0.39	0.0498	0.0144	7.76	0.81	0.883	0	0.001	10	0	0.00176	0.0403
Product	Brand	Source	GRAMWT_G_CCHS	ALCOHOL_G_CCHS	VITAMIN_B6_MG_CCHS	VITAMIN_B12_MCG_CCHS	VITAMIN_C_MG_CCHS	CAFFEINE_MG_CCHS	CALCIUM_MG_CCHS	CARBOHYDRATE_G_CCHS	CHOLESTEROL_MG_CCHS	FOLATE_DFE_MCG_CCHS	VITAMIN_D_CALCIFEROL_MCG_CCHS	ENERGY_KCAL_CCHS	PFA_18_2_OCTADECADIENOIC_ACID_G_CCHS	TOTAL_MONOUNSATURATED_FATTY_ACIDS_G_CCHS	TOTAL_POLYUNSATURATED_FATTY_ACIDS_G_CCHS	PFA_18_3_OCTADECATRIENOIC_ACIG_G_CCHS	TOTAL_SATURATED_FATTY_ACIDS_G_CCHS	TOTAL_FAT_G_CCHS	DIETARY_FIBER_G_CCHS	FOLIC_ACID_MCG_CCHS	TOTAL_FOLATE_MCG_CCHS	FOOD_FOLATE_MCG_CCHS	IRON_MG_CCHS	MAGNESIUM_MG_CCHS	WATER_G_CCHS	NIACIN_MG_CCHS	PHOSPHORUS_MG_CCHS	POTASSIUM_MG_CCHS	PROTEIN_G_CCHS	VITAMIN_A_RAE_MCG_CCHS	RIBOFLAVIN_VITAMIN_B2_MG_CCHS	SODIUM_MG_CCHS	TOTAL_SUGARS_G_CCHS	THIAMIN_VITAMIN_B1_MG_CCHS	ZINC_MG_CCHS
4	Sharr's Hotdog Bun	NFP	100						219.298	56.1404	0			263.158					0.175439	2.63158	7.01754				3.94737			3.94737		87.7193	1.75439		0.526316	526.316	5.26316	0.877193
	Raw ingredients:
	water	CNF (2933)	28.2711	0	0	0	0	0	0	0	0	0	0	0	0	0	0	0	0	0	0	0	0	0	0	0	27.021	0	0	0	0	0	0	0	0	0	0
	starch, corn	CNF (4419)	31	0	0	0	0	0	0.62	28.2937	0	0	0	118.11	0.0062	0.0062	0.0062	0	0.0031	0.0155	0.279	0	0	0	0.1457	0.93	2.5792	0	4.03	0.93	0.0806	0	0	2.79	0	0	0.0186
	White Rice flour	CNF (4429)	12	0	0.05232	0	0	0	1.2	9.6156	0	0.48	0	43.92	0.03756	0.05304	0.04548	0.00804	0.04632	0.1704	0.288	0	0	0.48	0.042	4.2	1.4268	0	11.76	9.12	0.714	0	0.00252	0	0.0144	0.01656	0.096
	water	CNF (2933)
	White Rice flour	CNF (4429)	5	0	0.0218	0	0	0	0.5	4.0065	0	0.2	0	18.3	0.01565	0.0221	0.01895	0.00335	0.0193	0.071	0.12	0	0	0.2	0.0175	1.75	0.5945	0	4.9	3.8	0.2975	0	0.00105	0	0.006	0.0069	0.04
	agave syrup	CNF (7129)	2.63158	0	0.00615789	0	0.447368	0	0.0263158	2.00974	0	0.789474	0	8.15789	0	0	0	0	0	0.0118421	0.00526316	0	0	0.789474	0.00236842	0.0263158	0.603684	0.0181316	0.0263158	0.105263	0.00236842	0	0.00434211	0.105263	1.79026	0.00294737	0.000263158
	rice syrup (SUB corn syrup, light)	CNF (4323)	2.63158	0	0	0	0	0	0.342105	2.02079	0	0	0	7.44737	0	0	0	0	0	0.00526316	0	0	0	0	0	0.0263158	0.600263	0	0	0.0263158	0	0	0	1.63158	2.02026	0	0.0115789
	rice starch (sub cornstarch)	CNF (4419)	2.5	0	0	0	0	0	0.05	2.28175	0	0	0	9.525	0.0005	0.0005	0.0005	0	0.00025	0.00125	0.0225	0	0	0	0.01175	0.075	0.208	0	0.325	0.075	0.0065	0	0	0.225	0	0	0.0015
	psyllium fiber	USDA (703086);CNF 1383/1232	4	0	0.0303	0	0	0	0	2.5	0	0	0	9.375	0	0	0	0	0	0	1.875	0	0	0	0.45	3.275	0.05	0.1634	9.1	12.025	0	0	0.00355	0	0	0.090225	0.1425
	millet flour	CNF (6186)	2	0	0.00744	0	0	0	0.28	1.5024	0	0.84	0	7.64	0.05104	0.01848	0.05236	0.00088	0.01072	0.085	0.07	0	0	0.84	0.0788	2.38	0.1734	0.1204	5.7	4.48	0.215	0	0.00146	0.08	0.0332	0.00826	0.0526
	modified cellulose	expert opinion	2	0	0	0	0	0	0	0	0	0	0	0	0	0	0	0	0	0	0.8	0	0	0	0	0	0	0	0	0	0	0	0	0	0	0	0
	sunflower oil	CNF (7191)	2	0	0	0	0	0	0	0	0	0	0	17.68	0.57848	1.14668	0.57924	0.00074	0.18018	2	0	0	0	0	0	0	0	0	0	0	0	0	0	0	0	0	0
	dried beans	USDA (41101020)	1.5	0	0.00267	0	0.009	0	0.615	0.3816	0	2.355	0	2.085	0.00156	0.001665	0.003495	0.00192	0.00204	0.0093	0.1335	0	0	2.355	0.0312	0.825	0.94905	0.00516	2.16	6.195	0.1338	0	0.00087	3.48	0.00495	0.00291	0.01515
	yeast	CNF (4008)	1.25	0	0.01875	0.000875	0.00375	0	0.375	0.51525	0	29.25	0	4.0625	0.0002125	0.0538625	0.0002125	0	0.0125125	0.095125	0.33625	0	0	29.25	0.027125	0.675	0.0635	0.5025	7.9625	11.9375	0.5055	0	0.05	0.6375	0	0.137375	0.09925
	salt	CNF (214)	1.31579	0	0	0	0	0	0	0	0	0	0	0	0	0	0	0	0	0	0	0	0	0	0	0	0	0	0	0	0	0	0	509.974	0	0	0
	corn flour	CNF(4417)	1	0	0.0037	0	0	0	0.07	0.7685	0	0.25	0	3.62	0.01706	0.01018	0.01759	0.00053	0.00543	0.0386	0.073	0	0	0.25	0.0238	0.93	0	0.019	2.72	3.15	0.0693	0.11	0.0008	0.05	0.0064	0.00246	0.0173
	soy protein	USDA (16122)	0.5	0	0.0005	0	0	0	0.89	0	0	0.88	0	1.675	0.00725	0.003225	0.00825	0.000975	0.00211	0.01695	0	0	0	0.88	0.0725	0.195	0.0249	0.0072	3.88	0.405	0.4415	0	0.0005	5	0	0.00088	0.02015
Product	Brand	Source	GRAMWT_G_CCHS	ALCOHOL_G_CCHS	VITAMIN_B6_MG_CCHS	VITAMIN_B12_MCG_CCHS	VITAMIN_C_MG_CCHS	CAFFEINE_MG_CCHS	CALCIUM_MG_CCHS	CARBOHYDRATE_G_CCHS	CHOLESTEROL_MG_CCHS	FOLATE_DFE_MCG_CCHS	VITAMIN_D_CALCIFEROL_MCG_CCHS	ENERGY_KCAL_CCHS	PFA_18_2_OCTADECADIENOIC_ACID_G_CCHS	TOTAL_MONOUNSATURATED_FATTY_ACIDS_G_CCHS	TOTAL_POLYUNSATURATED_FATTY_ACIDS_G_CCHS	PFA_18_3_OCTADECATRIENOIC_ACIG_G_CCHS	TOTAL_SATURATED_FATTY_ACIDS_G_CCHS	TOTAL_FAT_G_CCHS	DIETARY_FIBER_G_CCHS	FOLIC_ACID_MCG_CCHS	TOTAL_FOLATE_MCG_CCHS	FOOD_FOLATE_MCG_CCHS	IRON_MG_CCHS	MAGNESIUM_MG_CCHS	WATER_G_CCHS	NIACIN_MG_CCHS	PHOSPHORUS_MG_CCHS	POTASSIUM_MG_CCHS	PROTEIN_G_CCHS	VITAMIN_A_RAE_MCG_CCHS	RIBOFLAVIN_VITAMIN_B2_MG_CCHS	SODIUM_MG_CCHS	TOTAL_SUGARS_G_CCHS	THIAMIN_VITAMIN_B1_MG_CCHS	ZINC_MG_CCHS
5	All But Gluten Hamburger Bun	NFP	100						173.333	52	0	186.667		240					0.666667	4	8				4.8			3.2			4	0	0.346667	493.333	2.66667	0.32
	Raw ingredients:
	starch, corn	CNF (4419)	30.7967	0	0	0	0	0	0.369933	16.8819	0	0	0	70.4723	0.00369933	0.00369933	0.00369933	0	0.00184967	0.00924833	0.16647	0	0	0	0.0869343	0.5549	1.53892	0	2.40457	0.5549	0.0480913	0	0	1.6647	0	0	0.011098
	tapioca starch	USDA (483350)	16	0	0	0	0	0	0	16	0	0	0	68.64	0	0	0	0	0	0	0	0	0	0	0	0	0	0	0	0	0	0	0	0	0	0	0
	White Rice flour	CNF (4429)	13	0	0.05668	0	0	0	1.3	10.4169	0	0.52	0	47.58	0.04069	0.05746	0.04927	0.00871	0.05018	0.1846	0.312	0	0	0.52	0.0455	4.55	1.5457	0	12.74	9.88	0.7735	0	0.00273	0	0.0156	0.01794	0.104
	water	CNF (2933)	3	0	0	0	0	0	0	0	0	0	0	0	0	0	0	0	0	0	0	0	0	0	0	0	3	0	0	0	0	0	0	0	0	0	0
	egg white powder	USDA (1173)	2.7	0	0.000972	0.00486	0	0	1.674	0.2106	0	0.486	0	10.314	0	0	0	0	0	0	0	0	0	0.486	0.00405	2.376	0.1566	0.023355	2.997	30.375	2.1897	0	0.06831	34.56	0.1458	0.000135	0.0027
	high monounsaturated canola oil	CNF (451)	3	0	0	0	0	0	0	0	0	0	0	26.55	0.57015	1.89828	0.84426	0.27411	0.22095	3	0	0	0	0	0	0	0	0	0	0	0	0	0	0	0	0	0
	yeast	CNF (4008)	1.5	0	0.0405	0.00189	0.0081	0	0.81	1.11294	0	63.18	0	8.775	0.000459	0.116343	0.000459	0	0.027027	0.20547	0.7263	0	0	63.18	0.05859	1.458	0.13716	1.0854	17.199	25.785	1.09188	0	0.108	1.377	0	0.29673	0.21438
	dried cane syrup	CNF (7142)	2.67	0	0	0	0	0	0.3471	1.95284	0	0	0	7.1823	0	0	0	0	0	0	0	0	0	0	0.09612	0.267	0.6942	0.00267	0.2136	1.6821	0	0	0.001602	1.5486	1.95444	0.003471	0.005073
	chicory root inulin	USDA (169993)	3	0	0.00723	0	0	0	1.23	0.5253	0	0.69	0	9.09	0.00225	0.00012	0.00261	0.00039	0.00144	0.006	0.045	0	0	0.69	0.024	0.66	2.4	0.012	1.83	8.7	0.042	0	0.0009	1.5	0.2619	0.0012	0.0099
	psyllium fiber	USDA (703086)+CNF 1383/1232	3	0	0.03636	0	0	0	0	3	0	0	0	11.25	0	0	0	0	0	0	2.25	0	0	0	0.54	3.93	0.06	0.19608	10.92	14.43	0	0	0.00426	0	0	0.10827	0.171
	xanthan gum	USDA (383433)	3	0	0	0	0	0	0	2.6988	0	0	0	0	0	0	0	0	0	0	2.61	0	0	0	0	0	0	0	0	0	0	0	0	143.49	0	0	0
	salt	CNF (214)	1.23333	0	0	0	0	0	0	0	0	0	0	0	0	0	0	0	0	0	0	0	0	0	0	0	0	0	0	0	0	0	0	478.015	0	0	0
	modified cellulose	expert opinion	1	0	0	0	0	0	0	0	0	0	0	0	0	0	0	0	0	0	0.4	0	0	0	0	0	0	0	0	0	0	0	0	0	0	0	0
	cultured corn syrup solids - SUB Corn syrup	CNF (4323)	0.1	0	0	0	0	0	0.013	0.07679	0	0	0	0.283	0	0	0	0	0	0.0002	0	0	0	0	0	0.001	0.02281	0	0	0.001	0	0	0	0.062	0.07677	0	0.00044
Product	Brand	Source	GRAMWT_G_CCHS	ALCOHOL_G_CCHS	VITAMIN_B6_MG_CCHS	VITAMIN_B12_MCG_CCHS	VITAMIN_C_MG_CCHS	CAFFEINE_MG_CCHS	CALCIUM_MG_CCHS	CARBOHYDRATE_G_CCHS	CHOLESTEROL_MG_CCHS	FOLATE_DFE_MCG_CCHS	VITAMIN_D_CALCIFEROL_MCG_CCHS	ENERGY_KCAL_CCHS	PFA_18_2_OCTADECADIENOIC_ACID_G_CCHS	TOTAL_MONOUNSATURATED_FATTY_ACIDS_G_CCHS	TOTAL_POLYUNSATURATED_FATTY_ACIDS_G_CCHS	PFA_18_3_OCTADECATRIENOIC_ACIG_G_CCHS	TOTAL_SATURATED_FATTY_ACIDS_G_CCHS	TOTAL_FAT_G_CCHS	DIETARY_FIBER_G_CCHS	FOLIC_ACID_MCG_CCHS	TOTAL_FOLATE_MCG_CCHS	FOOD_FOLATE_MCG_CCHS	IRON_MG_CCHS	MAGNESIUM_MG_CCHS	WATER_G_CCHS	NIACIN_MG_CCHS	PHOSPHORUS_MG_CCHS	POTASSIUM_MG_CCHS	PROTEIN_G_CCHS	VITAMIN_A_RAE_MCG_CCHS	RIBOFLAVIN_VITAMIN_B2_MG_CCHS	SODIUM_MG_CCHS	TOTAL_SUGARS_G_CCHS	THIAMIN_VITAMIN_B1_MG_CCHS	ZINC_MG_CCHS
6	Kinniikinick Hotdog Bun	NFP	100						42.2535	53.5211	0	56.338		253.521					0.28169	3.52113	2.8169				1.40845			2.46479		56.338	1.40845		0.140845	563.38	4.22535	0.140845
	Raw ingredients:
	modified tapioca starch (SUB tapioca starch)	USDA (483350)	24.5615	0	0	0	0	0	0	24.5615	0	0	0	105.369	0	0	0	0	0	0	0	0	0	0	0	0	0	0	0	0	0	0	0	0	0	0	0
	potato starch	USDA (359697)	11	0	0	0	0	0	0	9.2818	0	0	0	37.84	0	0	0	0	0	0	0	0	0	0	0	0	0	0	0	0	0	0	0	0	0	0	0
	White Rice flour	CNF (4429)	10	0	0.0436	0	0	0	1	8.013	0	0.4	0	36.6	0.0313	0.0442	0.0379	0.0067	0.0386	0.142	0.24	0	0	0.4	0.035	3.5	1.189	0	9.8	7.6	0.595	0	0.0021	0	0.012	0.0138	0.08
	Brown rice flour	CNF (4451)	6	0	0.04416	0	0	0	0.66	4.5888	0	0.96	0	21.78	0.05724	0.06048	0.05976	0.00252	0.03342	0.1668	0.276	0	0	0.96	0.1188	6.72	0.7182	0.3804	20.22	17.34	0.4338	0	0.0048	0.48	0	0.02658	0.147
	rice starch - sub cornstarch	CNF (4419)	6	0	0	0	0	0	0.12	5.4762	0	0	0	22.86	0.0012	0.0012	0.0012	0	0.0006	0.003	0.054	0	0	0	0.0282	0.18	0.4992	0	0.78	0.18	0.0156	0	0	0.54	0	0	0.0036
	water	CNF (2933)	18	0	0	0	0	0	0	0	0	0	0	0	0	0	0	0	0	0	0	0	0	0	0	0	18	0	0	0	0	0	0	0	0	0	0
	sugar	CNF (4318)	4.23	0	0	0	0	0	0.0423	4.22915	0	0	0	16.3701	0	0	0	0	0	0	0	0	0	0	0.002115	0	0.000846	0	0	0.0846	0	0	0.000846	0.0423	4.22154	0	0.000423
	high monounsaturated canola oil	CNF (451)	2.5	0	0	0	0	0	0	0	0	0	0	22.125	0.475125	1.5819	0.70355	0.228425	0.184125	2.5	0	0	0	0	0	0	0	0	0	0	0	0	0	0	0	0	0
	modified cellulose	expert opinion	4	0	0	0	0	0	0	0	0	0	0	0	0	0	0	0	0	0	1.6	0	0	0	0	0	0	0	0	0	0	0	0	0	0	0	0
	psyllium fiber	USDA (703086);CNF 1383/1232	1.25	0	0.01515	0	0	0	0	1.25	0	0	0	4.6875	0	0	0	0	0	0	0.9375	0	0	0	0.225	1.6375	0.025	0.0817	4.55	6.0125	0	0	0.001775	0	0	0.0451125	0.07125
	salt	CNF (214)	1.40845	0	0	0	0	0	0	0	0	0	0	0	0	0	0	0	0	0	0	0	0	0	0	0	0	0	0	0	0	0	0	545.887	0	0	0
	yeast	CNF (4008)	1.25	0	0.01875	0.000875	0.00375	0	0.375	0.51525	0	29.25	0	4.0625	0.0002125	0.0538625	0.0002125	0	0.0125125	0.095125	0.33625	0	0	29.25	0.027125	0.675	0.0635	0.5025	7.9625	11.9375	0.5055	0	0.05	0.6375	0	0.137375	0.09925
	vinegar	CNF (14)	1.4	0	0	0	0	0	0.084	0.00056	0	0	0	0.252	0	0	0	0	0	0	0	0	0	0	0.00042	0.014	1.32692	0	0.056	0.028	0	0	0	0.028	0.00056	0	0.00014
	flax seeds	CNF (4528)	1	0	0.00473	0	0.006	0	2.55	0.2888	0	0.87	0	5.34	0.06423	0.07527	0.2873	0.23135	0.03663	0.4216	0.273	0	0	0.87	0.0573	3.92	0.0696	0.0308	6.42	8.13	0.1829	0	0.00161	0.3	0.0155	0.01644	0.0434
	cultured corn syrup solids (SUB Corn syrup)	CNF (4323)	1.4	0	0	0	0	0	0.182	1.07506	0	0	0	3.962	0	0	0	0	0	0.0028	0	0	0	0	0	0.014	0.31934	0	0	0.014	0	0	0	0.868	1.07478	0	0.00616
Breakfast Cereals
Unsweetened, fortified (n=5)
Product	Brand	Source	GRAMWT_G_CCHS	ALCOHOL_G_CCHS	VITAMIN_B6_MG_CCHS	VITAMIN_B12_MCG_CCHS	VITAMIN_C_MG_CCHS	CAFFEINE_MG_CCHS	CALCIUM_MG_CCHS	CARBOHYDRATE_G_CCHS	CHOLESTEROL_MG_CCHS	FOLATE_DFE_MCG_CCHS	VITAMIN_D_CALCIFEROL_MCG_CCHS	ENERGY_KCAL_CCHS	PFA_18_2_OCTADECADIENOIC_ACID_G_CCHS	TOTAL_MONOUNSATURATED_FATTY_ACIDS_G_CCHS	TOTAL_POLYUNSATURATED_FATTY_ACIDS_G_CCHS	PFA_18_3_OCTADECATRIENOIC_ACIG_G_CCHS	TOTAL_SATURATED_FATTY_ACIDS_G_CCHS	TOTAL_FAT_G_CCHS	DIETARY_FIBER_G_CCHS	FOLIC_ACID_MCG_CCHS	TOTAL_FOLATE_MCG_CCHS	FOOD_FOLATE_MCG_CCHS	IRON_MG_CCHS	MAGNESIUM_MG_CCHS	WATER_G_CCHS	NIACIN_MG_CCHS	PHOSPHORUS_MG_CCHS	POTASSIUM_MG_CCHS	PROTEIN_G_CCHS	VITAMIN_A_RAE_MCG_CCHS	RIBOFLAVIN_VITAMIN_B2_MG_CCHS	SODIUM_MG_CCHS	TOTAL_SUGARS_G_CCHS	THIAMIN_VITAMIN_B1_MG_CCHS	ZINC_MG_CCHS
1	Kelogg's Corn Flakes	NFP	100		0.586207	0	0			86.2069	0	110.345	0	379.31											18.6207	79.3073	0.178068	4.41379	238.149	162.069	6.89655		2.68966	620.69	10.3448	1.86207	1.42169
	Raw ingredients:
	corn flour	CNF(4417)	80.604	0	0.298235	0	0	0	5.64228	61.9442	0	20.151	0	291.786	1.3751	0.820549	1.41782	0.0427201	0.43768	3.11131	5.88409	0	0	20.151	1.91838	74.9617	0	1.53148	219.243	253.903	5.58586	8.86644	0.0644832	4.0302	0.515866	0.198286	1.39445
	sugar	CNF (4318)	10.34	0	0	0	0	0	0.1034	10.3379	0	0	0	40.0158	0	0	0	0	0	0	0	0	0	0	0.00517	0	0.002068	0	0	0.2068	0	0	0.002068	0.1034	10.3193	0	0.001034
	Grains, barley, malt extract, dried	CNF (219)	7.5	0	0.054	0	0	0	3.6	6.69	0	6.225	0	27.525	0	0	0	0	0	0	0.03	0	0	6.225	0.6525	4.65	0.24	0.735	22.05	17.25	0.45	0	0.03375	6	0	0.027	0.012
	salt	CNF (214)	1.55	0	0	0	0	0	0	0	0	0	0	0	0	0	0	0	0	0	0	0	0	0	0	0	0	0	0	0	0	0	0	600.749	0	0	0
Product	Brand	Source	GRAMWT_G_CCHS	ALCOHOL_G_CCHS	VITAMIN_B6_MG_CCHS	VITAMIN_B12_MCG_CCHS	VITAMIN_C_MG_CCHS	CAFFEINE_MG_CCHS	CALCIUM_MG_CCHS	CARBOHYDRATE_G_CCHS	CHOLESTEROL_MG_CCHS	FOLATE_DFE_MCG_CCHS	VITAMIN_D_CALCIFEROL_MCG_CCHS	ENERGY_KCAL_CCHS	PFA_18_2_OCTADECADIENOIC_ACID_G_CCHS	TOTAL_MONOUNSATURATED_FATTY_ACIDS_G_CCHS	TOTAL_POLYUNSATURATED_FATTY_ACIDS_G_CCHS	PFA_18_3_OCTADECATRIENOIC_ACIG_G_CCHS	TOTAL_SATURATED_FATTY_ACIDS_G_CCHS	TOTAL_FAT_G_CCHS	DIETARY_FIBER_G_CCHS	FOLIC_ACID_MCG_CCHS	TOTAL_FOLATE_MCG_CCHS	FOOD_FOLATE_MCG_CCHS	IRON_MG_CCHS	MAGNESIUM_MG_CCHS	WATER_G_CCHS	NIACIN_MG_CCHS	PHOSPHORUS_MG_CCHS	POTASSIUM_MG_CCHS	PROTEIN_G_CCHS	VITAMIN_A_RAE_MCG_CCHS	RIBOFLAVIN_VITAMIN_B2_MG_CCHS	SODIUM_MG_CCHS	TOTAL_SUGARS_G_CCHS	THIAMIN_VITAMIN_B1_MG_CCHS	ZINC_MG_CCHS
2	Kellogg's Brown Rice Gluten Free Cereal	NFP	100		0.53125	0	0		81.25	84.375	0	100	12.5	375						3.125	3.125				16.875	262.5		4	312.5	312.5	9.375	0		593.75	3.125	1.875	2.75
	Raw ingredients:
	Brown Rice	CNF (4496)	95.3826	0	0.485497	0	0	0	21.938	73.6735	0	19.0765	0	352.916	0.953826	1.00724	0.995794	0.0419683	0.557034	2.78517	3.43377	0	0	19.0765	1.40212	136.397	9.89118	4.85593	317.624	212.703	7.57338	0	0.0887058	6.67678	0.810752	0.382484	1.92673
	Sugar	CNF (4318)	3.125	0	0	0	0	0	0.03125	3.12438	0	0	0	12.0938	0	0	0	0	0	0	0	0	0	0	0.0015625	0	0.000625	0	0	0.0625	0	0	0.000625	0.03125	3.11875	0	0.0003125
	salt	CNF (214)	1.48438		0					0																								575.314
Product	Brand	Source	GRAMWT_G_CCHS	ALCOHOL_G_CCHS	VITAMIN_B6_MG_CCHS	VITAMIN_B12_MCG_CCHS	VITAMIN_C_MG_CCHS	CAFFEINE_MG_CCHS	CALCIUM_MG_CCHS	CARBOHYDRATE_G_CCHS	CHOLESTEROL_MG_CCHS	FOLATE_DFE_MCG_CCHS	VITAMIN_D_CALCIFEROL_MCG_CCHS	ENERGY_KCAL_CCHS	PFA_18_2_OCTADECADIENOIC_ACID_G_CCHS	TOTAL_MONOUNSATURATED_FATTY_ACIDS_G_CCHS	TOTAL_POLYUNSATURATED_FATTY_ACIDS_G_CCHS	PFA_18_3_OCTADECATRIENOIC_ACIG_G_CCHS	TOTAL_SATURATED_FATTY_ACIDS_G_CCHS	TOTAL_FAT_G_CCHS	DIETARY_FIBER_G_CCHS	FOLIC_ACID_MCG_CCHS	TOTAL_FOLATE_MCG_CCHS	FOOD_FOLATE_MCG_CCHS	IRON_MG_CCHS	MAGNESIUM_MG_CCHS	WATER_G_CCHS	NIACIN_MG_CCHS	PHOSPHORUS_MG_CCHS	POTASSIUM_MG_CCHS	PROTEIN_G_CCHS	VITAMIN_A_RAE_MCG_CCHS	RIBOFLAVIN_VITAMIN_B2_MG_CCHS	SODIUM_MG_CCHS	TOTAL_SUGARS_G_CCHS	THIAMIN_VITAMIN_B1_MG_CCHS	ZINC_MG_CCHS
3	Original Cheerios	NFP	100		0.5037		0		192.593	74.074	0	118.519		370.37					1.48148	7.40741	11.1111				20	233.333		3.5556	462.963		14.8148	0		629.63	3.7037		3.25926
	Raw ingredients:
	oats, unprocessed, dry, whole grain	CNF (4421)	90.7142	0	0.108857	0	0	0	48.9857	60.1163	0	50.8	0	352.878	2.19528	1.97757	2.29507	0.0997856	1.10671	6.25928	9.61571	0	0	50.8	4.28171	160.564	7.45671	0.870857	474.435	389.164	15.3216	0	0.127	1.81428	0.816428	0.689428	3.60135
	starch, corn	CNF (4419)	4	0	0	0	0	0	0.08	3.6508	0	0	0	15.24	0.001	0.00064	0.001	0	0.00036	0.002	0.036	0	0	0	0.0188	0.12	0.3328	0	0.52	0.12	0.0104	0	0	0.36	0	0	0.0024
	sugar	CNF (4318)	3.7037	0	0	0	0	0	0.037037	3.70296	0	0	0	14.3333	0	0	0	0	0	0	0	0	0	0	0.00185185	0	0.000740741	0	0	0.0740741	0	0	0.000740741	0.037037	3.6963	0	0.00037037
	salt	CNF (214)	1.57407	0	0	0	0	0	0	0	0	0	0	0	0	0	0	0	0	0	0	0	0	0	0	0	0	0	0	0	0	0	0	610.079	0	0	0
Product	Brand	Source	GRAMWT_G_CCHS	ALCOHOL_G_CCHS	VITAMIN_B6_MG_CCHS	VITAMIN_B12_MCG_CCHS	VITAMIN_C_MG_CCHS	CAFFEINE_MG_CCHS	CALCIUM_MG_CCHS	CARBOHYDRATE_G_CCHS	CHOLESTEROL_MG_CCHS	FOLATE_DFE_MCG_CCHS	VITAMIN_D_CALCIFEROL_MCG_CCHS	ENERGY_KCAL_CCHS	PFA_18_2_OCTADECADIENOIC_ACID_G_CCHS	TOTAL_MONOUNSATURATED_FATTY_ACIDS_G_CCHS	TOTAL_POLYUNSATURATED_FATTY_ACIDS_G_CCHS	PFA_18_3_OCTADECATRIENOIC_ACIG_G_CCHS	TOTAL_SATURATED_FATTY_ACIDS_G_CCHS	TOTAL_FAT_G_CCHS	DIETARY_FIBER_G_CCHS	FOLIC_ACID_MCG_CCHS	TOTAL_FOLATE_MCG_CCHS	FOOD_FOLATE_MCG_CCHS	IRON_MG_CCHS	MAGNESIUM_MG_CCHS	WATER_G_CCHS	NIACIN_MG_CCHS	PHOSPHORUS_MG_CCHS	POTASSIUM_MG_CCHS	PROTEIN_G_CCHS	VITAMIN_A_RAE_MCG_CCHS	RIBOFLAVIN_VITAMIN_B2_MG_CCHS	SODIUM_MG_CCHS	TOTAL_SUGARS_G_CCHS	THIAMIN_VITAMIN_B1_MG_CCHS	ZINC_MG_CCHS
4	Cereal, ready to eat, Corn Bran Squares, Quaker	CNF (1477)	100	0	0.806	0	0	0	15	84.88	0	105	0	347	1.074	0.684	1.102	0.033	1.894	3.97	14.8	57		8	10.65	65	3.02	6.071	176	255	5.3	0	0.089	770	19.38	1.885	1.77
Product	Brand	Source	GRAMWT_G_CCHS	ALCOHOL_G_CCHS	VITAMIN_B6_MG_CCHS	VITAMIN_B12_MCG_CCHS	VITAMIN_C_MG_CCHS	CAFFEINE_MG_CCHS	CALCIUM_MG_CCHS	CARBOHYDRATE_G_CCHS	CHOLESTEROL_MG_CCHS	FOLATE_DFE_MCG_CCHS	VITAMIN_D_CALCIFEROL_MCG_CCHS	ENERGY_KCAL_CCHS	PFA_18_2_OCTADECADIENOIC_ACID_G_CCHS	TOTAL_MONOUNSATURATED_FATTY_ACIDS_G_CCHS	TOTAL_POLYUNSATURATED_FATTY_ACIDS_G_CCHS	PFA_18_3_OCTADECATRIENOIC_ACIG_G_CCHS	TOTAL_SATURATED_FATTY_ACIDS_G_CCHS	TOTAL_FAT_G_CCHS	DIETARY_FIBER_G_CCHS	FOLIC_ACID_MCG_CCHS	TOTAL_FOLATE_MCG_CCHS	FOOD_FOLATE_MCG_CCHS	IRON_MG_CCHS	MAGNESIUM_MG_CCHS	WATER_G_CCHS	NIACIN_MG_CCHS	PHOSPHORUS_MG_CCHS	POTASSIUM_MG_CCHS	PROTEIN_G_CCHS	VITAMIN_A_RAE_MCG_CCHS	RIBOFLAVIN_VITAMIN_B2_MG_CCHS	SODIUM_MG_CCHS	TOTAL_SUGARS_G_CCHS	THIAMIN_VITAMIN_B1_MG_CCHS	ZINC_MG_CCHS
5	Cereal, Rice Chex	NFP	100		0.607143		0		464.286	85.7143	0	114.286		392.857						1.4286	3.5714				19.2857	90		3.4286	178.571		7.1429	0		821.429	7.1429
	Raw ingredients:
	brown rice flour	CNF (4451)	49.8945	0	0.253963	0	0	0	11.4757	38.5385	0	9.9789	0	184.61	0.498945	0.526886	0.520899	0.0219536	0.291384	1.45692	1.7962	0	0	9.9789	0.733449	71.3492	5.17406	2.54013	166.149	111.265	3.96162	0	0.0464019	3.49262	0.424103	0.200077	1.00787
	white rice flour	CNF (4429)	45	0	0.1962	0	0	0	4.5	36.0585	0	1.8	0	164.7	0.14085	0.1989	0.17055	0.03015	0.1737	0.639	1.08	0	0	1.8	0.1575	15.75	5.3505	0	44.1	34.2	2.6775	0	0.00945	0	0.054	0.0621	0.36
	sugar	CNF (4318)	7.1429	0	0	0	0	0	0.071429	7.14147	0	0	0	27.643	0	0	0	0	0	0	0	0	0	0	0.00357145	0	0.00142858	0	0	0.142858	0	0	0.00142858	0.071429	7.12861	0	0.00071429
	salt	CNF (214)	2.05357	0	0	0	0	0	0	0	0	0	0	0	0	0	0	0	0	0	0	0	0	0	0	0	0	0	0	0	0	0	0	795.923	0	0	0
	calcium carbonate	see NFP	0.001
	refiner's molasses	CNF (4299)	0.9	0	0.00603	0	0	0	1.845	0.67257	0	0	0	2.61	0.00045	0.000288	0.00045	0	0.000162	0.0009	0	0	0	0	0.04248	2.178	0	0.00837	0.279	13.176	0	0	1.8e-05	0.333	0.67248	0.000369	0.00261
Sweetened, fortified (n=5)
Product	Brand	Source	GRAMWT_G_CCHS	ALCOHOL_G_CCHS	VITAMIN_B6_MG_CCHS	VITAMIN_B12_MCG_CCHS	VITAMIN_C_MG_CCHS	CAFFEINE_MG_CCHS	CALCIUM_MG_CCHS	CARBOHYDRATE_G_CCHS	CHOLESTEROL_MG_CCHS	FOLATE_DFE_MCG_CCHS	VITAMIN_D_CALCIFEROL_MCG_CCHS	ENERGY_KCAL_CCHS	PFA_18_2_OCTADECADIENOIC_ACID_G_CCHS	TOTAL_MONOUNSATURATED_FATTY_ACIDS_G_CCHS	TOTAL_POLYUNSATURATED_FATTY_ACIDS_G_CCHS	PFA_18_3_OCTADECATRIENOIC_ACIG_G_CCHS	TOTAL_SATURATED_FATTY_ACIDS_G_CCHS	TOTAL_FAT_G_CCHS	DIETARY_FIBER_G_CCHS	FOLIC_ACID_MCG_CCHS	TOTAL_FOLATE_MCG_CCHS	FOOD_FOLATE_MCG_CCHS	IRON_MG_CCHS	MAGNESIUM_MG_CCHS	WATER_G_CCHS	NIACIN_MG_CCHS	PHOSPHORUS_MG_CCHS	POTASSIUM_MG_CCHS	PROTEIN_G_CCHS	VITAMIN_A_RAE_MCG_CCHS	RIBOFLAVIN_VITAMIN_B2_MG_CCHS	SODIUM_MG_CCHS	TOTAL_SUGARS_G_CCHS	THIAMIN_VITAMIN_B1_MG_CCHS	ZINC_MG_CCHS
1	Honey Nut Cheerios	NFP	100		0.0865477				448.276	79.3103	0	110.345	0	379.31					0.842419	5.17241	6.89655				18.6207	144.828			344.828		6.89655	0		551.724	31.0345		2.27586
	Raw ingredients:
	oats, unprocessed, dry, whole grain	CNF (4421)	39.8856	0	0.0478627	0	0	0	21.5382	26.4322	0	22.3359	0	155.155	0.965232	0.869506	1.00911	0.0438742	0.486604	2.75211	4.22787	0	0	22.3359	1.8826	70.5975	3.2786	0.382902	208.602	171.109	6.73668	0	0.0558398	0.797712	0.35897	0.303131	1.58346
	sugar	CNF (4318)	28.5344		0	0	0	0	0.285344	28.5287	0	0	0	110.428	0	0	0	0	0	0	0	0	0	0	0.0142672	0	0.00570688	0	0	0.570688	0	0	0.00570688	0.285344	28.4773	0	0.00285344
	Grains, oat bran, dry	CNF (4493)	15	0	0.02475	0	0	0	8.7	9.933	0	7.8	0	36.9	0.39675	0.3564	0.4149	0.01815	0.1992	1.0545	1.575	0	0	7.8	0.8115	35.25	0.9825	0.1401	110.1	84.9	2.595	0	0.033	0.6	0.2175	0.1755	0.4665
	starch, corn	CNF (4419)	10	0	0	0	0	0	0.2	9.127	0	0	0	38.1	0.0025	0.0016	0.0025	0	0.0009	0.005	0.09	0	0	0	0.047	0.3	0.832	0	1.3	0.3	0.026	0	0	0.9	0	0	0.006
	honey	CNF (4294)	1.5	0	0	0	0	0	0	1.236	0	0	0	4.56	0	0	0	0	0	0	0	0	0	0	0	0	0	0	0	0	0	0	0	0	1.2318	0	0
	salt	CNF (214)	1.38	0	0	0	0	0	0	0	0	0	0	0	0	0	0	0	0	0	0	0	0	0	0	0	0	0	0	0	0	0	0	534.86	0	0	0
	syrup, corn, dark	USDA (19349)	1	0	9e-05	0	0	0	0.18	0.7759	0	0	0	2.86	0	0	0	0	0	0	0	0	0	0	0.0037	0.08	0.2201	0.0002	0.11	0.44	0	0	9e-05	1.55	0.7759	0.00011	0.0004
	high monounsaturated canola oil	CNF (451)	1	0	0	0	0	0	0	0	0	0	0	8.85	0.19005	0.63276	0.28142	0.09137	0.07365	1	0	0	0	0	0	0	0	0	0	0	0	0	0	0	0	0	0
Product	Brand	Source	GRAMWT_G_CCHS	ALCOHOL_G_CCHS	VITAMIN_B6_MG_CCHS	VITAMIN_B12_MCG_CCHS	VITAMIN_C_MG_CCHS	CAFFEINE_MG_CCHS	CALCIUM_MG_CCHS	CARBOHYDRATE_G_CCHS	CHOLESTEROL_MG_CCHS	FOLATE_DFE_MCG_CCHS	VITAMIN_D_CALCIFEROL_MCG_CCHS	ENERGY_KCAL_CCHS	PFA_18_2_OCTADECADIENOIC_ACID_G_CCHS	TOTAL_MONOUNSATURATED_FATTY_ACIDS_G_CCHS	TOTAL_POLYUNSATURATED_FATTY_ACIDS_G_CCHS	PFA_18_3_OCTADECATRIENOIC_ACIG_G_CCHS	TOTAL_SATURATED_FATTY_ACIDS_G_CCHS	TOTAL_FAT_G_CCHS	DIETARY_FIBER_G_CCHS	FOLIC_ACID_MCG_CCHS	TOTAL_FOLATE_MCG_CCHS	FOOD_FOLATE_MCG_CCHS	IRON_MG_CCHS	MAGNESIUM_MG_CCHS	WATER_G_CCHS	NIACIN_MG_CCHS	PHOSPHORUS_MG_CCHS	POTASSIUM_MG_CCHS	PROTEIN_G_CCHS	VITAMIN_A_RAE_MCG_CCHS	RIBOFLAVIN_VITAMIN_B2_MG_CCHS	SODIUM_MG_CCHS	TOTAL_SUGARS_G_CCHS	THIAMIN_VITAMIN_B1_MG_CCHS	ZINC_MG_CCHS
2	Honey Nut Chex	CNF (5067)	100	0	0.6	0	0	0	330	86.67	0	121	0	393						2	1.3				13.3	160	6.58	4.8	73	93	4.67			740	31.67	2	3.5
	Raw ingredients:
	Whole grain corn	USDA	22.31	0	0.175829	0	0	0	1.97878	20.992	0	5.37098	0	103.179	0.592786	0.353636	0.611443	0.0183744	0.18855	1.33992	2.06359	0	0	5.37098	0.766071	35.9007	2.93142	1.02529	59.3634	81.13	2.66287	3.10951	0.0568193	9.89391	0.180917	0.108833	0.624729
	degermed corn meal	CNF (4470)	28.2	0	0.051324	0	0	0	0.846	22.4049	0	8.46	0	104.34	0.227856	0.10998	0.233496	0.00564	0.06204	0.4935	1.0998	0	0	8.46	0.3102	9.024	0	0.282	27.918	40.044	2.00502	3.102	0.0141	1.974	0.45402	0.03948	1.974
	sugar	CNF (4318)	25.5117	0	0	0	0	0	0.255117	25.5066	0	0	0	98.7303	0	0	0	0	0	0	0	0	0	0	0.0127559	0	0.00510234	0	0	0.510234	0	0	0.00510234	0.255117	25.4607	0	0.00255117
	starch, corn	CNF (4419)	11	0	0	0	0	0	0.22	10.0397	0	0	0	41.91	0.00275	0.00176	0.00275	0	0.00099	0.0055	0.099	0	0	0	0.0517	0.33	0.9152	0	1.43	0.33	0.0286	0	0	0.99	0	0	0.0066
	honey	CNF (4294)	7.2583	0	0	0	0	0	0	5.98084	0	0	0	22.0652	0	0	0	0	0	0	0	0	0	0	0	0	0	0	0	0	0	0	0	0	5.96052	0	0
	salt	CNF (214)	1.42	0	0	0	0	0	0	0	0	0	0	0	0	0	0	0	0	0	0	0	0	0	0	0	0	0	0	0	0	0	0	569.513	0	0	0
	calcium carbonate	see NFP	1
	refiners molasses	CNF (4299)	0.9	0	0.00603	0	0	0	1.845	0.67257	0	0	0	2.61	0.00045	0.000288	0.00045	0	0.000162	0.0009	0	0	0	0	0.04248	2.178	0	0.00837	0.279	13.176	0	0	1.8e-05	0.333	0.67248	0.000369	0.00261
	corn flour	CNF(4417)	0.8	0	0.00296	0	0	0	0.056	0.6148	0	0.2	0	2.896	0.013648	0.008144	0.014072	0.000424	0.004344	0.03088	0.0584	0	0	0.2	0.01904	0.744		0.0152	2.176	2.52	0.05544	0.088	0.00064	0.04	0.00512	0.001968	0.01384
	high monounsaturated canola oil	CNF (451)	0.8	0	0	0	0	0	0	0	0	0	0	0.885	0.019	0.063276	0.028142	0.00913	0.007365	0.1	0	0	0	0	0	0	0	0	0	0	0	0	0	0	0	0	0
	baking soda	CNF (4005)	0.1																															27.36
Product	Brand	Source	GRAMWT_G_CCHS	ALCOHOL_G_CCHS	VITAMIN_B6_MG_CCHS	VITAMIN_B12_MCG_CCHS	VITAMIN_C_MG_CCHS	CAFFEINE_MG_CCHS	CALCIUM_MG_CCHS	CARBOHYDRATE_G_CCHS	CHOLESTEROL_MG_CCHS	FOLATE_DFE_MCG_CCHS	VITAMIN_D_CALCIFEROL_MCG_CCHS	ENERGY_KCAL_CCHS	PFA_18_2_OCTADECADIENOIC_ACID_G_CCHS	TOTAL_MONOUNSATURATED_FATTY_ACIDS_G_CCHS	TOTAL_POLYUNSATURATED_FATTY_ACIDS_G_CCHS	PFA_18_3_OCTADECATRIENOIC_ACIG_G_CCHS	TOTAL_SATURATED_FATTY_ACIDS_G_CCHS	TOTAL_FAT_G_CCHS	DIETARY_FIBER_G_CCHS	FOLIC_ACID_MCG_CCHS	TOTAL_FOLATE_MCG_CCHS	FOOD_FOLATE_MCG_CCHS	IRON_MG_CCHS	MAGNESIUM_MG_CCHS	WATER_G_CCHS	NIACIN_MG_CCHS	PHOSPHORUS_MG_CCHS	POTASSIUM_MG_CCHS	PROTEIN_G_CCHS	VITAMIN_A_RAE_MCG_CCHS	RIBOFLAVIN_VITAMIN_B2_MG_CCHS	SODIUM_MG_CCHS	TOTAL_SUGARS_G_CCHS	THIAMIN_VITAMIN_B1_MG_CCHS	ZINC_MG_CCHS
3	Apple Cinnamon Cheerios	CNF (1293)	100	0	0.8	0		0	379	82.73	0	204	0	409	1.344	2.515	1.418	0.101	0.804	5.23	6.7	118		3	18.49	70	2.37	6.8	244	215	7.06		0.039	367	38.15	0.021	1.64
	Raw ingredients:
	oats, unprocessed, dry, whole grain	CNF (4421)	50.8325	0	0.060999	0	0	0	27.4496	33.6867	0	28.4662	0	197.738	1.23015	1.10815	1.28606	0.0559158	0.620156	3.50744	5.38825	0	0	28.4662	2.39929	89.9735	4.17843	0.487992	265.854	218.071	8.58561	0	0.0711655	1.01665	0.457493	0.386327	2.01805
	sugar	CNF (4318)	33.15	0	0	0	0	0	0.3315	33.1434	0	0	0	128.29	0	0	0	0	0	0	0	0	0	0	0.016575	0	0.00663	0	0	0.663	0	0	0.00663	0.3315	33.0837	0	0.003315
	starch, corn	CNF (4419)	6	0	0	0	0	0	0.2	9.127	0	0	0	38.1	0.0025	0.0016	0.0025	0	0.0009	0.005	0.09	0	0	0	0.047	0.3	0.832	0	1.3	0.3	0.026	0	0	0.9	0	0	0.006
	applesauce, canned, unsweetened	CNF (1700)	2	0	0.00054	0	0.2	0	0.08	0.2254	0	0.06	0	0.84	0.00024	4e-05	0.00028	6e-05	0.00016	0.002	0.022	0	0	0.06	0.0046	0.06	1.7644	0.00168	0.1	1.48	0.0034	0	0.0006	0.04	0.1878	0.00052	0.0006
	sweets, syrups, corn light	CNF (4323)	1.7	0	0	0	0	0	0.221	1.30543	0	0	0	4.811	0	0	0	0	0	0.0034	0	0	0	0	0	0.017	0.38777	0	0	0.017	0	0	0	1.054	1.30509	0.001003	0.00748
	high monounsaturated canola oil	CNF (451)	1.5	0	0	0	0	0	0	0	0	0	0	13.275	0.285	0.94914	0.42213	0.13695	0.110475	1.5	0	0	0	0	0	0	0	0	0	0	0	0	0	0	0	0	0
	syrup, corn, dark	USDA (19349)	1.3	0	0.000117	0	0	0	0.234	1.00867	0	0	0	3.718	0	0	0	0	0	0	0	0	0	0	0.00481	0.104	0.28613	0.00026	0.143	0.572	0	0	0.000117	2.015	1.00867	0.000143	0.00052
	calcium carbonate	see NFP
	salt	CNF (214)	0.9175	0	0	0	0	0	0	0	0	0	0	0	0	0	0	0	0	0	0	0	0	0	0	0	0	0	0	0	0	0	0	355.605	0	0	0
	cinnamon	CNF (178)	0.8	0	0.001264	0	0.0304	0	8.016	0.64472	0	0.048	0	1.976	0.000352	0.001968	0.000544	8.8e-05	0.00276	0.00992	0.4248	0	0	0.048	0.06656	0.48	0.08464	0.010656	0.512	3.448	0.03192	0.12	0.000328	0.08	0.01736	0.000176	0.01464
Product	Brand	Source	GRAMWT_G_CCHS	ALCOHOL_G_CCHS	VITAMIN_B6_MG_CCHS	VITAMIN_B12_MCG_CCHS	VITAMIN_C_MG_CCHS	CAFFEINE_MG_CCHS	CALCIUM_MG_CCHS	CARBOHYDRATE_G_CCHS	CHOLESTEROL_MG_CCHS	FOLATE_DFE_MCG_CCHS	VITAMIN_D_CALCIFEROL_MCG_CCHS	ENERGY_KCAL_CCHS	PFA_18_2_OCTADECADIENOIC_ACID_G_CCHS	TOTAL_MONOUNSATURATED_FATTY_ACIDS_G_CCHS	TOTAL_POLYUNSATURATED_FATTY_ACIDS_G_CCHS	PFA_18_3_OCTADECATRIENOIC_ACIG_G_CCHS	TOTAL_SATURATED_FATTY_ACIDS_G_CCHS	TOTAL_FAT_G_CCHS	DIETARY_FIBER_G_CCHS	FOLIC_ACID_MCG_CCHS	TOTAL_FOLATE_MCG_CCHS	FOOD_FOLATE_MCG_CCHS	IRON_MG_CCHS	MAGNESIUM_MG_CCHS	WATER_G_CCHS	NIACIN_MG_CCHS	PHOSPHORUS_MG_CCHS	POTASSIUM_MG_CCHS	PROTEIN_G_CCHS	VITAMIN_A_RAE_MCG_CCHS	RIBOFLAVIN_VITAMIN_B2_MG_CCHS	SODIUM_MG_CCHS	TOTAL_SUGARS_G_CCHS	THIAMIN_VITAMIN_B1_MG_CCHS	ZINC_MG_CCHS
4	Chex Cinnamon Cereal	NFP	100		0.548387				335.484	80.6452	0	103.226		419.355					0.967742	9.67742	3.22581				17.4194	81.2903		3.09699	161.29		6.45161			612.903	19.3548
	Raw ingredients:
	Brown rice	CNF (4496)	46.5324	0	0.27757	0	0	0	12.5424	42.1208	0	10.9065	0	201.77	0.545324	0.575862	0.569318	0.0239943	0.318469	1.59235	1.96317	0	0	10.9065	0.801626	77.9813	5.65501	2.77624	181.593	121.607	4.32987	0	0.0507151	3.81727	0.463525	0.218675	1.10155
	White rice, Dry	CNF (4476)	23	0	0.03933	0	0	0	0.69	18.2045	0	1.38	0	82.34	0.02622	0.03703	0.03174	0.00552	0.0322	0.1196	0.644	0	0	1.38	0.184	5.29	3.0567	0.368	21.85	17.48	1.495	0	0.01104	0.23	0.0276	0.0161	0.253
	sugar	CNF (4318)	18.4548	0	0	0	0	0	0.184548	18.4511	0	0	0	71.4202	0	0	0	0	0	0	0	0	0	0	0.00922742	0	0.00369097	0	0	0.369097	0	0	0.00369097	0.184548	18.4179	0	0.00184548
	high monounsaturated canola oil	CNF (451)	6	0	0	0	0	0	0	0	0	0	0	57.525	1.235	4.11294	1.82923	0.59345	0.478725	6.5	0	0	0	0	0	0	0	0	0	0	0	0	0	0	0	0	0
	salt	CNF (214)	1.53226	0	0	0	0	0	0	0	0	0	0	0	0	0	0	0	0	0	0	0	0	0	0	0	0	0	0	0	0	0	0	593.873	0	0	0
	grains, rice bran, crude	CNF (4428)	1.3	0	0.05291	0	0	0	0.741	0.64597	0	0.819	0	4.108	0.092859	0.098137	0.096967	0.004108	0.054223	0.27105	0.273	0	0	0.819	0.24102	10.153	0.07969	0.441935	21.801	19.305	0.17355	0	0.003692	0.065	0.0117	0.035789	0.07852
	cinnamon	CNF (178)	1.2	0	0.001896	0	0.0456	0	12.024	0.96708	0	0.072	0	2.964	0.000528	0.002952	0.000816	0.000132	0.00414	0.01488	0.6372	0	0	0.072	0.09984	0.72	0.12696	0.015984	0.768	5.172	0.04788	0.18	0.000492	0.12	0.02604	0.000264	0.02196
	calcium cabonate	see NFP	1
	refiner's molasses	CNF (4299)	0.9	0	0.00603	0	0	0	1.845	0.67257	0	0	0	2.61	0.00045	0.000288	0.00045	0	0.000162	0.0009	0	0	0	0	0.04248	2.178	0	0.00837	0.279	13.176	0	0	1.8e-05	0.333	0.67248	0.000369	0.00261
Product	Brand	Source	GRAMWT_G_CCHS	ALCOHOL_G_CCHS	VITAMIN_B6_MG_CCHS	VITAMIN_B12_MCG_CCHS	VITAMIN_C_MG_CCHS	CAFFEINE_MG_CCHS	CALCIUM_MG_CCHS	CARBOHYDRATE_G_CCHS	CHOLESTEROL_MG_CCHS	FOLATE_DFE_MCG_CCHS	VITAMIN_D_CALCIFEROL_MCG_CCHS	ENERGY_KCAL_CCHS	PFA_18_2_OCTADECADIENOIC_ACID_G_CCHS	TOTAL_MONOUNSATURATED_FATTY_ACIDS_G_CCHS	TOTAL_POLYUNSATURATED_FATTY_ACIDS_G_CCHS	PFA_18_3_OCTADECATRIENOIC_ACIG_G_CCHS	TOTAL_SATURATED_FATTY_ACIDS_G_CCHS	TOTAL_FAT_G_CCHS	DIETARY_FIBER_G_CCHS	FOLIC_ACID_MCG_CCHS	TOTAL_FOLATE_MCG_CCHS	FOOD_FOLATE_MCG_CCHS	IRON_MG_CCHS	MAGNESIUM_MG_CCHS	WATER_G_CCHS	NIACIN_MG_CCHS	PHOSPHORUS_MG_CCHS	POTASSIUM_MG_CCHS	PROTEIN_G_CCHS	VITAMIN_A_RAE_MCG_CCHS	RIBOFLAVIN_VITAMIN_B2_MG_CCHS	SODIUM_MG_CCHS	TOTAL_SUGARS_G_CCHS	THIAMIN_VITAMIN_B1_MG_CCHS	ZINC_MG_CCHS
5	Multigrain Cheerios	CNF (1295)	100	0	0.779	0	0	0	366	81.01	0	179	0	398	1.686	1.246	1.729	0.061	0.86	4.18	9	99		10	16.11	85	3	8.238	286	275	8.51	0	0.077	485	19.32	0.023	1.96
Unsweetened, non-fortified (n=7)
Product	Brand	Source	GRAMWT_G_CCHS	ALCOHOL_G_CCHS	VITAMIN_B6_MG_CCHS	VITAMIN_B12_MCG_CCHS	VITAMIN_C_MG_CCHS	CAFFEINE_MG_CCHS	CALCIUM_MG_CCHS	CARBOHYDRATE_G_CCHS	CHOLESTEROL_MG_CCHS	FOLATE_DFE_MCG_CCHS	VITAMIN_D_CALCIFEROL_MCG_CCHS	ENERGY_KCAL_CCHS	PFA_18_2_OCTADECADIENOIC_ACID_G_CCHS	TOTAL_MONOUNSATURATED_FATTY_ACIDS_G_CCHS	TOTAL_POLYUNSATURATED_FATTY_ACIDS_G_CCHS	PFA_18_3_OCTADECATRIENOIC_ACIG_G_CCHS	TOTAL_SATURATED_FATTY_ACIDS_G_CCHS	TOTAL_FAT_G_CCHS	DIETARY_FIBER_G_CCHS	FOLIC_ACID_MCG_CCHS	TOTAL_FOLATE_MCG_CCHS	FOOD_FOLATE_MCG_CCHS	IRON_MG_CCHS	MAGNESIUM_MG_CCHS	WATER_G_CCHS	NIACIN_MG_CCHS	PHOSPHORUS_MG_CCHS	POTASSIUM_MG_CCHS	PROTEIN_G_CCHS	VITAMIN_A_RAE_MCG_CCHS	RIBOFLAVIN_VITAMIN_B2_MG_CCHS	SODIUM_MG_CCHS	TOTAL_SUGARS_G_CCHS	THIAMIN_VITAMIN_B1_MG_CCHS	ZINC_MG_CCHS
1	RTE Corn Flakes, Honey, Nature's Path	CNF (1305)	100	0	0.114	0	0	0	5	88.51	0	4	0	383		0.188		0.043	0.248	0.81	4	0		4	0.76	29	2.83	1.466	66	122	6.47		0.052	453	13.09	0.231	1
	Raw ingredients:
	grains, cornmeal (yellow)/corn flour, yellow, degermed, unenriched	CNF (4418);USDA (169695)	85.78	0	0.171989	0	0	0	3.4312	68.491	0	31.3097	0	316.099	0.970172	0.524116	1.83784	0.0304519	0.0733419	0.812766	3.94588	0	0	31.3097	1.87	7.93379	8.60802	2.69864	129.099	161.695	5.88022	9.4358	0.111085	15.4404	0.548992	0.196865	0.939291
	sugar	CNF (4318)	10.09	0	0	0	0	0	0.1009	10.088	0	0	0	39.0483	0	0	0	0	0	0	0	0	0	0	0.005045	0	0.002018	0	0	0.2018	0	0	0.002018	0.1009	10.0698	0	0.001009
	honey	CNF (4294)	3	0	0	0	0	0	0	2.472	0	0	0	9.12	0	0	0	0	0	0	0	0	0	0	0	0	0	0	0	0	0	0	0	0	2.4636	0	0
	salt	CNF (214)	1.13	0	0	0	0	0	0	0	0	0	0	0	0	0	0	0	0	0	0	0	0	0	0	0	0	0	0	0	0	0	0	437.965	0	0	0
Product	Brand	Source	GRAMWT_G_CCHS	ALCOHOL_G_CCHS	VITAMIN_B6_MG_CCHS	VITAMIN_B12_MCG_CCHS	VITAMIN_C_MG_CCHS	CAFFEINE_MG_CCHS	CALCIUM_MG_CCHS	CARBOHYDRATE_G_CCHS	CHOLESTEROL_MG_CCHS	FOLATE_DFE_MCG_CCHS	VITAMIN_D_CALCIFEROL_MCG_CCHS	ENERGY_KCAL_CCHS	PFA_18_2_OCTADECADIENOIC_ACID_G_CCHS	TOTAL_MONOUNSATURATED_FATTY_ACIDS_G_CCHS	TOTAL_POLYUNSATURATED_FATTY_ACIDS_G_CCHS	PFA_18_3_OCTADECATRIENOIC_ACIG_G_CCHS	TOTAL_SATURATED_FATTY_ACIDS_G_CCHS	TOTAL_FAT_G_CCHS	DIETARY_FIBER_G_CCHS	FOLIC_ACID_MCG_CCHS	TOTAL_FOLATE_MCG_CCHS	FOOD_FOLATE_MCG_CCHS	IRON_MG_CCHS	MAGNESIUM_MG_CCHS	WATER_G_CCHS	NIACIN_MG_CCHS	PHOSPHORUS_MG_CCHS	POTASSIUM_MG_CCHS	PROTEIN_G_CCHS	VITAMIN_A_RAE_MCG_CCHS	RIBOFLAVIN_VITAMIN_B2_MG_CCHS	SODIUM_MG_CCHS	TOTAL_SUGARS_G_CCHS	THIAMIN_VITAMIN_B1_MG_CCHS	ZINC_MG_CCHS
2	RTE Whole O's Natures Path	CNF (6839)	100	0		0	0	0	13	78.83	0	3	0	393		0.82	1.09			3.84	10.7	0		3	2.4		2			379	12.17	0		389	12.16
	Raw ingredients:
	Brown rice flour	CNF (4451)	59.87	0	0.440643	0	0	0	6.5857	45.7886	0	9.5792	0	217.328	0.57116	0.60349	0.596305	0.0251454	0.333476	1.66439	2.75402	0	0	9.5792	1.18543	67.0544	7.16644	3.79576	201.762	173.024	4.3286	0	0.047896	4.7896	0	0.265224	1.46681
	Corn flour, yellow, degermed, unenriched	USDA (169695)	30	0	0.0291	0	0	0	0.6	24.84	0	14.4	0	112.5	0.2019	0.0822	0.2085	0.0066	0.0513	0.417	0.57	0	0	14.4	0.273	5.4	2.943	0.798	18	27	1.677	3.3	0.0174	0.3	0.192	0.0222	0.111
	sugar	CNF (4318)	11.16	0	0	0	0	0	0.1116	11.1578	0	0	0	43.1892	0	0	0	0	0	0	0	0	0	0	0.00558	0	0.002232	0	0	0.2232	0	0	0.002232	0.1116	11.1377	0	0.001116
	pomegranate juice concentrate	ESHA	1	0	0	0	0.004	0	0	0.1246	0	0	0	0.5051	0	0	0	0	0	0	0	0	0	0	0.0036	0	0	0	0	1.4478	0.0034	0	0	0.0505	0.1178	0	0
	salt	CNF (214)	0.97	0	0	0	0	0	0	0	0	0	0	0	0	0	0	0	0	0	0	0	0	0	0	0	0	0	0	0	0	0	0	375.953	0	0	0
Product	Brand	Source	GRAMWT_G_CCHS	ALCOHOL_G_CCHS	VITAMIN_B6_MG_CCHS	VITAMIN_B12_MCG_CCHS	VITAMIN_C_MG_CCHS	CAFFEINE_MG_CCHS	CALCIUM_MG_CCHS	CARBOHYDRATE_G_CCHS	CHOLESTEROL_MG_CCHS	FOLATE_DFE_MCG_CCHS	VITAMIN_D_CALCIFEROL_MCG_CCHS	ENERGY_KCAL_CCHS	PFA_18_2_OCTADECADIENOIC_ACID_G_CCHS	TOTAL_MONOUNSATURATED_FATTY_ACIDS_G_CCHS	TOTAL_POLYUNSATURATED_FATTY_ACIDS_G_CCHS	PFA_18_3_OCTADECATRIENOIC_ACIG_G_CCHS	TOTAL_SATURATED_FATTY_ACIDS_G_CCHS	TOTAL_FAT_G_CCHS	DIETARY_FIBER_G_CCHS	FOLIC_ACID_MCG_CCHS	TOTAL_FOLATE_MCG_CCHS	FOOD_FOLATE_MCG_CCHS	IRON_MG_CCHS	MAGNESIUM_MG_CCHS	WATER_G_CCHS	NIACIN_MG_CCHS	PHOSPHORUS_MG_CCHS	POTASSIUM_MG_CCHS	PROTEIN_G_CCHS	VITAMIN_A_RAE_MCG_CCHS	RIBOFLAVIN_VITAMIN_B2_MG_CCHS	SODIUM_MG_CCHS	TOTAL_SUGARS_G_CCHS	THIAMIN_VITAMIN_B1_MG_CCHS	ZINC_MG_CCHS
3	RTE Mesa Sunrise, Nature's Path	CNF (6838)	100	0		0	0	0	33	81	0		0	460		1.02	2.69		0.56	5.08	8				3.58		2.5			294	8.57	4		413	13.5
	Raw ingredients:
	Corn flour, yellow, degermed, unenriched	USDA (169695)	47.06	0	0.0543782	0	0	0	1.1212	46.4177	0	26.9088	0	210.225	0.377284	0.153604	0.389617	0.0123332	0.0958626	0.779234	1.06514	0	0	26.9088	0.510146	10.0908	5.49949	1.4912	33.636	50.454	3.13375	6.1666	0.0325148	0.5606	0.358784	0.0414844	0.207422
	sugar	CNF (4318)	13.5	0	0	0	0	0	0.135	13.4973	0	0	0	52.245	0	0	0	0	0	0	0	0	0	0	0.00675	0	0.0027	0	0	0.27	0	0	0.0027	0.135	13.473	0	0.00135
	flax seeds	CNF (4528)	13.4	0	0.063382	0	0.0804	0	34.17	3.86992	0	11.658	0	71.556	0.860682	1.00862	3.84982	3.10009	0.490842	5.64944	3.6582	0	0	11.658	0.76782	52.528	0.93264	0.41272	86.028	108.942	2.45086	0	0.021574	4.02	0.2077	0.220296	0.58156
	buckwheat flour	CNF (4488)	18	0	0.10476	0	0	0	7.38	12.7062	0	9.72	0	60.3	0.15786	0.17082	0.17082	0.01278	0.12186	0.558	1.242	0	0	9.72	0.7308	45.18	2.007	1.107	60.66	103.86	2.2716	0	0.0342	1.98	0.468	0.07506	0.5616
	quinoa	CNF (4495)	5	0	0.02435	0	0	0	2.35	3.208	0	9.2	0	18.4	0.14885	0.08065	0.1646	0.013	0.0353	0.3035	0.345	0	0	9.2	0.2285	9.85	0.664	0.076	22.85	28.15	0.706	0.05	0.0159	0.25	0.133	0.018	0.155
	amaranth	CNF (4409)	2	0	0.01182	0	0.084	0	3.18	1.305	0	1.64	0	7.44	0.05472	0.0337	0.05556	0.00084	0.02918	0.1404	0.134	0	0	1.64	0.1522	4.96	0.2258	0.01846	11.14	10.16	0.2712	0	0.004	0.08	0.0338	0.00232	0.0574
	salt	CNF (214)	1.03	0	0	0	0	0	0	0	0	0	0	0	0	0	0	0	0	0	0	0	0	0	0	0	0	0	0	0	0	0	0	399.207	0	0	0
Product	Brand	Source	GRAMWT_G_CCHS	ALCOHOL_G_CCHS	VITAMIN_B6_MG_CCHS	VITAMIN_B12_MCG_CCHS	VITAMIN_C_MG_CCHS	CAFFEINE_MG_CCHS	CALCIUM_MG_CCHS	CARBOHYDRATE_G_CCHS	CHOLESTEROL_MG_CCHS	FOLATE_DFE_MCG_CCHS	VITAMIN_D_CALCIFEROL_MCG_CCHS	ENERGY_KCAL_CCHS	PFA_18_2_OCTADECADIENOIC_ACID_G_CCHS	TOTAL_MONOUNSATURATED_FATTY_ACIDS_G_CCHS	TOTAL_POLYUNSATURATED_FATTY_ACIDS_G_CCHS	PFA_18_3_OCTADECATRIENOIC_ACIG_G_CCHS	TOTAL_SATURATED_FATTY_ACIDS_G_CCHS	TOTAL_FAT_G_CCHS	DIETARY_FIBER_G_CCHS	FOLIC_ACID_MCG_CCHS	TOTAL_FOLATE_MCG_CCHS	FOOD_FOLATE_MCG_CCHS	IRON_MG_CCHS	MAGNESIUM_MG_CCHS	WATER_G_CCHS	NIACIN_MG_CCHS	PHOSPHORUS_MG_CCHS	POTASSIUM_MG_CCHS	PROTEIN_G_CCHS	VITAMIN_A_RAE_MCG_CCHS	RIBOFLAVIN_VITAMIN_B2_MG_CCHS	SODIUM_MG_CCHS	TOTAL_SUGARS_G_CCHS	THIAMIN_VITAMIN_B1_MG_CCHS	ZINC_MG_CCHS
4	Kashi, Organic Simlpy Maize	NFP	100		0.485714		0			82.1429	0			392.857						3.57143	7.14286				3.85714	150		3.42857	267.857	250	7.14286	64.2857		410.714	21.4286	0.257143	2.35714
	Raw ingredients:
	corn flour	CNF(4417)	85.5	0	0.316572	0	0	0	5.9892	65.7529	0	21.39	0	309.727	1.45965	0.871001	1.505	0.0453468	0.464591	3.30262	6.24588	0	0	21.39	2.03633	79.5708	0	1.62564	232.723	269.514	5.92931	9.4116	0.068448	4.278	0.547584	0.210478	1.48019
	dried cane syrup	CNF (7142)	20.92	0	0	0	0	0	2.7196	15.3009	0	0	0	56.2748	0	0	0	0	0	0	0	0	0	0	0.75312	2.092	5.4392	0.02092	1.6736	13.1796	0	0	0.012552	12.1336	15.3134	0.027196	0.039748
	salt	CNF (214)	1.02	0	0	0	0	0	0	0	0	0	0	0	0	0	0	0	0	0	0	0	0	0	0	0	0	0	0	0	0	0	0	395.332	0	0	0
	sweets, molasses, blackstrap	CNF (4300)	0.5	0	0.0035	0	0	0	4.3	0.304	0	0.005	0	1.175	0	0	0	0	0	0	0	0	0	0.005	0.0875	1.075	0.1435	0.0054	0.2	12.46	0	0	0.00026	0.275	0.214	0.000165	0.005
Product	Brand	Source	GRAMWT_G_CCHS	ALCOHOL_G_CCHS	VITAMIN_B6_MG_CCHS	VITAMIN_B12_MCG_CCHS	VITAMIN_C_MG_CCHS	CAFFEINE_MG_CCHS	CALCIUM_MG_CCHS	CARBOHYDRATE_G_CCHS	CHOLESTEROL_MG_CCHS	FOLATE_DFE_MCG_CCHS	VITAMIN_D_CALCIFEROL_MCG_CCHS	ENERGY_KCAL_CCHS	PFA_18_2_OCTADECADIENOIC_ACID_G_CCHS	TOTAL_MONOUNSATURATED_FATTY_ACIDS_G_CCHS	TOTAL_POLYUNSATURATED_FATTY_ACIDS_G_CCHS	PFA_18_3_OCTADECATRIENOIC_ACIG_G_CCHS	TOTAL_SATURATED_FATTY_ACIDS_G_CCHS	TOTAL_FAT_G_CCHS	DIETARY_FIBER_G_CCHS	FOLIC_ACID_MCG_CCHS	TOTAL_FOLATE_MCG_CCHS	FOOD_FOLATE_MCG_CCHS	IRON_MG_CCHS	MAGNESIUM_MG_CCHS	WATER_G_CCHS	NIACIN_MG_CCHS	PHOSPHORUS_MG_CCHS	POTASSIUM_MG_CCHS	PROTEIN_G_CCHS	VITAMIN_A_RAE_MCG_CCHS	RIBOFLAVIN_VITAMIN_B2_MG_CCHS	SODIUM_MG_CCHS	TOTAL_SUGARS_G_CCHS	THIAMIN_VITAMIN_B1_MG_CCHS	ZINC_MG_CCHS
5	Kashi GF Corn Flakes	NFP	100		0.435897					82.0513	0		0	358.974			1.28205			3.84615	7.69231				2.5641	86.1538		4.10256		282.051	7.69232			461.538	23.0769	0.307692
	Raw ingredients:
	Whole grain corn	USDA (20315)	75.6692	0	0.470663	0	0	0	5.29685	56.192	0	14.3772	0	276.193	1.58678	0.946622	1.63673	0.049185	0.504714	3.58672	5.52385	0	0	14.3772	2.05064	96.0999	7.8469	2.74452	158.905	217.171	7.12804	8.32362	0.152095	26.4842	0.484283	0.291327	1.67229
	sugar	CNF (4318)	14.3769	0	0	0	0	0	0.143769	14.374	0	0	0	55.6387	0	0	0	0	0	0	0	0	0	0	0.00718846	0	0.00287538	0	0	0.287538	0	0	0.00287538	0.143769	14.3482	0	0.00143769
	blueberries, dried	USDA (62105000)	8	0	0.01216	0	1.904	0	1.52	6.4	0	0.96	0	25.36	0.09096	0.0324	0.104	0.01304	0.016	0.2	0.6	0	0	0.96	0.072	1.44	1.184	0.09232	2.88	17.12	0.2	0.56	0.01016	0.24	5.4	0.00736	0.0392
	salt	CNF (214)	1.15385	0	0	0	0	0	0	0	0	0	0	0	0	0	0	0	0	0	0	0	0	0	0	0	0	0	0	0	0	0	0	447.208	0	0	0
	sweets, molasses, blackstrap	CNF (4300)	0.5	0	0.0035	0	0	0	4.3	0.304	0	0.005	0	1.175	0	0	0	0	0	0	0	0	0	0.005	0.0875	1.075	0.1435	0.0054	0.2	12.46	0	0	0.00026	0.275	0.214	0.000165	0.005
	vanilla extract	CNF (216)	0.2	0.0688	5.2e-05	0	0	0	0.022	0.0253	0	0	0	0.576	6e-06	2e-05	8e-06	2e-06	2e-05	0.00012	0	0	0	0	0.00024	0.024	0.10516	0.00085	0.012	0.296	0.00012	0	0.00019	0.018	0.0253	2.2e-05	0.00022
Product	Brand	Source	GRAMWT_G_CCHS	ALCOHOL_G_CCHS	VITAMIN_B6_MG_CCHS	VITAMIN_B12_MCG_CCHS	VITAMIN_C_MG_CCHS	CAFFEINE_MG_CCHS	CALCIUM_MG_CCHS	CARBOHYDRATE_G_CCHS	CHOLESTEROL_MG_CCHS	FOLATE_DFE_MCG_CCHS	VITAMIN_D_CALCIFEROL_MCG_CCHS	ENERGY_KCAL_CCHS	PFA_18_2_OCTADECADIENOIC_ACID_G_CCHS	TOTAL_MONOUNSATURATED_FATTY_ACIDS_G_CCHS	TOTAL_POLYUNSATURATED_FATTY_ACIDS_G_CCHS	PFA_18_3_OCTADECATRIENOIC_ACIG_G_CCHS	TOTAL_SATURATED_FATTY_ACIDS_G_CCHS	TOTAL_FAT_G_CCHS	DIETARY_FIBER_G_CCHS	FOLIC_ACID_MCG_CCHS	TOTAL_FOLATE_MCG_CCHS	FOOD_FOLATE_MCG_CCHS	IRON_MG_CCHS	MAGNESIUM_MG_CCHS	WATER_G_CCHS	NIACIN_MG_CCHS	PHOSPHORUS_MG_CCHS	POTASSIUM_MG_CCHS	PROTEIN_G_CCHS	VITAMIN_A_RAE_MCG_CCHS	RIBOFLAVIN_VITAMIN_B2_MG_CCHS	SODIUM_MG_CCHS	TOTAL_SUGARS_G_CCHS	THIAMIN_VITAMIN_B1_MG_CCHS	ZINC_MG_CCHS
6	Nature's Path - Gluten Free Crispy Rice	NFP	100				0			80	0			366.667						5	6.66667				3.6						6.66667	0		533.333	6.66667
	Raw ingredients:
	Brown rice flour	CNF (4451)	92	0	0.67712	0	0	0	10.12	70.3616	0	14.72	0	333.96	0.87768	0.92736	0.91632	0.03864	0.51244	2.5576	4.232	0	0	14.72	1.8216	103.04	11.0124	5.8328	310.04	265.88	6.6516	0	0.0736	7.36	0	0.40756	2.254
	sweets, syrups, cane	CNF (7142)	5.66667	0	0	0	0	0	0.736667	4.1446	0	0	0	15.2433	0	0	0	0	0	0	0	0	0	0	0.204	0.566667	1.47333	0.00566667	0.453333	3.57	0	0	0.0034	3.28667	4.148	0.00736667	0.0107667
	salt	CNF (214)	1.33333	0	0	0	0	0	0	0	0	0	0	0	0	0	0	0	0	0	0	0	0	0	0	0	0	0	0	0	0	0	0	516.773	0	0	0
	sweets, molasses, blackstrap	CNF (4300)	1	0	0.007	0	0	0	8.6	0.608	0	0.01	0	2.35	0	0	0	0	0	0	0	0	0	0.01	0.175	2.15	0.287	0.0108	0.4	24.92	0	0	0.00052	0.55	0.428	0.00033	0.01
Product	Brand	Source	GRAMWT_G_CCHS	ALCOHOL_G_CCHS	VITAMIN_B6_MG_CCHS	VITAMIN_B12_MCG_CCHS	VITAMIN_C_MG_CCHS	CAFFEINE_MG_CCHS	CALCIUM_MG_CCHS	CARBOHYDRATE_G_CCHS	CHOLESTEROL_MG_CCHS	FOLATE_DFE_MCG_CCHS	VITAMIN_D_CALCIFEROL_MCG_CCHS	ENERGY_KCAL_CCHS	PFA_18_2_OCTADECADIENOIC_ACID_G_CCHS	TOTAL_MONOUNSATURATED_FATTY_ACIDS_G_CCHS	TOTAL_POLYUNSATURATED_FATTY_ACIDS_G_CCHS	PFA_18_3_OCTADECATRIENOIC_ACIG_G_CCHS	TOTAL_SATURATED_FATTY_ACIDS_G_CCHS	TOTAL_FAT_G_CCHS	DIETARY_FIBER_G_CCHS	FOLIC_ACID_MCG_CCHS	TOTAL_FOLATE_MCG_CCHS	FOOD_FOLATE_MCG_CCHS	IRON_MG_CCHS	MAGNESIUM_MG_CCHS	WATER_G_CCHS	NIACIN_MG_CCHS	PHOSPHORUS_MG_CCHS	POTASSIUM_MG_CCHS	PROTEIN_G_CCHS	VITAMIN_A_RAE_MCG_CCHS	RIBOFLAVIN_VITAMIN_B2_MG_CCHS	SODIUM_MG_CCHS	TOTAL_SUGARS_G_CCHS	THIAMIN_VITAMIN_B1_MG_CCHS	ZINC_MG_CCHS
7	Brown Rice Puff Cereal - Simple Treasures	NFP	100				0			81.25	0			375						3.125	0				4.5						6.25	0		0	0
	Raw ingredients:
	Brown rice	CNF (4496)	100	0	0.509	0	0	0	23	77.24	0	20	0	370	1	1.056	1.044	0.044	0.584	2.92	3.6	0	0	20	1.47	143	10.37	5.091	333	223	7.94	0	0.093	7	0.85	0.401	2.02
Granola, non-fortified (n=5)
Product	Brand	Source	GRAMWT_G_CCHS	ALCOHOL_G_CCHS	VITAMIN_B6_MG_CCHS	VITAMIN_B12_MCG_CCHS	VITAMIN_C_MG_CCHS	CAFFEINE_MG_CCHS	CALCIUM_MG_CCHS	CARBOHYDRATE_G_CCHS	CHOLESTEROL_MG_CCHS	FOLATE_DFE_MCG_CCHS	VITAMIN_D_CALCIFEROL_MCG_CCHS	ENERGY_KCAL_CCHS	PFA_18_2_OCTADECADIENOIC_ACID_G_CCHS	TOTAL_MONOUNSATURATED_FATTY_ACIDS_G_CCHS	TOTAL_POLYUNSATURATED_FATTY_ACIDS_G_CCHS	PFA_18_3_OCTADECATRIENOIC_ACIG_G_CCHS	TOTAL_SATURATED_FATTY_ACIDS_G_CCHS	TOTAL_FAT_G_CCHS	DIETARY_FIBER_G_CCHS	FOLIC_ACID_MCG_CCHS	TOTAL_FOLATE_MCG_CCHS	FOOD_FOLATE_MCG_CCHS	IRON_MG_CCHS	MAGNESIUM_MG_CCHS	WATER_G_CCHS	NIACIN_MG_CCHS	PHOSPHORUS_MG_CCHS	POTASSIUM_MG_CCHS	PROTEIN_G_CCHS	VITAMIN_A_RAE_MCG_CCHS	RIBOFLAVIN_VITAMIN_B2_MG_CCHS	SODIUM_MG_CCHS	TOTAL_SUGARS_G_CCHS	THIAMIN_VITAMIN_B1_MG_CCHS	ZINC_MG_CCHS
1	Bakery on Main Gluten Free - Extreme Fruit & Nut Granola	NFP	100						91.2281	59.6491	0			456.14					3.50877	22.807	5.26316				1.89474						7.01754	31.5789		78.9474	19.2982
	Raw ingredients:
	grains, cornmeal (yellow)	CNF (4418)	35.8044	0	0.108845	0	0	0	2.14826	27.53	0	8.9511	0	129.612	0.568932	0.339426	1.28538	0.0175441	0	0.180812	2.61372	0	0	8.9511	1.23525	0.178306	3.67353	1.30042	86.2886	102.759	2.90732	3.93848	0.0719668	12.5315	0.229148	0.137847	0.65164
	sugar	CNF (4318)	14.2982	0	0	0	0	0	0.142982	14.2954	0	0	0	55.3342	0	0	0	0	0	0	0	0	0	0	0.00714912	0	0.00285965	0	0	0.285965	0	0	0.00285965	0.142982	14.2696	0	0.00142982
	Brown rice	CNF (4496)	13	0	0.06617	0	0	0	2.99	10.0412	0	2.6	0	48.1	0.13	0.13728	0.13572	0.00572	0.07592	0.3796	0.468	0	0	2.6	0.1911	18.59	1.3481	0.66183	43.29	28.99	1.0322	0	0.01209	0.91	0.1105	0.05213	0.2626
	vegetable, canola oil	CNF (451)	11	0	0	0	0	0	0	0	0	0	0	97.35	2.09	6.96036	3.09562	1.0043	0.81015	11	0	0	0	0	0	0	0	0	0	0	0	0	0	0	0	0	0
	sunflower seeds	CNF (2527)	2.5	0	0.0201	0	0.035	0	1.75	0.60175	0	5.925	0	14.55	0.8195	0.237625	0.8221	0.001725	0.130475	1.245	0.2775	0	0	5.925	0.095	3.225	0.03	0.17605	28.875	21.25	0.48325	0	0.00615	0.075	0.06825	0.00265	0.13225
	raisins	CNF (1745)	2.5	0	0.00435	0	0.0575	0	1.25	1.9795	0	0.125	0	7.475	0.0007	0.001275	0.000925	0.0002	0.00145	0.0115	0.09	0	0	0.125	0.047	0.8	0.38575	0.01915	2.525	18.725	0.07675	0	0.003125	0.275	1.47975	0.00265	0.0055
	almonds	USDA (12061)	2.5	0	0.003425	0	0	0	6.725	0.54	0	1.1	0	14.475	0.3075	0.79	0.3075	7.5e-05	0.095	1.2475	0.3125	0	0	1.1	0.09275	6.75	0.11025	0.0905	12.025	18.325	0.53	0	0.0285	0.025	0.10875	0.005125	0.078
	sesame seeds	CNF (2521)	2.5	0	0.02005	0	0	0	24.725	0.6435	0	2.45	0	14.125	0.51625	0.453175	0.525975	0.009	0.16805	1.2	0.35	0	0	2.45	0.369	8.9	0.0825	0.114525	15.95	11.875	0.424	0	0.006275	0.275	0	0.020075	0.179
	flax seeds	CNF (4528)	2.5	0	0.011825	0	0.015	0	6.375	0.722	0	2.175	0	13.35	0.160575	0.188175	0.71825	0.578375	0.091575	1.054	0.6825	0	0	2.175	0.14325	9.8	0.174	0.077	16.05	20.325	0.45725	0	0.004025	0.75	0.03875	0.0411	0.1085
	coconut	CNF (2559)	2.5	0	0.0075	0	0.0375	0	0.65	0.59125	0	0.225	0	16.5	0.0175	0.068625	0.01765	0	1.43045	1.61325	0.4075	0	0	0.225	0.083	2.25	0.075	0.015075	5.15	13.575	0.172	0	0.0025	0.925	0.18375	0.0015	0.05025
	walnuts	CNF (2545)	2.5	0	0.014	0	0.08	0	1.325	0.30125	0	1.65	0	15.3	0.843	0.260625	1.06852	0.21775	0.03265	1.4245	0.1175	0	0	1.65	0.1005	5.925	0.0835	0.026125	11.15	10.525	0.6225	0	0.0037	0.025	0	0.009575	0.07825
	hazelnuts	CNF (2567)	2.5	0	0.014075	0	0.1575	0	2.85	0.4175	0	2.825	0	15.725	0.19575	1.1413	0.198	0.002	0.1116	1.51875	0.2425	0	0	2.825	0.1175	4.075	0.13275	0.045	7.25	17	0.37375	0	0.002825	0	0.1085	0.016075	0.06125
	dried cranberries	CNF (5390)	2.5	0	0.00095	0	0.005	0	0.25	2.059	0	0	0	7.7	0.01565	0.00495	0.01645	0.0008	0.002575	0.03425	0.1425	0	0	0	0.01325	0.125	0.4	0.02475	0.2	1	0.00175	0	0.0004	0.075	1.625	0.000175	0.00275
	starch, corn	CNF (4419)	1	0	0	0	0	0	0.02	0.9127	0	0	0	3.81	0.00025	0.00016	0.00025	0	9e-05	0.0005	0.009	0	0	0	0.0047	0.03	0.0832	0	0.13	0.03	0.0026	0	0	0.09	0	0	0.0006
	brazil nuts	CNF (2544)	0.5	0	0.000505	0	0.0035	0	0.8	0.0587	0	0.11	0	3.295	0.10275	0.119395	0.121995	5e-05	0.08067	0.3355	0.0375	0	0	0.11	0.01215	1.88	0.0171	0.001475	3.625	3.295	0.0716	0	0.000175	0.015	0.01165	0.003085	0.0203
	rice bran	CNF (4428)	0.5	0	0.02035	0	0	0	0.285	0.23345	0	0.315	0	1.58	0.035715	0.037745	0.037295	0.00158	0.020855	0.10425	0.105	0	0	0.315	0.0927	3.905	0.03065	0.169975	8.385	7.425	0.06675	0	0.00142	0.025	0.0045	0.013765	0.0302
	pecans	CNF (2582)	0.5	0	0.00105	0	0.0055	0	0.35	0.0693	0	0.11	0	3.455	0.1031	0.204005	0.10807	0.0049	0.0309	0.35985	0.048	0	0	0.11	0.01265	0.605	0.0176	0.005835	1.385	2.05	0.04585	0	0.00065	0	0.01985	0.0033	0.02265
	salt	CNF (214)	0.197368	0	0	0	0	0	0	0	0	0	0	0	0	0	0	0	0	0	0	0	0	0	0	0	0	0	0	0	0	0	0	76.496	0	0	0
Product	Brand	Source	GRAMWT_G_CCHS	ALCOHOL_G_CCHS	VITAMIN_B6_MG_CCHS	VITAMIN_B12_MCG_CCHS	VITAMIN_C_MG_CCHS	CAFFEINE_MG_CCHS	CALCIUM_MG_CCHS	CARBOHYDRATE_G_CCHS	CHOLESTEROL_MG_CCHS	FOLATE_DFE_MCG_CCHS	VITAMIN_D_CALCIFEROL_MCG_CCHS	ENERGY_KCAL_CCHS	PFA_18_2_OCTADECADIENOIC_ACID_G_CCHS	TOTAL_MONOUNSATURATED_FATTY_ACIDS_G_CCHS	TOTAL_POLYUNSATURATED_FATTY_ACIDS_G_CCHS	PFA_18_3_OCTADECATRIENOIC_ACIG_G_CCHS	TOTAL_SATURATED_FATTY_ACIDS_G_CCHS	TOTAL_FAT_G_CCHS	DIETARY_FIBER_G_CCHS	FOLIC_ACID_MCG_CCHS	TOTAL_FOLATE_MCG_CCHS	FOOD_FOLATE_MCG_CCHS	IRON_MG_CCHS	MAGNESIUM_MG_CCHS	WATER_G_CCHS	NIACIN_MG_CCHS	PHOSPHORUS_MG_CCHS	POTASSIUM_MG_CCHS	PROTEIN_G_CCHS	VITAMIN_A_RAE_MCG_CCHS	RIBOFLAVIN_VITAMIN_B2_MG_CCHS	SODIUM_MG_CCHS	TOTAL_SUGARS_G_CCHS	THIAMIN_VITAMIN_B1_MG_CCHS	ZINC_MG_CCHS
2	Nature's Path Pumpkin Seed + Flax Granola	NFP	100						47.2727	67.2727	0			472.727	8.18182	5.45455	9.09091	1.27273	2.72727	18.1818	9.09091				4.90909						10.9091			81.8182	18.1818
	Raw ingredients:
	oats, unprocessed, dry, whole grain	CNF (4421)	55.5136	0	0.0666164	0	0	0	29.9774	36.7889	0	31.0876	0	215.948	1.34343	1.2102	1.40449	0.061065	0.677266	3.83044	5.88445	0	0	31.0876	2.62024	98.2591	4.56322	0.532931	290.336	238.153	9.37625	0	0.0777191	1.11027	0.499623	0.421904	2.20389
	sugar	CNF (4318)	17.5818	0	0	0	0	0	0.175818	17.5783	0	0	0	68.0416	0	0	0	0	0	0	0	0	0	0	0.00879091	0	0.00351636	0	0	0.351636	0	0	0.00351636	0.175818	17.5467	0	0.00175818
	vegetable oil, soybean	CNF (419)	11	0	0	0	0	0	0	0	0	0	0	97.35	5.6045	2.50613	6.3514	0.7458	1.7215	11	0	0	0	0	0.0055	0	0	0	0	0	0	0	0	0	0	0	0.0011
	Brown rice flour	CNF (4451)	5	0	0.0736	0	0	0	1.1	7.648	0	1.6	0	36.3	0.0954	0.1008	0.0996	0.0042	0.0557	0.278	0.46	0	0	1.6	0.198	11.2	1.197	0.634	33.7	28.9	0.723	0	0.008	0.8	0	0.0443	0.245
	pumpkin seeds, roasted, whole	ESHA	5	0	0.0005	0	0.003	0	0.529	0.517	0	0.0865	0	4.2895	0	0.058	0.085	0	0.0355	0.1865	0.177	0	0.0865	0.0865	0.032	2.5195	0.0435	0.003	0.885	8.8385	0.1785	0.029	0.0005	0.173	0	0.0005	0.099
	flax seeds	CNF (4528)	5	0	0.02365	0	0.03	0	12.75	1.444	0	4.35	0	26.7	0.32115	0.37635	1.4365	1.15675	0.18315	2.108	1.365	0	0	4.35	0.2865	19.6	0.348	0.154	32.1	40.65	0.9145	0	0.00805	1.5	0.0775	0.0822	0.217
	sugar cane syrup - sweets, syrup, cane and maple	CNF (4329)	0.5	0	0	0	0	0	0.06	0.3476	0	0	0	1.395	0.00023	0.00016	0.00025	0	0.0001	0.0005	0.0005	0	0	0	0.00095	0.01	0.1505	2.5e-05	0	0.265	0	0	7e-05	0.52	0.341	5e-06	0.00315
	salt	CNF (214)	0.204545	0	0	0	0	0	0	0	0	0	0	0	0	0	0	0	0	0	0	0	0	0	0	0	0	0	0	0	0	0	0	79.2777	0	0	0
	sweets, molasses, blackstrap	CNF (4300)	0.1	0	0.0007	0	0	0	0.86	0.0608	0	0.001	0	0.235	0	0	0	0	0	0	0	0	0	0.001	0.0175	0.215	0.0287	0.00108	0.04	2.492	0	0	5.2e-05	0.055	0.0428	3.3e-05	0.001
	cinnamon	CNF (178)	0.1	0	0.000158	0	0.0038	0	1.002	0.08059	0	0.006	0	0.247	4.4e-05	0.000246	6.8e-05	1.1e-05	0.000345	0.00124	0.0531	0	0	0.006	0.00832	0.06	0.01058	0.001332	0.064	0.431	0.00399	0.015	4.1e-05	0.01	0.00217	2.2e-05	0.00183
Product	Brand	Source	GRAMWT_G_CCHS	ALCOHOL_G_CCHS	VITAMIN_B6_MG_CCHS	VITAMIN_B12_MCG_CCHS	VITAMIN_C_MG_CCHS	CAFFEINE_MG_CCHS	CALCIUM_MG_CCHS	CARBOHYDRATE_G_CCHS	CHOLESTEROL_MG_CCHS	FOLATE_DFE_MCG_CCHS	VITAMIN_D_CALCIFEROL_MCG_CCHS	ENERGY_KCAL_CCHS	PFA_18_2_OCTADECADIENOIC_ACID_G_CCHS	TOTAL_MONOUNSATURATED_FATTY_ACIDS_G_CCHS	TOTAL_POLYUNSATURATED_FATTY_ACIDS_G_CCHS	PFA_18_3_OCTADECATRIENOIC_ACIG_G_CCHS	TOTAL_SATURATED_FATTY_ACIDS_G_CCHS	TOTAL_FAT_G_CCHS	DIETARY_FIBER_G_CCHS	FOLIC_ACID_MCG_CCHS	TOTAL_FOLATE_MCG_CCHS	FOOD_FOLATE_MCG_CCHS	IRON_MG_CCHS	MAGNESIUM_MG_CCHS	WATER_G_CCHS	NIACIN_MG_CCHS	PHOSPHORUS_MG_CCHS	POTASSIUM_MG_CCHS	PROTEIN_G_CCHS	VITAMIN_A_RAE_MCG_CCHS	RIBOFLAVIN_VITAMIN_B2_MG_CCHS	SODIUM_MG_CCHS	TOTAL_SUGARS_G_CCHS	THIAMIN_VITAMIN_B1_MG_CCHS	ZINC_MG_CCHS
3	Gluten Free Granola Loaded Fruit and Nut - Trader Joes	NFP	100						91.2281	59.6491	0			473.684		10.5263	8.77193		3.50877	22.807	5.26316				1.89474						7.01754	31.5789		78.9474	19.2982
	Raw ingredients:
	Corn flour	CNF (4417)	22.5096	0	0.142486	0	0	0	2.69567	29.5946	0	9.6274	0	139.02	0.656974	0.392028	0.677384	0.0204101	0.209107	1.48647	2.8112	0	0	9.6274	0.916528	35.8139	4.2014	0.731682	104.746	121.305	2.66872	4.23606	0.0308077	1.92548	0.246461	0.0947336	0.666216
	water	CNF (2933)	10	0	0	0	0	0	0	0	0	0	0	0	0	0	0	0	0	0	0	0	0	0	0	0	10	0	0	0	0	0	0	0	0	0	0
	sugar	CNF (4318)	10	0	0	0	0	0	0.1	9.998	0	0	0	38.7	0	0	0	0	0	0	0	0	0	0	0.005	0	0.002	0	0	0.2	0	0	0.002	0.1	9.98	0	0.001
	white rice flour	CNF (4429)	5	0	0.0218	0	0	0	0.5	4.0065	0	0.2	0	18.3	0.01565	0.0221	0.01895	0.00335	0.0193	0.071	0.12	0	0	0.2	0.0175	1.75	0.5945	0	4.9	3.8	0.2975	0	0.00105	0	0.006	0.0069	0.04
	grains, rice bran	CNF (4428)	5	0	0.2035	0	0	0	2.85	2.4845	0	3.15	0	15.8	0.35715	0.37745	0.37295	0.0158	0.20855	1.0425	1.05	0	0	3.15	0.927	39.05	0.3065	1.69975	83.85	74.25	0.6675	0	0.0142	0.25	0.045	0.13765	0.302
	raisin juice concentrate	expert opinion	10	0	0.08284	0	1.558	0	3.16	6.59	0	0	0	27.3	0.00266	0	0	0	0.001	0.001	0.32	0	0	0	0.438	5.32	30.8712	0.2983	9.45	9.02	0.228	0	0.0266	4.79	6.71	0.00608	0.0798
	honey	CNF (4294)	4.29	0	0	0	0	0	0	3.53496	0	0	0	13.0416	0	0	0	0	0	0	0	0	0	0	0	0	0	0	0	0	0	0	0	0	3.52295	0	0
	salt	CNF (214)	0.197368	0	0	0	0	0	0	0	0	0	0	0	0	0	0	0	0	0	0	0	0	0	0	0	0	0	0	0	0	0	0	76.496	0	0	0
	vegetable, canola oil	CNF (451)	13	0	0	0	0	0	0	0	0	0	0	115.05	2.47065	8.22588	3.65846	1.18781	0.95745	13	0	0	0	0	0	0	0	0	0	0	0	0	0	0	0	0	0
	sunflower seeds	CNF (2527)	10	0	0.0804	0	0.14	0	7	2.407	0	23.7	0	58.2	3.2782	0.9505	3.2884	0.0069	0.5219	4.98	1.11	0	0	23.7	0.38	12.9	0.12	0.7042	115.5	85	1.933	0	0.0246	0.3	0.273	0.0106	0.529
	flax seed	CNF (4528)	9	0	0.00017514	0	0	0	0.078813	0.0967211	0	0.081732	0	0.567746	0.00353199	0.00318171	0.00369254	0.000160545	0.00178059	0.0100706	0.0154707	0	0	0.081732	0.00688884	0.258332	0.0119971	0.00140112	0.763319	0.626126	0.024651	0	0.00020433	0.002919	0.00131355	0.00110922	0.00579422
	raisins	CNF (1745)	0.1	0	0.000174	0	0.0023	0	0.05	0.07918	0	0.005	0	0.299	2.8e-05	5.1e-05	3.7e-05	8e-06	5.8e-05	0.00046	0.0036	0	0	0.005	0.00188	0.032	0.01543	0.000766	0.101	0.749	0.00307	0	0.000125	0.011	0.05919	0.000106	0.00022
	sesame seed	CNF (2521)	0.1	0	0.000802	0	0	0	0.989	0.02574	0	0.098	0	0.565	0.02065	0.018127	0.021039	0.00036	0.006722	0.048	0.014	0	0	0.098	0.01476	0.356	0.0033	0.004581	0.638	0.475	0.01696	0	0.000251	0.011	0	0.000803	0.00716
	coconut	CNF (2559)	0.1	0	0.0003	0	0.0015	0	0.026	0.02365	0	0.009	0	0.66	0.000706	0.002745	0.000706	0	0.057218	0.06453	0.0163	0	0	0.009	0.00332	0.09	0.003	0.000603	0.206	0.543	0.00688	0	0.0001	0.037	0.00735	6e-05	0.00201
	walnuts	CNF (2545)	0.1	0	0	0	0	0	7.5e-07	7.4985e-05	0	0	0	0.00029025	0	0	0	0	0	0	0	0	0	0	3.75e-08	0	1.5e-08	0	0	1.5e-06	0	0	1.5e-08	7.5e-07	7.485e-05	0	7.5e-09
	hazelnuts	CNF (2567)	0.1	0	0.000563	0	0.0063	0	0.114	0.0167	0	0.113	0	0.629	0.007833	0.045652	0.00792	8.7e-05	0.004464	0.06075	0.0097	0	0	0.113	0.0047	0.163	0.00531	0.0018	0.29	0.68	0.01495	0	0.000113	0	0.00434	0.000643	0.00245
	almonds	USDA (12061)	0.1	0	0.000137	0	0	0	0.269	0.0216	0	0.044	0	0.579	0.0123	0.0316	0.0123	3e-06	0.0038	0.0499	0.0125	0	0	0.044	0.00371	0.27	0.00441	0.00362	0.481	0.733	0.0212	0	0.00114	0.001	0.00435	0.000205	0.00312
	dried cranberries	CNF (5390)	0.1	0	3.8e-05	0	0.0002	0	0.01	0.08236	0	0	0	0.308	0.000626	0.000198	0.000658	3.2e-05	0.000103	0.00137	0.0057	0	0	0	0.00053	0.005	0.016	0.00099	0.008	0.04	7e-05	0	1.6e-05	0.003	0.065	7e-06	0.00011
	pecans	CNF (2582)	0.1	0	0.00021	0	0.0011	0	0.07	0.01386	0	0.022	0	0.691	0.020628	0.040801	0.021614	0.000986	0.00618	0.07197	0.0096	0	0	0.022	0.00253	0.121	0.00352	0.001167	0.277	0.41	0.00917	0	0.00013	0	0.00397	0.00066	0.00453
	dried apricots	CNF (1507)	0.1	0	0.000143	0	0.001	0	0.055	0.06264	0	0.01	0	0.241	7.4e-05	7.4e-05	7.4e-05	0	1.7e-05	0.00051	0.0073	0	0	0.01	0.00266	0.032	0.03089	0.002589	0.071	1.162	0.00339	0	7.4e-05	0.01	0.05344	1.5e-05	0.00039
	brazil nuts	CNF (2544)	0.1	0	0.000101	0	0.0007	0	0.16	0.01174	0	0.022	0	0.659	0.024363	0.023879	0.024399	3.6e-05	0.016134	0.0671	0.0075	0	0	0.022	0.00243	0.376	0.00342	0.000295	0.725	0.659	0.01432	0	3.5e-05	0.003	0.00233	0.000617	0.00406
	vanilla extract	CNF (216)	0.001	0.000344	2.6e-07	0	0	0	0.00011	0.0001265	0	0	0	0.00288	3e-08	1e-07	4e-08	1e-08	1e-07	6e-07	0	0	0	0	1.2e-06	0.00012	0.0005258	4.25e-06	6e-05	0.00148	6e-07	0	9.5e-07	9e-05	0.0001265	1.1e-07	1.1e-06
Product	Brand	Source	GRAMWT_G_CCHS	ALCOHOL_G_CCHS	VITAMIN_B6_MG_CCHS	VITAMIN_B12_MCG_CCHS	VITAMIN_C_MG_CCHS	CAFFEINE_MG_CCHS	CALCIUM_MG_CCHS	CARBOHYDRATE_G_CCHS	CHOLESTEROL_MG_CCHS	FOLATE_DFE_MCG_CCHS	VITAMIN_D_CALCIFEROL_MCG_CCHS	ENERGY_KCAL_CCHS	PFA_18_2_OCTADECADIENOIC_ACID_G_CCHS	TOTAL_MONOUNSATURATED_FATTY_ACIDS_G_CCHS	TOTAL_POLYUNSATURATED_FATTY_ACIDS_G_CCHS	PFA_18_3_OCTADECATRIENOIC_ACIG_G_CCHS	TOTAL_SATURATED_FATTY_ACIDS_G_CCHS	TOTAL_FAT_G_CCHS	DIETARY_FIBER_G_CCHS	FOLIC_ACID_MCG_CCHS	TOTAL_FOLATE_MCG_CCHS	FOOD_FOLATE_MCG_CCHS	IRON_MG_CCHS	MAGNESIUM_MG_CCHS	WATER_G_CCHS	NIACIN_MG_CCHS	PHOSPHORUS_MG_CCHS	POTASSIUM_MG_CCHS	PROTEIN_G_CCHS	VITAMIN_A_RAE_MCG_CCHS	RIBOFLAVIN_VITAMIN_B2_MG_CCHS	SODIUM_MG_CCHS	TOTAL_SUGARS_G_CCHS	THIAMIN_VITAMIN_B1_MG_CCHS	ZINC_MG_CCHS
4	Bakery on Main Gluten Free - Sprouted Maple Quinoa	NFP	100						33.3333	73.3333	0		0	400						8.33333	6.66667				3.33333					400	13.3333			133.333	20
	Raw ingredients:
	oats, unprocessed, dry, whole grain	CNF (4421)	65.8667	0	0.07784	0	0	0	35.028	42.9871	0	36.3253	0	252.331	1.56977	1.41409	1.64113	0.0713533	0.791373	4.4758	6.87587	0	0	36.3253	3.06171	114.814	5.33204	0.62272	339.253	278.278	10.956	0	0.0908133	1.29733	0.5838	0.492987	2.57521
	sugar	CNF (4318)	13	0	0	0	0	0	0.13	12.9974	0	0	0	50.31	0	0	0	0	0	0	0	0	0	0	0.0065	0	0.0026	0	0	0.26	0	0	0.0026	0.13	12.974	0	0.0013
	malt syrup	CNF (4325)	3	0	0.015	0	0	0	1.83	2.139	0	0.36	0	9.54	0	0	0	0	0	0	0	0	0	0.36	0.0288	2.16	0.633	0.2436	7.08	9.6	0.186	0	0.01179	1.05	2.139	0.00033	0.0042
	millet	CNF (4491)	3	0	0.01152	0	0	0	0.24	2.1855	0	2.55	0	11.34	0.06045	0.02319	0.06402	0.00354	0.02169	0.1266	0.252	0	0	2.55	0.0903	3.42	0.2601	0.1416	8.55	5.85	0.3306	0	0.0087	0.15	0	0.01263	0.0504
	sugar	CNF (4318)	3	0	0	0	0	0	0.03	2.9994	0	0	0	11.61	0	0	0	0	0	0	0	0	0	0	0.0015	0	0.0006	0	0	0.06	0	0	0.0006	0.03	2.994	0	0.0003
	vegetable oil, sunflower	CNF (7191)	3	0	0	0	0	0	0	0	0	0	0	26.52	0.86772	1.72002	0.86886	0.00111	0.27027	3	0	0	0	0	0	0	0	0	0	0	0	0	0	0	0	0	0
	Brown rice	CNF (4496)	3	0	0.01527	0	0	0	0.69	2.3172	0	0.6	0	11.1	0.03	0.03168	0.03132	0.00132	0.01752	0.0876	0.108	0	0	0.6	0.0441	4.29	0.3111	0.15273	9.99	6.69	0.2382	0	0.00279	0.21	0.0255	0.01203	0.0606
	quinoa	CNF (4495)	3	0	0.01461	0	0	0	1.41	1.9248	0	5.52	0	11.04	0.08931	0.04839	0.09876	0.0078	0.02118	0.1821	0.207	0	0	5.52	0.1371	5.91	0.3984	0.0456	13.71	16.89	0.4236	0.03	0.00954	0.15	0.0798	0.0108	0.093
	maple syrup	CNF (4326)	2	0	4e-05	0	0	0	2.18	1.3378	0	0	0	5.2	0.00034	0.00022	0.00034	0	0.00014	0.0048	0	0	0	0	0.0022	0.42	0.643	0.00162	0.04	4.5	0.0008	0	0.02544	0.18	1.1984	0.00132	0.014
	salt	CNF (214)	0.333333	0	0	0	0	0	0	0	0	0	0	0	0	0	0	0	0	0	0	0	0	0	0	0	0	0	0	0	0	0	0	129.193	0	0	0
	starch, corn	CNF (4419)	0.1	0	0	0	0	0	0.002	0.09127	0	0	0	0.381	2.5e-05	1.6e-05	2.5e-05	0	9e-06	5e-05	0.0009	0	0	0	0.00047	0.003	0.00832	0	0.013	0.003	0.00026	0	0	0.009	0	0	6e-05
	rice bran	CNF (4428)	0.1	0	0.00407	0	0	0	0.057	0.04669	0	0.063	0	0.316	0.007143	0.007549	0.007459	0.000316	0.004171	0.02085	0.021	0	0	0.063	0.01854	0.781	0.00613	0.033995	1.677	1.485	0.01335	0	0.000284	0.005	0.0009	0.002753	0.00604
Product	Brand	Source	GRAMWT_G_CCHS	ALCOHOL_G_CCHS	VITAMIN_B6_MG_CCHS	VITAMIN_B12_MCG_CCHS	VITAMIN_C_MG_CCHS	CAFFEINE_MG_CCHS	CALCIUM_MG_CCHS	CARBOHYDRATE_G_CCHS	CHOLESTEROL_MG_CCHS	FOLATE_DFE_MCG_CCHS	VITAMIN_D_CALCIFEROL_MCG_CCHS	ENERGY_KCAL_CCHS	PFA_18_2_OCTADECADIENOIC_ACID_G_CCHS	TOTAL_MONOUNSATURATED_FATTY_ACIDS_G_CCHS	TOTAL_POLYUNSATURATED_FATTY_ACIDS_G_CCHS	PFA_18_3_OCTADECATRIENOIC_ACIG_G_CCHS	TOTAL_SATURATED_FATTY_ACIDS_G_CCHS	TOTAL_FAT_G_CCHS	DIETARY_FIBER_G_CCHS	FOLIC_ACID_MCG_CCHS	TOTAL_FOLATE_MCG_CCHS	FOOD_FOLATE_MCG_CCHS	IRON_MG_CCHS	MAGNESIUM_MG_CCHS	WATER_G_CCHS	NIACIN_MG_CCHS	PHOSPHORUS_MG_CCHS	POTASSIUM_MG_CCHS	PROTEIN_G_CCHS	VITAMIN_A_RAE_MCG_CCHS	RIBOFLAVIN_VITAMIN_B2_MG_CCHS	SODIUM_MG_CCHS	TOTAL_SUGARS_G_CCHS	THIAMIN_VITAMIN_B1_MG_CCHS	ZINC_MG_CCHS
5	Nature's Path Peanut Butter Granola	CNF (6843)	100	0		0	0	0	41	63.01	0		0	479		5.09	8.82		3.04	20	8.1				3.25		2.75			293	11.96	0		130	15.64
	Raw ingredients:
	oats, unprocessed, dry, whole grain	CNF (4421)	31.085	0	0.044382	0	0	0	19.9719	24.51	0	20.7116	0	143.872	0.895037	0.806273	0.93572	0.0406835	0.451217	2.55197	3.92041	0	0	20.7116	1.74569	65.4635	3.04017	0.355056	193.432	158.666	6.24677	0	0.051779	0.7397	0.332865	0.281086	1.4683
	sugar	CNF (4318)	15.54	0	0	0	0	0	0.1554	15.5369	0	0	0	60.1398	0	0	0	0	0	0	0	0	0	0	0.00777	0	0.003108	0	0	0.3108	0	0	0.003108	0.1554	15.5089	0	0.001554
	natural peanut butter	CNF (6289)	15.5	0	0.03968	0	0	0	8.37	3.33405	0	22.475	0	90.675	2.43195	3.8192	2.43257	0.000465	1.06841	7.6973	1.24	0	0	22.475	0.3503	27.28	0.24025	2.09638	55.49	101.99	3.6704	0	0.01519	0.93	0.6479	0.06789	0.51305
	Brown rice flour	CNF (4451)	22	0	0.16192	0	0	0	2.42	16.8256	0	3.52	0	79.86	0.20988	0.22176	0.21912	0.00924	0.12254	0.6116	1.012	0	0	3.52	0.4356	24.64	2.6334	1.3948	74.14	63.58	1.5906	0	0.0176	1.76	0	0.09746	0.539
	Peanuts, all types, dry roasted	CNF (3362)	15	0	0.0699	0	0	0	8.7	3.189	0	14.55	0	88.05	1.45725	3.92715	1.46595	0.0039	1.15845	7.449	1.26	0	0	14.55	0.237	26.7	0.2715	2.15325	54.45	95.1	3.6525	0	0.02955	0.9	0.735	0.0228	0.4155
	salt	CNF (214)	0.325	0	0	0	0	0	0	0	0	0	0	0	0	0	0	0	0	0	0	0	0	0	0	0	0	0	0	0	0	0	0	125.964	0	0	0
	sweets, molasses, blackstrap	CNF (4300)	0.1	0	0.0007	0	0	0	0.86	0.0608	0	0.001	0	0.235	0	0	0	0	0	0	0	0	0	0.001	0.0175	0.215	0.0287	0.00108	0.04	2.492	0	0	5.2e-05	0.055	0.0428	3.3e-05	0.001
Pasta and Noodles, Dried
Brown Rice/Brown Rice Noodle (n=5)
Product	Brand	Source	GRAMWT_G_CCHS	ALCOHOL_G_CCHS	VITAMIN_B6_MG_CCHS	VITAMIN_B12_MCG_CCHS	VITAMIN_C_MG_CCHS	CAFFEINE_MG_CCHS	CALCIUM_MG_CCHS	CARBOHYDRATE_G_CCHS	CHOLESTEROL_MG_CCHS	FOLATE_DFE_MCG_CCHS	VITAMIN_D_CALCIFEROL_MCG_CCHS	ENERGY_KCAL_CCHS	PFA_18_2_OCTADECADIENOIC_ACID_G_CCHS	TOTAL_MONOUNSATURATED_FATTY_ACIDS_G_CCHS	TOTAL_POLYUNSATURATED_FATTY_ACIDS_G_CCHS	PFA_18_3_OCTADECATRIENOIC_ACIG_G_CCHS	TOTAL_SATURATED_FATTY_ACIDS_G_CCHS	TOTAL_FAT_G_CCHS	DIETARY_FIBER_G_CCHS	FOLIC_ACID_MCG_CCHS	TOTAL_FOLATE_MCG_CCHS	FOOD_FOLATE_MCG_CCHS	IRON_MG_CCHS	MAGNESIUM_MG_CCHS	WATER_G_CCHS	NIACIN_MG_CCHS	PHOSPHORUS_MG_CCHS	POTASSIUM_MG_CCHS	PROTEIN_G_CCHS	VITAMIN_A_RAE_MCG_CCHS	RIBOFLAVIN_VITAMIN_B2_MG_CCHS	SODIUM_MG_CCHS	TOTAL_SUGARS_G_CCHS	THIAMIN_VITAMIN_B1_MG_CCHS	ZINC_MG_CCHS
1	Tinkyada Brown Rice Noodle	NFP	100				0			78.5714	0			375		0.892857	0.892857			3.57143	5.35714				1.28571			4.28571		142.857	7.14286	0				0.214286
	Raw ingredients:
	Brown rice	CNF (4496)	99.9	0	0.508491	0	0	0	22.977	77.1628	0	19.98	0	369.63	0.999	1.05494	1.04296	0.043956	0.583416	2.91708	3.5964	0	0	19.98	1.46853	142.857	10.3596	5.08591	332.667	222.777	7.93206	0	0.092907	6.993	0.84915	0.400599	2.01798
	water	CNF (2933)	0.1	0	0	0	0	0	0	0	0	0	0	0	0	0	0	0	0	0	0	0	0	0	0	0	0.2	0	0	0	0	0	0	0	0	0	0
Product	Brand	Source	GRAMWT_G_CCHS	ALCOHOL_G_CCHS	VITAMIN_B6_MG_CCHS	VITAMIN_B12_MCG_CCHS	VITAMIN_C_MG_CCHS	CAFFEINE_MG_CCHS	CALCIUM_MG_CCHS	CARBOHYDRATE_G_CCHS	CHOLESTEROL_MG_CCHS	FOLATE_DFE_MCG_CCHS	VITAMIN_D_CALCIFEROL_MCG_CCHS	ENERGY_KCAL_CCHS	PFA_18_2_OCTADECADIENOIC_ACID_G_CCHS	TOTAL_MONOUNSATURATED_FATTY_ACIDS_G_CCHS	TOTAL_POLYUNSATURATED_FATTY_ACIDS_G_CCHS	PFA_18_3_OCTADECATRIENOIC_ACIG_G_CCHS	TOTAL_SATURATED_FATTY_ACIDS_G_CCHS	TOTAL_FAT_G_CCHS	DIETARY_FIBER_G_CCHS	FOLIC_ACID_MCG_CCHS	TOTAL_FOLATE_MCG_CCHS	FOOD_FOLATE_MCG_CCHS	IRON_MG_CCHS	MAGNESIUM_MG_CCHS	WATER_G_CCHS	NIACIN_MG_CCHS	PHOSPHORUS_MG_CCHS	POTASSIUM_MG_CCHS	PROTEIN_G_CCHS	VITAMIN_A_RAE_MCG_CCHS	RIBOFLAVIN_VITAMIN_B2_MG_CCHS	SODIUM_MG_CCHS	TOTAL_SUGARS_G_CCHS	THIAMIN_VITAMIN_B1_MG_CCHS	ZINC_MG_CCHS
2	PC Organics, Brown Rice Spaghetti	NFP	100		0.53125				54.1667	77.0833	0			354.167		1.04167			0.625	3.125	4.16667				2.25	218.75			260.417	260.417	8.33333		0.0541667	4.16667		0.375	2.29167
	Raw ingredients:
	Brown rice	CNF (4496)	99	0	0.50391	0	0	0	22.77	76.4676	0	19.8	0	366.3	0.99	1.04544	1.03356	0.04356	0.57816	2.8908	3.564	0	0	19.8	1.4553	141.57	10.2663	5.04009	329.67	220.77	7.8606	0	0.09207	6.93	0.8415	0.39699	1.9998
	water	CNF (2933)	1	0	0	0	0	0	0	0	0	0	0	0	0	0	0	0	0	0	0	0	0	0	0	0	1	0	0	0	0	0	0	0	0	0	0
Product	Brand	Source	GRAMWT_G_CCHS	ALCOHOL_G_CCHS	VITAMIN_B6_MG_CCHS	VITAMIN_B12_MCG_CCHS	VITAMIN_C_MG_CCHS	CAFFEINE_MG_CCHS	CALCIUM_MG_CCHS	CARBOHYDRATE_G_CCHS	CHOLESTEROL_MG_CCHS	FOLATE_DFE_MCG_CCHS	VITAMIN_D_CALCIFEROL_MCG_CCHS	ENERGY_KCAL_CCHS	PFA_18_2_OCTADECADIENOIC_ACID_G_CCHS	TOTAL_MONOUNSATURATED_FATTY_ACIDS_G_CCHS	TOTAL_POLYUNSATURATED_FATTY_ACIDS_G_CCHS	PFA_18_3_OCTADECATRIENOIC_ACIG_G_CCHS	TOTAL_SATURATED_FATTY_ACIDS_G_CCHS	TOTAL_FAT_G_CCHS	DIETARY_FIBER_G_CCHS	FOLIC_ACID_MCG_CCHS	TOTAL_FOLATE_MCG_CCHS	FOOD_FOLATE_MCG_CCHS	IRON_MG_CCHS	MAGNESIUM_MG_CCHS	WATER_G_CCHS	NIACIN_MG_CCHS	PHOSPHORUS_MG_CCHS	POTASSIUM_MG_CCHS	PROTEIN_G_CCHS	VITAMIN_A_RAE_MCG_CCHS	RIBOFLAVIN_VITAMIN_B2_MG_CCHS	SODIUM_MG_CCHS	TOTAL_SUGARS_G_CCHS	THIAMIN_VITAMIN_B1_MG_CCHS	ZINC_MG_CCHS
3	Rizopia, Brown Rice Fettuccine	NFP	100				0			76.7857	0			357.143		0.892857	0.892857		0.357143	2.67857	3.57143				1.28571					267.857	7.14286	0
	Raw ingredients:
	Brown rice	CNF (4496)	54	0	0.27486	0	0	0	12.42	41.7096	0	10.8	0	199.8	0.54	0.57024	0.56376	0.02376	0.31536	1.5768	1.944	0	0	10.8	0.7938	77.22	5.5998	2.74914	179.82	120.42	4.2876	0	0.05022	3.78	0.459	0.21654	1.0908
	White rice	CNF (4476)	44	0	0.07524	0	0	0	1.32	34.826	0	2.64	0	157.52	0.05016	0.07084	0.06072	0.01056	0.0616	0.2288	1.232	0	0	2.64	0.352	10.12	5.8476	0.704	41.8	33.44	2.86	0	0.02112	0.44	0.0528	0.0308	0.484
	water	CNF (2933)	2	0	0	0	0	0	0	0	0	0	0	0	0	0	0	0	0	0	0	0	0	0	0	0	2	0	0	0	0	0	0	0	0	0	0
Product	Brand	Source	GRAMWT_G_CCHS	ALCOHOL_G_CCHS	VITAMIN_B6_MG_CCHS	VITAMIN_B12_MCG_CCHS	VITAMIN_C_MG_CCHS	CAFFEINE_MG_CCHS	CALCIUM_MG_CCHS	CARBOHYDRATE_G_CCHS	CHOLESTEROL_MG_CCHS	FOLATE_DFE_MCG_CCHS	VITAMIN_D_CALCIFEROL_MCG_CCHS	ENERGY_KCAL_CCHS	PFA_18_2_OCTADECADIENOIC_ACID_G_CCHS	TOTAL_MONOUNSATURATED_FATTY_ACIDS_G_CCHS	TOTAL_POLYUNSATURATED_FATTY_ACIDS_G_CCHS	PFA_18_3_OCTADECATRIENOIC_ACIG_G_CCHS	TOTAL_SATURATED_FATTY_ACIDS_G_CCHS	TOTAL_FAT_G_CCHS	DIETARY_FIBER_G_CCHS	FOLIC_ACID_MCG_CCHS	TOTAL_FOLATE_MCG_CCHS	FOOD_FOLATE_MCG_CCHS	IRON_MG_CCHS	MAGNESIUM_MG_CCHS	WATER_G_CCHS	NIACIN_MG_CCHS	PHOSPHORUS_MG_CCHS	POTASSIUM_MG_CCHS	PROTEIN_G_CCHS	VITAMIN_A_RAE_MCG_CCHS	RIBOFLAVIN_VITAMIN_B2_MG_CCHS	SODIUM_MG_CCHS	TOTAL_SUGARS_G_CCHS	THIAMIN_VITAMIN_B1_MG_CCHS	ZINC_MG_CCHS
4	Compliments, Brown Rice Fusill	NFP	100				0		30.5882	77.6471	0			364.706					1.17647	3.52942	2.35294				1.27059						7.05882	0		0	0
	Raw ingredients:
	Brown rice flour	CNF (4451)	99	0	0.72864	0	0	0	10.89	75.7152	0	15.84	0	359.37	0.94446	0.99792	0.98604	0.04158	0.55143	2.7522	4.554	0	0	15.84	1.9602	110.88	11.8503	6.2766	333.63	286.11	7.1577	0	0.0792	7.92	0	0.43857	2.4255
	mono- and diglycerides	assumed zero	1																0.625041	0.777218
Product	Brand	Source	GRAMWT_G_CCHS	ALCOHOL_G_CCHS	VITAMIN_B6_MG_CCHS	VITAMIN_B12_MCG_CCHS	VITAMIN_C_MG_CCHS	CAFFEINE_MG_CCHS	CALCIUM_MG_CCHS	CARBOHYDRATE_G_CCHS	CHOLESTEROL_MG_CCHS	FOLATE_DFE_MCG_CCHS	VITAMIN_D_CALCIFEROL_MCG_CCHS	ENERGY_KCAL_CCHS	PFA_18_2_OCTADECADIENOIC_ACID_G_CCHS	TOTAL_MONOUNSATURATED_FATTY_ACIDS_G_CCHS	TOTAL_POLYUNSATURATED_FATTY_ACIDS_G_CCHS	PFA_18_3_OCTADECATRIENOIC_ACIG_G_CCHS	TOTAL_SATURATED_FATTY_ACIDS_G_CCHS	TOTAL_FAT_G_CCHS	DIETARY_FIBER_G_CCHS	FOLIC_ACID_MCG_CCHS	TOTAL_FOLATE_MCG_CCHS	FOOD_FOLATE_MCG_CCHS	IRON_MG_CCHS	MAGNESIUM_MG_CCHS	WATER_G_CCHS	NIACIN_MG_CCHS	PHOSPHORUS_MG_CCHS	POTASSIUM_MG_CCHS	PROTEIN_G_CCHS	VITAMIN_A_RAE_MCG_CCHS	RIBOFLAVIN_VITAMIN_B2_MG_CCHS	SODIUM_MG_CCHS	TOTAL_SUGARS_G_CCHS	THIAMIN_VITAMIN_B1_MG_CCHS	ZINC_MG_CCHS
5	Peacock Brown Rice Vermicelli	NFP	100				0			83.9286	0			357.143					0.357142	0.892857	1.78571				0.642857					160.714	5.35714	0		1.78571
	Raw ingredients:
	Brown rice	CNF (4496)	49	0	0	0	0	0	0	0	0	0	0	0	0	0	0	0	0	0	0	0	0	0	0	0	0	0	0	0	0	0	0	0	0	0	0
	starch, corn CNF	CNF (4419)	48	0	0	0	0	0	0	0	0	0	0	0	0	0	0	0	0	0	0	0	0	0	0	0	0	0	0	0	0	0	0	0	0	0	0
	water	CNF (2933)	3	0	0	0	0	0	0	0	0	0	0	0	0	0	0	0	0	0	0	0	0	0	0	0	0	0	0	0	0	0	0	0	0	0	0
Ancient or Mixed Grain Noodles (n=5)
Product	Brand	Source	GRAMWT_G_CCHS	ALCOHOL_G_CCHS	VITAMIN_B6_MG_CCHS	VITAMIN_B12_MCG_CCHS	VITAMIN_C_MG_CCHS	CAFFEINE_MG_CCHS	CALCIUM_MG_CCHS	CARBOHYDRATE_G_CCHS	CHOLESTEROL_MG_CCHS	FOLATE_DFE_MCG_CCHS	VITAMIN_D_CALCIFEROL_MCG_CCHS	ENERGY_KCAL_CCHS	PFA_18_2_OCTADECADIENOIC_ACID_G_CCHS	TOTAL_MONOUNSATURATED_FATTY_ACIDS_G_CCHS	TOTAL_POLYUNSATURATED_FATTY_ACIDS_G_CCHS	PFA_18_3_OCTADECATRIENOIC_ACIG_G_CCHS	TOTAL_SATURATED_FATTY_ACIDS_G_CCHS	TOTAL_FAT_G_CCHS	DIETARY_FIBER_G_CCHS	FOLIC_ACID_MCG_CCHS	TOTAL_FOLATE_MCG_CCHS	FOOD_FOLATE_MCG_CCHS	IRON_MG_CCHS	MAGNESIUM_MG_CCHS	WATER_G_CCHS	NIACIN_MG_CCHS	PHOSPHORUS_MG_CCHS	POTASSIUM_MG_CCHS	PROTEIN_G_CCHS	VITAMIN_A_RAE_MCG_CCHS	RIBOFLAVIN_VITAMIN_B2_MG_CCHS	SODIUM_MG_CCHS	TOTAL_SUGARS_G_CCHS	THIAMIN_VITAMIN_B1_MG_CCHS	ZINC_MG_CCHS
1	GoGo Quinoa, Organic Rice & Amaranth Penne	NFP	100						46.4286	78.5714	0			357.143						1.78571	1.78571				1.92857						8.92857	0		8.92857
	Raw ingredients:
	white rice flour	CNF (4429)	80	0	0.3488	0	0	0	8	64.104	0	3.2	0	292.8	0.2504	0.3536	0.3032	0.0536	0.3088	1.136	1.92	0	0	3.2	0.28	28	9.512	0	78.4	60.8	4.76	0	0.0168	0	0.096	0.1104	0.64
	amaranth flour	CNF (6180)	20	0	0.044	0	0.84	0	30.4	13.166	0	9.8	0	74.4	0.564	0.286	0.576	0.012	0.33	1.296	3.02	0	0	9.8	1.51	53	2.06	0.2576	90.6	72.8	2.876	0	0.042	4.2	0.378	0.016	0.632
Product	Brand	Source	GRAMWT_G_CCHS	ALCOHOL_G_CCHS	VITAMIN_B6_MG_CCHS	VITAMIN_B12_MCG_CCHS	VITAMIN_C_MG_CCHS	CAFFEINE_MG_CCHS	CALCIUM_MG_CCHS	CARBOHYDRATE_G_CCHS	CHOLESTEROL_MG_CCHS	FOLATE_DFE_MCG_CCHS	VITAMIN_D_CALCIFEROL_MCG_CCHS	ENERGY_KCAL_CCHS	PFA_18_2_OCTADECADIENOIC_ACID_G_CCHS	TOTAL_MONOUNSATURATED_FATTY_ACIDS_G_CCHS	TOTAL_POLYUNSATURATED_FATTY_ACIDS_G_CCHS	PFA_18_3_OCTADECATRIENOIC_ACIG_G_CCHS	TOTAL_SATURATED_FATTY_ACIDS_G_CCHS	TOTAL_FAT_G_CCHS	DIETARY_FIBER_G_CCHS	FOLIC_ACID_MCG_CCHS	TOTAL_FOLATE_MCG_CCHS	FOOD_FOLATE_MCG_CCHS	IRON_MG_CCHS	MAGNESIUM_MG_CCHS	WATER_G_CCHS	NIACIN_MG_CCHS	PHOSPHORUS_MG_CCHS	POTASSIUM_MG_CCHS	PROTEIN_G_CCHS	VITAMIN_A_RAE_MCG_CCHS	RIBOFLAVIN_VITAMIN_B2_MG_CCHS	SODIUM_MG_CCHS	TOTAL_SUGARS_G_CCHS	THIAMIN_VITAMIN_B1_MG_CCHS	ZINC_MG_CCHS
2	GoGo Quinoa, Organic Rice and Quinoa Fusilli	NFP	100				0			78.5714	0			357.143						1.78571	1.78571				6.42857						8.92857	0		8.92857
	Raw ingredients:
	white rice flour	CNF (4429)	65	0	0.2834	0	0	0	6.5	52.0845	0	2.6	0	237.9	0.20345	0.2873	0.24635	0.04355	0.2509	0.923	1.56	0	0	2.6	0.2275	22.75	7.7285	0	63.7	49.4	3.8675	0	0.01365	0	0.078	0.0897	0.52
	quinoa flour	CNF (6187)	35	0	0.0805	0	0	0	21.35	24.514	0	17.5	0	133	0.7875	0.546	0.8365	0.049	0.21	2.065	2.45	0	0	17.5	3.29	74.55	2.73	1.043	145.95	263.2	4.662	0	0.14	7.35	0.931	0.07	1.1725
Product	Brand	Source	GRAMWT_G_CCHS	ALCOHOL_G_CCHS	VITAMIN_B6_MG_CCHS	VITAMIN_B12_MCG_CCHS	VITAMIN_C_MG_CCHS	CAFFEINE_MG_CCHS	CALCIUM_MG_CCHS	CARBOHYDRATE_G_CCHS	CHOLESTEROL_MG_CCHS	FOLATE_DFE_MCG_CCHS	VITAMIN_D_CALCIFEROL_MCG_CCHS	ENERGY_KCAL_CCHS	PFA_18_2_OCTADECADIENOIC_ACID_G_CCHS	TOTAL_MONOUNSATURATED_FATTY_ACIDS_G_CCHS	TOTAL_POLYUNSATURATED_FATTY_ACIDS_G_CCHS	PFA_18_3_OCTADECATRIENOIC_ACIG_G_CCHS	TOTAL_SATURATED_FATTY_ACIDS_G_CCHS	TOTAL_FAT_G_CCHS	DIETARY_FIBER_G_CCHS	FOLIC_ACID_MCG_CCHS	TOTAL_FOLATE_MCG_CCHS	FOOD_FOLATE_MCG_CCHS	IRON_MG_CCHS	MAGNESIUM_MG_CCHS	WATER_G_CCHS	NIACIN_MG_CCHS	PHOSPHORUS_MG_CCHS	POTASSIUM_MG_CCHS	PROTEIN_G_CCHS	VITAMIN_A_RAE_MCG_CCHS	RIBOFLAVIN_VITAMIN_B2_MG_CCHS	SODIUM_MG_CCHS	TOTAL_SUGARS_G_CCHS	THIAMIN_VITAMIN_B1_MG_CCHS	ZINC_MG_CCHS
3	Garafao - Corn, Brown Rice, Quinoa Full Taste Pasta Casarecce	NFP	100							78.5714	0		0	357.143						1.78571	1.78571				1.78571					178.571	5.35714
	Raw ingredients:
	corn flour	CNF(4417)	50.4	0	0.18648	0	0	0	3.528	38.7324	0	12.6	0	182.448	0.859824	0.513072	0.886536	0.026712	0.273672	1.94544	3.6792	0	0	12.6	1.19952	46.872	5.49864	0.9576	137.088	158.76	3.49272	5.544	0.04032	2.52	0.32256	0.123984	0.87192
	Brown rice flour	CNF (4451)	22	0	0.16192	0	0	0	2.42	16.8256	0	3.52	0	79.86	0.20988	0.22176	0.21912	0.00924	0.12254	0.6116	1.012	0	0	3.52	0.4356	24.64	2.6334	1.3948	74.14	63.58	1.5906	0	0.0176	1.76	0	0.09746	0.539
	White Rice flour	CNF (4429)	21.4	0	0.093304	0	0	0	2.14	17.1478	0	0.856	0	78.324	0.066982	0.094588	0.081106	0.014338	0.082604	0.30388	0.5136	0	0	0.856	0.0749	7.49	2.54446	0	20.972	16.264	1.2733	0	0.004494	0	0.02568	0.029532	0.1712
	potato starch	USDA (359697)	2.5	0	0	0	0	0	0	2.1095	0	0	0	8.6	0	0	0	0	0	0	0	0	0	0	0	0	0	0	0	0	0	0	0	0	0	0	0
	quinoa flour	CNF (6187)	0.5	0	0.00115	0	0	0	0.305	0.3502	0	0.25	0	1.9	0.01125	0.0078	0.01195	0.0007	0.003	0.0295	0.035	0	0	0.25	0.047	1.065	0.039	0.0149	2.085	3.76	0.0666	0	0.002	0.105	0.0133	0.001	0.01675
Product	Brand	Source	GRAMWT_G_CCHS	ALCOHOL_G_CCHS	VITAMIN_B6_MG_CCHS	VITAMIN_B12_MCG_CCHS	VITAMIN_C_MG_CCHS	CAFFEINE_MG_CCHS	CALCIUM_MG_CCHS	CARBOHYDRATE_G_CCHS	CHOLESTEROL_MG_CCHS	FOLATE_DFE_MCG_CCHS	VITAMIN_D_CALCIFEROL_MCG_CCHS	ENERGY_KCAL_CCHS	PFA_18_2_OCTADECADIENOIC_ACID_G_CCHS	TOTAL_MONOUNSATURATED_FATTY_ACIDS_G_CCHS	TOTAL_POLYUNSATURATED_FATTY_ACIDS_G_CCHS	PFA_18_3_OCTADECATRIENOIC_ACIG_G_CCHS	TOTAL_SATURATED_FATTY_ACIDS_G_CCHS	TOTAL_FAT_G_CCHS	DIETARY_FIBER_G_CCHS	FOLIC_ACID_MCG_CCHS	TOTAL_FOLATE_MCG_CCHS	FOOD_FOLATE_MCG_CCHS	IRON_MG_CCHS	MAGNESIUM_MG_CCHS	WATER_G_CCHS	NIACIN_MG_CCHS	PHOSPHORUS_MG_CCHS	POTASSIUM_MG_CCHS	PROTEIN_G_CCHS	VITAMIN_A_RAE_MCG_CCHS	RIBOFLAVIN_VITAMIN_B2_MG_CCHS	SODIUM_MG_CCHS	TOTAL_SUGARS_G_CCHS	THIAMIN_VITAMIN_B1_MG_CCHS	ZINC_MG_CCHS
4	Catelli 4 Grain Spaghetti	NFP	100				0		4.575	77.6471	0			364.706					0.588235	2.35294	3.52941				1.27059						7.05882
	Raw ingredients:
	White Rice flour	CNF (4429)	48	0	0.20928	0	0	0	4.8	38.4624	0	1.92	0	175.68	0.15024	0.21216	0.18192	0.03216	0.18528	0.6816	1.152	0	0	1.92	0.168	16.8	5.7072	0	47.04	36.48	2.856	0	0.01008	0	0.0576	0.06624	0.384
	Brown rice flour	CNF (4451)	21	0	0.15456	0	0	0	2.31	16.0608	0	3.36	0	76.23	0.20034	0.21168	0.20916	0.00882	0.11697	0.5838	0.966	0	0	3.36	0.4158	23.52	2.5137	1.3314	70.77	60.69	1.5183	0	0.0168	1.68	0	0.09303	0.5145
	corn flour	CNF(4417)	16	0	0.0592	0	0	0	1.12	12.296	0	4	0	57.92	0.27296	0.16288	0.28144	0.00848	0.08688	0.6176	1.168	0	0	4	0.3808	14.88	1.7456	0.304	43.52	50.4	1.1088	1.76	0.0128	0.8	0.1024	0.03936	0.2768
	quinoa flour	CNF (6187)	15	0	0.0345	0	0	0	9.15	10.506	0	7.5	0	57	0.3375	0.234	0.3585	0.021	0.09	0.885	1.05	0	0	7.5	1.41	31.95	1.17	0.447	62.55	112.8	1.998	0	0.06	3.15	0.399	0.03	0.5025
Product	Brand	Source	GRAMWT_G_CCHS	ALCOHOL_G_CCHS	VITAMIN_B6_MG_CCHS	VITAMIN_B12_MCG_CCHS	VITAMIN_C_MG_CCHS	CAFFEINE_MG_CCHS	CALCIUM_MG_CCHS	CARBOHYDRATE_G_CCHS	CHOLESTEROL_MG_CCHS	FOLATE_DFE_MCG_CCHS	VITAMIN_D_CALCIFEROL_MCG_CCHS	ENERGY_KCAL_CCHS	PFA_18_2_OCTADECADIENOIC_ACID_G_CCHS	TOTAL_MONOUNSATURATED_FATTY_ACIDS_G_CCHS	TOTAL_POLYUNSATURATED_FATTY_ACIDS_G_CCHS	PFA_18_3_OCTADECATRIENOIC_ACIG_G_CCHS	TOTAL_SATURATED_FATTY_ACIDS_G_CCHS	TOTAL_FAT_G_CCHS	DIETARY_FIBER_G_CCHS	FOLIC_ACID_MCG_CCHS	TOTAL_FOLATE_MCG_CCHS	FOOD_FOLATE_MCG_CCHS	IRON_MG_CCHS	MAGNESIUM_MG_CCHS	WATER_G_CCHS	NIACIN_MG_CCHS	PHOSPHORUS_MG_CCHS	POTASSIUM_MG_CCHS	PROTEIN_G_CCHS	VITAMIN_A_RAE_MCG_CCHS	RIBOFLAVIN_VITAMIN_B2_MG_CCHS	SODIUM_MG_CCHS	TOTAL_SUGARS_G_CCHS	THIAMIN_VITAMIN_B1_MG_CCHS	ZINC_MG_CCHS
5	Garafao - Corn, Brown Rice, Quinoa Full Taste Pasta Linguini	NFP	100							77				358					0.3	1.8	2.8										7				0.9
	Raw ingredients:
	corn flour	CNF(4417)	50.4	0	0.18648	0	0	0	3.528	38.7324	0	12.6	0	182.448	0.859824	0.513072	0.886536	0.026712	0.273672	1.94544	3.6792	0	0	12.6	1.19952	46.872	5.49864	0.9576	137.088	158.76	3.49272	5.544	0.04032	2.52	0.32256	0.123984	0.87192
	Brown rice flour	CNF (4451)	22	0	0.16192	0	0	0	2.42	16.8256	0	3.52	0	79.86	0.20988	0.22176	0.21912	0.00924	0.12254	0.6116	1.012	0	0	3.52	0.4356	24.64	2.6334	1.3948	74.14	63.58	1.5906	0	0.0176	1.76	0	0.09746	0.539
	White Rice flour	CNF (4429)	21.4	0	0.093304	0	0	0	2.14	17.1478	0	0.856	0	78.324	0.066982	0.094588	0.081106	0.014338	0.082604	0.30388	0.5136	0	0	0.856	0.0749	7.49	2.54446	0	20.972	16.264	1.2733	0	0.004494	0	0.02568	0.029532	0.1712
	potato starch	USDA (359697)	2.5	0	0	0	0	0	0	2.1095	0	0	0	8.6	0	0	0	0	0	0	0	0	0	0	0	0	0	0	0	0	0	0	0	0	0	0	0
	quinoa flour	CNF (6187)	0.5	0	0.00115	0	0	0	0.305	0.3502	0	0.25	0	1.9	0.01125	0.0078	0.01195	0.0007	0.003	0.0295	0.035	0	0	0.25	0.047	1.065	0.039	0.0149	2.085	3.76	0.0666	0	0.002	0.105	0.0133	0.001	0.01675
White Rice/Corn Pasta Noodles (n=5)
Product	Brand	Source	GRAMWT_G_CCHS	ALCOHOL_G_CCHS	VITAMIN_B6_MG_CCHS	VITAMIN_B12_MCG_CCHS	VITAMIN_C_MG_CCHS	CAFFEINE_MG_CCHS	CALCIUM_MG_CCHS	CARBOHYDRATE_G_CCHS	CHOLESTEROL_MG_CCHS	FOLATE_DFE_MCG_CCHS	VITAMIN_D_CALCIFEROL_MCG_CCHS	ENERGY_KCAL_CCHS	PFA_18_2_OCTADECADIENOIC_ACID_G_CCHS	TOTAL_MONOUNSATURATED_FATTY_ACIDS_G_CCHS	TOTAL_POLYUNSATURATED_FATTY_ACIDS_G_CCHS	PFA_18_3_OCTADECATRIENOIC_ACIG_G_CCHS	TOTAL_SATURATED_FATTY_ACIDS_G_CCHS	TOTAL_FAT_G_CCHS	DIETARY_FIBER_G_CCHS	FOLIC_ACID_MCG_CCHS	TOTAL_FOLATE_MCG_CCHS	FOOD_FOLATE_MCG_CCHS	IRON_MG_CCHS	MAGNESIUM_MG_CCHS	WATER_G_CCHS	NIACIN_MG_CCHS	PHOSPHORUS_MG_CCHS	POTASSIUM_MG_CCHS	PROTEIN_G_CCHS	VITAMIN_A_RAE_MCG_CCHS	RIBOFLAVIN_VITAMIN_B2_MG_CCHS	SODIUM_MG_CCHS	TOTAL_SUGARS_G_CCHS	THIAMIN_VITAMIN_B1_MG_CCHS	ZINC_MG_CCHS
1	Barilla, Fettuchini	NFP	100						3.57143	78.5714	0		0	339.286					0.309442	1.78571	3.57143				0					137.5	7.14286			0	0
	Raw ingredients:
	corn flour	CNF(4417)	48	0	0.1776	0	0	0	3.36	36.888	0	12	0	173.76	0.81888	0.48864	0.84432	0.02544	0.26064	1.8528	3.504	0	0	12	1.1424	44.64	5.2368	0.912	130.56	151.2	3.3264	5.28	0.0384	2.4	0.3072	0.11808	0.8304
	white rice flour	CNF (4429)	47	0	0.20492	0	0	0	4.7	37.6611	0	1.88	0	172.02	0.14711	0.20774	0.17813	0.03149	0.18142	0.6674	1.128	0	0	1.88	0.1645	16.45	5.5883	0	46.06	35.72	2.7965	0	0.00987	0	0.0564	0.06486	0.376
Product	Brand	Source	GRAMWT_G_CCHS	ALCOHOL_G_CCHS	VITAMIN_B6_MG_CCHS	VITAMIN_B12_MCG_CCHS	VITAMIN_C_MG_CCHS	CAFFEINE_MG_CCHS	CALCIUM_MG_CCHS	CARBOHYDRATE_G_CCHS	CHOLESTEROL_MG_CCHS	FOLATE_DFE_MCG_CCHS	VITAMIN_D_CALCIFEROL_MCG_CCHS	ENERGY_KCAL_CCHS	PFA_18_2_OCTADECADIENOIC_ACID_G_CCHS	TOTAL_MONOUNSATURATED_FATTY_ACIDS_G_CCHS	TOTAL_POLYUNSATURATED_FATTY_ACIDS_G_CCHS	PFA_18_3_OCTADECATRIENOIC_ACIG_G_CCHS	TOTAL_SATURATED_FATTY_ACIDS_G_CCHS	TOTAL_FAT_G_CCHS	DIETARY_FIBER_G_CCHS	FOLIC_ACID_MCG_CCHS	TOTAL_FOLATE_MCG_CCHS	FOOD_FOLATE_MCG_CCHS	IRON_MG_CCHS	MAGNESIUM_MG_CCHS	WATER_G_CCHS	NIACIN_MG_CCHS	PHOSPHORUS_MG_CCHS	POTASSIUM_MG_CCHS	PROTEIN_G_CCHS	VITAMIN_A_RAE_MCG_CCHS	RIBOFLAVIN_VITAMIN_B2_MG_CCHS	SODIUM_MG_CCHS	TOTAL_SUGARS_G_CCHS	THIAMIN_VITAMIN_B1_MG_CCHS	ZINC_MG_CCHS
2	Barilla, Fusilli	NFP	100							78.7				359					0.3	1.8	1.1										6.5			3	1.2
	Raw ingredients:
	corn flour, white	USDA (169748)	55	0	0.2035	0	0	0	3.85	42.24	0	13.75	0	198.55	0.9405	0.561	0.968	0.02915	0.29865	2.123	4.015	0	0	13.75	1.309	51.15	5.995	1.045	149.6	173.25	3.8115	0	0.044	2.75	0.352	0.1353	0.9515
	corn flour, yellow	CNF(4417)	19.5	0	0.07215	0	0	0	1.365	14.9857	0	4.875	0	70.59	0.33267	0.19851	0.343005	0.010335	0.105885	0.7527	1.4235	0	0	4.875	0.4641	18.135	2.12745	0.3705	53.04	61.425	1.35135	2.145	0.0156	0.975	0.1248	0.04797	0.33735
	white rice flour	CNF (4429)	25	0	0.109	0	0	0	2.5	20.0325	0	1	0	91.5	0.07825	0.1105	0.09475	0.01675	0.0965	0.355	0.6	0	0	1	0.0875	8.75	2.9725	0	24.5	19	1.4875	0	0.00525	0	0.03	0.0345	0.2
	water	CNF (2933)	0.4	0	0	0	0	0	0	0	0	0	0	0	0	0	0	0	0	0	0	0	0	0	0	0	0.4	0	0	0	0	0	0	0	0	0	0
Product	Brand	Source	GRAMWT_G_CCHS	ALCOHOL_G_CCHS	VITAMIN_B6_MG_CCHS	VITAMIN_B12_MCG_CCHS	VITAMIN_C_MG_CCHS	CAFFEINE_MG_CCHS	CALCIUM_MG_CCHS	CARBOHYDRATE_G_CCHS	CHOLESTEROL_MG_CCHS	FOLATE_DFE_MCG_CCHS	VITAMIN_D_CALCIFEROL_MCG_CCHS	ENERGY_KCAL_CCHS	PFA_18_2_OCTADECADIENOIC_ACID_G_CCHS	TOTAL_MONOUNSATURATED_FATTY_ACIDS_G_CCHS	TOTAL_POLYUNSATURATED_FATTY_ACIDS_G_CCHS	PFA_18_3_OCTADECATRIENOIC_ACIG_G_CCHS	TOTAL_SATURATED_FATTY_ACIDS_G_CCHS	TOTAL_FAT_G_CCHS	DIETARY_FIBER_G_CCHS	FOLIC_ACID_MCG_CCHS	TOTAL_FOLATE_MCG_CCHS	FOOD_FOLATE_MCG_CCHS	IRON_MG_CCHS	MAGNESIUM_MG_CCHS	WATER_G_CCHS	NIACIN_MG_CCHS	PHOSPHORUS_MG_CCHS	POTASSIUM_MG_CCHS	PROTEIN_G_CCHS	VITAMIN_A_RAE_MCG_CCHS	RIBOFLAVIN_VITAMIN_B2_MG_CCHS	SODIUM_MG_CCHS	TOTAL_SUGARS_G_CCHS	THIAMIN_VITAMIN_B1_MG_CCHS	ZINC_MG_CCHS
3	Peacock Rice Vermicelli	NFP	100				0			82.1429	0			357.143					0.357143	0.535714	1.78571									26.7857	5.35714	0		8.92857
	Raw ingredients:
	White rice, dry	CNF (4476)	47	0	0.08379	0	0	0	1.47	38.7835	0	2.94	0	175.42	0.05586	0.07889	0.06762	0.01176	0.0686	0.2548	1.372	0	0	2.94	0.392	11.27	6.5121	0.784	46.55	37.24	3.185	0	0.02352	0.49	0.0588	0.0343	0.539
	starch, corn	CNF (4419)	25	0	0	0	0	0	0.48	21.9048	0	0	0	91.44	0.006	0.00384	0.006	0	0.00216	0.012	0.216	0	0	0	0.1128	0.72	1.9968	0	3.12	0.72	0.0624	0	0	2.16	0	0	0.0144
	sago starch (imputed corn starch)	CNF (4419)	25	0	0	0	0	0	0.48	21.9048	0	0	0	91.44	0.006	0.00384	0.006	0	0.00216	0.012	0.216	0	0	0	0.1128	0.72	1.9968	0	3.12	0.72	0.0624	0	0	2.16	0	0	0.0144
	water	CNF (2933)	3	0	0	0	0	0	0	0	0	0	0	0	0	0	0	0	0	0	0	0	0	0	0	0	3	0	0	0	0	0	0	0	0	0	0
Product	Brand	Source	GRAMWT_G_CCHS	ALCOHOL_G_CCHS	VITAMIN_B6_MG_CCHS	VITAMIN_B12_MCG_CCHS	VITAMIN_C_MG_CCHS	CAFFEINE_MG_CCHS	CALCIUM_MG_CCHS	CARBOHYDRATE_G_CCHS	CHOLESTEROL_MG_CCHS	FOLATE_DFE_MCG_CCHS	VITAMIN_D_CALCIFEROL_MCG_CCHS	ENERGY_KCAL_CCHS	PFA_18_2_OCTADECADIENOIC_ACID_G_CCHS	TOTAL_MONOUNSATURATED_FATTY_ACIDS_G_CCHS	TOTAL_POLYUNSATURATED_FATTY_ACIDS_G_CCHS	PFA_18_3_OCTADECATRIENOIC_ACIG_G_CCHS	TOTAL_SATURATED_FATTY_ACIDS_G_CCHS	TOTAL_FAT_G_CCHS	DIETARY_FIBER_G_CCHS	FOLIC_ACID_MCG_CCHS	TOTAL_FOLATE_MCG_CCHS	FOOD_FOLATE_MCG_CCHS	IRON_MG_CCHS	MAGNESIUM_MG_CCHS	WATER_G_CCHS	NIACIN_MG_CCHS	PHOSPHORUS_MG_CCHS	POTASSIUM_MG_CCHS	PROTEIN_G_CCHS	VITAMIN_A_RAE_MCG_CCHS	RIBOFLAVIN_VITAMIN_B2_MG_CCHS	SODIUM_MG_CCHS	TOTAL_SUGARS_G_CCHS	THIAMIN_VITAMIN_B1_MG_CCHS	ZINC_MG_CCHS
4	PC Fusilli	NFP	100		0.10625				0	84.375	0			375		0.3125			0.3125	1.25	3.125				1.125	26.25			78.125	93.75	6.25		0.08125			0.075	0.6875
	Raw ingredients:
	Corn flour, yellow, degermed, unenriched	USDA (169695)	100	0	0.097	0	0	0	2	82.8	0	48	0	375	0.673	0.274	0.695	0.022	0.171	1.39	1.9	0	0	48	0.91	18	9.81	2.66	60	90	5.59	11	0.058	1	0.64	0.074	0.37
Product	Brand	Source	GRAMWT_G_CCHS	ALCOHOL_G_CCHS	VITAMIN_B6_MG_CCHS	VITAMIN_B12_MCG_CCHS	VITAMIN_C_MG_CCHS	CAFFEINE_MG_CCHS	CALCIUM_MG_CCHS	CARBOHYDRATE_G_CCHS	CHOLESTEROL_MG_CCHS	FOLATE_DFE_MCG_CCHS	VITAMIN_D_CALCIFEROL_MCG_CCHS	ENERGY_KCAL_CCHS	PFA_18_2_OCTADECADIENOIC_ACID_G_CCHS	TOTAL_MONOUNSATURATED_FATTY_ACIDS_G_CCHS	TOTAL_POLYUNSATURATED_FATTY_ACIDS_G_CCHS	PFA_18_3_OCTADECATRIENOIC_ACIG_G_CCHS	TOTAL_SATURATED_FATTY_ACIDS_G_CCHS	TOTAL_FAT_G_CCHS	DIETARY_FIBER_G_CCHS	FOLIC_ACID_MCG_CCHS	TOTAL_FOLATE_MCG_CCHS	FOOD_FOLATE_MCG_CCHS	IRON_MG_CCHS	MAGNESIUM_MG_CCHS	WATER_G_CCHS	NIACIN_MG_CCHS	PHOSPHORUS_MG_CCHS	POTASSIUM_MG_CCHS	PROTEIN_G_CCHS	VITAMIN_A_RAE_MCG_CCHS	RIBOFLAVIN_VITAMIN_B2_MG_CCHS	SODIUM_MG_CCHS	TOTAL_SUGARS_G_CCHS	THIAMIN_VITAMIN_B1_MG_CCHS	ZINC_MG_CCHS
5	Rizopia, White Rice Spaghetti	NFP	100				0			80.3571	0			357.143							1.78571				0.642857					89.2857	7.14286	0
	Raw ingredients:
	White rice, dry	CNF (4476)	75.3	0	0.128763	0	0	0	2.259	59.5999	0	4.518	0	269.574	0.085842	0.121233	0.103914	0.018072	0.10542	0.39156	2.1084	0	0	4.518	0.6024	17.319	10.0074	1.2048	71.535	57.228	4.8945	0	0.036144	0.753	0.09036	0.05271	0.8283
	Brown rice	CNF (4496)	23.7	0	0.120633	0	0	0	5.451	18.3059	0	4.74	0	87.69	0.237	0.250272	0.247428	0.010428	0.138408	0.69204	0.8532	0	0	4.74	0.34839	33.891	2.45769	1.20657	78.921	52.851	1.88178	0	0.022041	1.659	0.20145	0.095037	0.47874
	water	CNF (2933)	1	0	0	0	0	0	0	0	0	0	0	0	0	0	0	0	0	0	0	0	0	0	0	0	2	0	0	0	0	0	0	0	0	0	0
Buckwheat Noodles (n=3)
Product	Brand	Source	GRAMWT_G_CCHS	ALCOHOL_G_CCHS	VITAMIN_B6_MG_CCHS	VITAMIN_B12_MCG_CCHS	VITAMIN_C_MG_CCHS	CAFFEINE_MG_CCHS	CALCIUM_MG_CCHS	CARBOHYDRATE_G_CCHS	CHOLESTEROL_MG_CCHS	FOLATE_DFE_MCG_CCHS	VITAMIN_D_CALCIFEROL_MCG_CCHS	ENERGY_KCAL_CCHS	PFA_18_2_OCTADECADIENOIC_ACID_G_CCHS	TOTAL_MONOUNSATURATED_FATTY_ACIDS_G_CCHS	TOTAL_POLYUNSATURATED_FATTY_ACIDS_G_CCHS	PFA_18_3_OCTADECATRIENOIC_ACIG_G_CCHS	TOTAL_SATURATED_FATTY_ACIDS_G_CCHS	TOTAL_FAT_G_CCHS	DIETARY_FIBER_G_CCHS	FOLIC_ACID_MCG_CCHS	TOTAL_FOLATE_MCG_CCHS	FOOD_FOLATE_MCG_CCHS	IRON_MG_CCHS	MAGNESIUM_MG_CCHS	WATER_G_CCHS	NIACIN_MG_CCHS	PHOSPHORUS_MG_CCHS	POTASSIUM_MG_CCHS	PROTEIN_G_CCHS	VITAMIN_A_RAE_MCG_CCHS	RIBOFLAVIN_VITAMIN_B2_MG_CCHS	SODIUM_MG_CCHS	TOTAL_SUGARS_G_CCHS	THIAMIN_VITAMIN_B1_MG_CCHS	ZINC_MG_CCHS
1	Noodles, Japanese, Soba, Dry (King Soba)	NFP	100				0		47.2727	60	0			327.273						1.81818	9.09091				3.27273					345.455	14.5455	0			1.81818
	Raw ingredients:
	buckwheat flour	CNF (4488)	95	0	0.5529	0	0	0	38.95	67.0605	0	51.3	0	318.25	0.83315	0.90155	0.90155	0.06745	0.64315	2.945	6.555	0	0	51.3	3.857	238.45	10.5925	5.8425	320.15	548.15	11.989	0	0.1805	10.45	2.47	0.39615	2.964
	water	CNF (2933)	5	0	0	0	0	0	0	0	0	0	0	0	0	0	0	0	0	0	0	0	0	0	0	0	5	0	0	0	0	0	0	0	0	0	0
Product	Brand	Source	GRAMWT_G_CCHS	ALCOHOL_G_CCHS	VITAMIN_B6_MG_CCHS	VITAMIN_B12_MCG_CCHS	VITAMIN_C_MG_CCHS	CAFFEINE_MG_CCHS	CALCIUM_MG_CCHS	CARBOHYDRATE_G_CCHS	CHOLESTEROL_MG_CCHS	FOLATE_DFE_MCG_CCHS	VITAMIN_D_CALCIFEROL_MCG_CCHS	ENERGY_KCAL_CCHS	PFA_18_2_OCTADECADIENOIC_ACID_G_CCHS	TOTAL_MONOUNSATURATED_FATTY_ACIDS_G_CCHS	TOTAL_POLYUNSATURATED_FATTY_ACIDS_G_CCHS	PFA_18_3_OCTADECATRIENOIC_ACIG_G_CCHS	TOTAL_SATURATED_FATTY_ACIDS_G_CCHS	TOTAL_FAT_G_CCHS	DIETARY_FIBER_G_CCHS	FOLIC_ACID_MCG_CCHS	TOTAL_FOLATE_MCG_CCHS	FOOD_FOLATE_MCG_CCHS	IRON_MG_CCHS	MAGNESIUM_MG_CCHS	WATER_G_CCHS	NIACIN_MG_CCHS	PHOSPHORUS_MG_CCHS	POTASSIUM_MG_CCHS	PROTEIN_G_CCHS	VITAMIN_A_RAE_MCG_CCHS	RIBOFLAVIN_VITAMIN_B2_MG_CCHS	SODIUM_MG_CCHS	TOTAL_SUGARS_G_CCHS	THIAMIN_VITAMIN_B1_MG_CCHS	ZINC_MG_CCHS
2	Eden Select, Buckwheat Noodles	NFP	100				0		47.2727	78.1818	0			363.636						1.81818	5.45455				1.96364				454.545		10.9091	0		9.09091	3.63636		1
	Raw ingredients:
	buckwheat flour	CNF (4488)	100	0	0.582	0	0	0	41	70.59	0	54	0	335	0.877	0.949	0.949	0.071	0.677	3.1	6.9	0	0	54	4.06	251	11.15	6.15	337	577	12.62	0	0.19	11	2.6	0.417	3.12
Product	Brand	Source	GRAMWT_G_CCHS	ALCOHOL_G_CCHS	VITAMIN_B6_MG_CCHS	VITAMIN_B12_MCG_CCHS	VITAMIN_C_MG_CCHS	CAFFEINE_MG_CCHS	CALCIUM_MG_CCHS	CARBOHYDRATE_G_CCHS	CHOLESTEROL_MG_CCHS	FOLATE_DFE_MCG_CCHS	VITAMIN_D_CALCIFEROL_MCG_CCHS	ENERGY_KCAL_CCHS	PFA_18_2_OCTADECADIENOIC_ACID_G_CCHS	TOTAL_MONOUNSATURATED_FATTY_ACIDS_G_CCHS	TOTAL_POLYUNSATURATED_FATTY_ACIDS_G_CCHS	PFA_18_3_OCTADECATRIENOIC_ACIG_G_CCHS	TOTAL_SATURATED_FATTY_ACIDS_G_CCHS	TOTAL_FAT_G_CCHS	DIETARY_FIBER_G_CCHS	FOLIC_ACID_MCG_CCHS	TOTAL_FOLATE_MCG_CCHS	FOOD_FOLATE_MCG_CCHS	IRON_MG_CCHS	MAGNESIUM_MG_CCHS	WATER_G_CCHS	NIACIN_MG_CCHS	PHOSPHORUS_MG_CCHS	POTASSIUM_MG_CCHS	PROTEIN_G_CCHS	VITAMIN_A_RAE_MCG_CCHS	RIBOFLAVIN_VITAMIN_B2_MG_CCHS	SODIUM_MG_CCHS	TOTAL_SUGARS_G_CCHS	THIAMIN_VITAMIN_B1_MG_CCHS	ZINC_MG_CCHS
3	King Soba Organic Buckwhear Ramen	NFP	100						40	76	0			340					0.6	3	10				4					600	12			10	2
	Raw ingredients:
	buckwheat flour	CNF (4488)	99.9	0	0.581418	0	0	0	40.959	70.5194	0	53.946	0	334.665	0.876123	0.948051	0.948051	0.070929	0.676323	3.0969	6.8931	0	0	53.946	4.05594	250.749	11.1388	6.14385	336.663	576.423	12.6074	0	0.18981	10.989	2.5974	0.416583	3.11688
	water	CNF (2933)	0.1	0	0	0	0	0	0	0	0	0	0	0	0	0	0	0	0	0	0	0	0	0	0	0	0.01	0	0	0	0	0	0	0	0	0	0
Pizza Crust
GF Pizza Crust, Commerical (n=5)
Product	Brand	Source	GRAMWT_G_CCHS	ALCOHOL_G_CCHS	VITAMIN_B6_MG_CCHS	VITAMIN_B12_MCG_CCHS	VITAMIN_C_MG_CCHS	CAFFEINE_MG_CCHS	CALCIUM_MG_CCHS	CARBOHYDRATE_G_CCHS	CHOLESTEROL_MG_CCHS	FOLATE_DFE_MCG_CCHS	VITAMIN_D_CALCIFEROL_MCG_CCHS	ENERGY_KCAL_CCHS	PFA_18_2_OCTADECADIENOIC_ACID_G_CCHS	TOTAL_MONOUNSATURATED_FATTY_ACIDS_G_CCHS	TOTAL_POLYUNSATURATED_FATTY_ACIDS_G_CCHS	PFA_18_3_OCTADECATRIENOIC_ACIG_G_CCHS	TOTAL_SATURATED_FATTY_ACIDS_G_CCHS	TOTAL_FAT_G_CCHS	DIETARY_FIBER_G_CCHS	FOLIC_ACID_MCG_CCHS	TOTAL_FOLATE_MCG_CCHS	FOOD_FOLATE_MCG_CCHS	IRON_MG_CCHS	MAGNESIUM_MG_CCHS	WATER_G_CCHS	NIACIN_MG_CCHS	PHOSPHORUS_MG_CCHS	POTASSIUM_MG_CCHS	PROTEIN_G_CCHS	VITAMIN_A_RAE_MCG_CCHS	RIBOFLAVIN_VITAMIN_B2_MG_CCHS	SODIUM_MG_CCHS	TOTAL_SUGARS_G_CCHS	THIAMIN_VITAMIN_B1_MG_CCHS	ZINC_MG_CCHS
1	President's Choice Cauliflower Pizza Crust	NFP	100						26	28	0			120					0.041424	1.21291	2				0.36					80	2			250	2
	Raw ingredients:
	cauliflower, raw	CNF (2385)	66.075	0	0.121578	0	31.8482	0	14.5365	3.28393	0	37.6628	0	16.5188	0.010572	0.0224655	0.0204833	0.00991125	0.0858975	0.18501	1.18935	0	0	37.6628	0.277515	9.91125	60.8353	0.335	29.073	197.564	1.26864	0	0.039645	19.8225	1.26203	0.0330375	0.178403
	corn flour	CNF(4417)	24	0	0.0888	0	0	0	1.68	18.444	0	6	0	86.88	0.40944	0.24432	0.42216	0.01272	0.13032	0.9264	1.752	0	0	6	0.5712	22.32	2.6184	0.456	65.28	75.6	1.6632	2.64	0.0192	1.2	0.1536	0.05904	0.4152
	water	CNF (2933)	3	0	0	0	0	0	0	0	0	0	0	0	0	0	0	0	0	0	0	0	0	0	0	0	3	0	0	0	0	0	0	0	0	0	0
	corn starch	CNF (4419)	3	0	0	0	0	0	0.06	2.7381	0	0	0	11.43	0.00075	0.00048	0.00075	0	0.00027	0.0015	0.027	0	0	0	0.0141	0.09	0.2496	0	0.39	0.09	0.0078	0	0	0.27	0	0	0.0018
	potato starch	USDA (359697)	3	0	0	0	0	0	0	2.5314	0	0	0	10.32	0	0	0	0	0	0	0	0	0	0	0	0	0	0	0	0	0	0	0	0	0	0	0
	olive oil	CNF (422)	0.3	0	0	0	0	0	0.003	0	0	0	0	2.655	0.02928	0.218883	0.031569	0.00228	0.041424	0.3	0	0	0	0	0.00168	0	0	0	0	0.003	0	0	0	0.006	0	0	0
	salt	CNF (214)	0.625	0	0	0	0	0	0	0	0	0	0	0	0	0	0	0	0	0	0	0	0	0	0	0	0	0	0	0	0	0	0	242.238	0	0	0
Product	Brand	Source	GRAMWT_G_CCHS	ALCOHOL_G_CCHS	VITAMIN_B6_MG_CCHS	VITAMIN_B12_MCG_CCHS	VITAMIN_C_MG_CCHS	CAFFEINE_MG_CCHS	CALCIUM_MG_CCHS	CARBOHYDRATE_G_CCHS	CHOLESTEROL_MG_CCHS	FOLATE_DFE_MCG_CCHS	VITAMIN_D_CALCIFEROL_MCG_CCHS	ENERGY_KCAL_CCHS	PFA_18_2_OCTADECADIENOIC_ACID_G_CCHS	TOTAL_MONOUNSATURATED_FATTY_ACIDS_G_CCHS	TOTAL_POLYUNSATURATED_FATTY_ACIDS_G_CCHS	PFA_18_3_OCTADECATRIENOIC_ACIG_G_CCHS	TOTAL_SATURATED_FATTY_ACIDS_G_CCHS	TOTAL_FAT_G_CCHS	DIETARY_FIBER_G_CCHS	FOLIC_ACID_MCG_CCHS	TOTAL_FOLATE_MCG_CCHS	FOOD_FOLATE_MCG_CCHS	IRON_MG_CCHS	MAGNESIUM_MG_CCHS	WATER_G_CCHS	NIACIN_MG_CCHS	PHOSPHORUS_MG_CCHS	POTASSIUM_MG_CCHS	PROTEIN_G_CCHS	VITAMIN_A_RAE_MCG_CCHS	RIBOFLAVIN_VITAMIN_B2_MG_CCHS	SODIUM_MG_CCHS	TOTAL_SUGARS_G_CCHS	THIAMIN_VITAMIN_B1_MG_CCHS	ZINC_MG_CCHS
2	MIX: Bob's Red Mill Pizza Crust Mix	NFP	100						73.3333	80	0		0	366.667					0	1.66667	3.33333				0.975864					273.333	6.66667			566.667	3.33333
	Raw ingredients:
	Brown rice flour	CNF (4451)	27.8833	0	0.205221	0	0	0	3.06717	21.3252	0	4.46133	0	101.216	0.266007	0.281064	0.277718	0.011711	0.15531	0.775157	1.28263	0	0	4.46133	0.55209	31.2293	3.33763	1.7678	93.9668	80.5828	2.01596	0	0.0223067	2.23067	0	0.123523	0.683142
	potato starch	USDA (359697)	15	0	0	0	0	0	0	12.657	0	0	0	51.6	0	0	0	0	0	0	0	0	0	0	0	0	0	0	0	0	0	0	0	0	0	0	0
	millet flour	CNF (6186)	15	0	0.0558	0	0	0	2.1	11.268	0	6.3	0	57.3	0.3828	0.1386	0.3927	0.0066	0.0804	0.6375	0.525	0	0	6.3	0.591	17.85	1.3005	0.903	42.75	33.6	1.6125	0	0.01095	0.6	0.249	0.06195	0.3945
	sorghum flour	CNF (6190)	15	0	0.04875	0	0.12	0	1.8	11.496	0	3.75	0	53.85	0.2004	0.14145	0.21045	0.00915	0.0792	0.501	0.99	0	0	3.75	0.471	18.45	1.539	0.6744	41.7	48.6	1.2645	0	0.00915	0.45	0.291	0.04935	0.2445
	tapioca starch	USDA (483350)	10	0	0	0	0	0	0	10	0	0	0	42.9	0	0	0	0	0	0	0	0	0	0	0	0	0	0	0	0	0	0	0	0	0	0	0
	potato starch	USDA (359697)	10	0	0	0	0	0	0	8.438	0	0	0	34.4	0	0	0	0	0	0	0	0	0	0	0	0	0	0	0	0	0	0	0	0	0	0	0
	sugar	CNF (4318)	3	0	0	0	0	0	0.03	2.9994	0	0	0	11.61	0	0	0	0	0	0	0	0	0	0	0.0015	0	0.0006	0	0	0.06	0	0	0.0006	0.03	2.994	0	0.0003
	xanthan gum	USDA (383433)	1.5	0	0	0	0	0	0	1.3494	0	0	0	0	0	0	0	0	0	0	1.305	0	0	0	0	0	0	0	0	0	0	0	0	71.745	0	0	0
	salt	CNF (214)	1.41667	0	0	0	0	0	0	0	0	0	0	0	0	0	0	0	0	0	0	0	0	0	0	0	0	0	0	0	0	0	0	549.072	0	0	0
	guar gum	USDA (169045)	0.5	0	0	0	0	0	1.47	0.3865	0	0	0	1.66	0.000335	0.0011	0.00035	5e-06	0.0003	0.0025	0.3865	0	0	0	0	0	0.075	0	0	0	0.023	0	0	0.625	0	0	0
	yeast	CNF (4008)	0.5	0	0.0075	0.00035	0.0015	0	0.15	0.2061	0	11.7	0	1.625	8.5e-05	0.021545	8.5e-05	0	0.005005	0.03805	0.1345	0	0	11.7	0.01085	0.27	0.0254	0.201	3.185	4.775	0.2022	0	0.02	0.255	0	0.05495	0.0397
Product	Brand	Source	GRAMWT_G_CCHS	ALCOHOL_G_CCHS	VITAMIN_B6_MG_CCHS	VITAMIN_B12_MCG_CCHS	VITAMIN_C_MG_CCHS	CAFFEINE_MG_CCHS	CALCIUM_MG_CCHS	CARBOHYDRATE_G_CCHS	CHOLESTEROL_MG_CCHS	FOLATE_DFE_MCG_CCHS	VITAMIN_D_CALCIFEROL_MCG_CCHS	ENERGY_KCAL_CCHS	PFA_18_2_OCTADECADIENOIC_ACID_G_CCHS	TOTAL_MONOUNSATURATED_FATTY_ACIDS_G_CCHS	TOTAL_POLYUNSATURATED_FATTY_ACIDS_G_CCHS	PFA_18_3_OCTADECATRIENOIC_ACIG_G_CCHS	TOTAL_SATURATED_FATTY_ACIDS_G_CCHS	TOTAL_FAT_G_CCHS	DIETARY_FIBER_G_CCHS	FOLIC_ACID_MCG_CCHS	TOTAL_FOLATE_MCG_CCHS	FOOD_FOLATE_MCG_CCHS	IRON_MG_CCHS	MAGNESIUM_MG_CCHS	WATER_G_CCHS	NIACIN_MG_CCHS	PHOSPHORUS_MG_CCHS	POTASSIUM_MG_CCHS	PROTEIN_G_CCHS	VITAMIN_A_RAE_MCG_CCHS	RIBOFLAVIN_VITAMIN_B2_MG_CCHS	SODIUM_MG_CCHS	TOTAL_SUGARS_G_CCHS	THIAMIN_VITAMIN_B1_MG_CCHS	ZINC_MG_CCHS
3	Kinnikinnick Pizza Crust (Frozen)	NFP	100						26.6667	52	0			306.667					4.66667	9.33333	2.66667				1					133.333	4			586.667	4
	Raw ingredients:
	water	CNF (2933)	26.0333	0	0	0	0	0	0	0	0	0	0	0	0	0	0	0	0	0	0	0	0	0	0	0	26.0333	0	0	0	0	0	0	0	0	0	0
	white rice flour	CNF (4429)	27.5	0	0.1199	0	0	0	2.75	22.0357	0	1.1	0	100.65	0.086075	0.12155	0.104225	0.018425	0.10615	0.3905	0.66	0	0	1.1	0.09625	9.625	3.26975	0	26.95	20.9	1.63625	0	0.005775	0	0.033	0.03795	0.22
	potato starch	USDA (359697)	16	0	0	0	0	0	0	13.5008	0	0	0	55.04	0	0	0	0	0	0	0	0	0	0	0	0	0	0	0	0	0	0	0	0	0	0	0
	palm oil	USDA (171015)	8	0	0	0	0	0	0	0	0	0	0	70.72	0.728	2.96	0.744	0.016	3.944	8	0	0	0	0	0.0008	0	0	0	0	0	0	0	0	0	0	0	0
	Sweet white rice flour	USDA (1473566); CNF (4429)	6	0	0.02616	0	0	0	0.6	4.8078	0	0.24	0	22.5	0.0165264	0.0233376	0.0200112	0.0035376	0.0203808	0.074976	0.15	0	0	0.24	0.021	2.1	0.7134	0	5.88	4.56	0.45	0	0.00126	0	0.15	0.00828	0.048
	yeast	CNF (4008)	2	0	0.03	0.0014	0.006	0	0.6	0.8244	0	46.8	0	6.5	0.00034	0.08618	0.00034	0	0.02002	0.1522	0.538	0	0	46.8	0.0434	1.08	0.1016	0.804	12.74	19.1	0.8088	0	0.08	1.02	0	0.2198	0.1588
	sugar	CNF (4318)	3.5	0	0	0	0	0	0.035	3.4993	0	0	0	13.545	0	0	0	0	0	0	0	0	0	0	0.00175	0	0.0007	0	0	0.07	0	0	0.0007	0.035	3.493	0	0.00035
	pea starch - sub starch, corn	CNF (4419)	3.5	0	0	0	0	0	0.07	3.19445	0	0	0	13.335	0.000875	0.00056	0.000875	0	0.000315	0.00175	0.0315	0	0	0	0.01645	0.105	0.2912	0	0.455	0.105	0.0091	0	0	0.315	0	0	0.0021
	Chickpea Flour	CNF (4886)	2	0	0.00984	0	0	0	0.9	1.1564	0	8.74	0	7.74	0.05742	0.03008	0.05966	0.00224	0.01386	0.1338	0.216	0	0	8.74	0.0972	3.32	0.2056	0.03524	6.36	16.92	0.4478	0.04	0.00212	1.28	0.217	0.00972	0.0562
	pea fibre	expert opinion	1.5	0	0	0	0	0	0	0	0	0	0	0	0	0	0	0	0	0	0.6	0	0	0	0	0	0	0	0	0	0	0	0	0	0	0	0
	modified cellulose	expert opinion	1.5	0	0	0	0	0	0	0	0	0	0	0	0	0	0	0	0	0	0.6	0	0	0	0	0	0	0	0	0	0	0	0	0	0	0	0
	salt	CNF (214)	1.46667	0	0	0	0	0	0	0	0	0	0	0	0	0	0	0	0	0	0	0	0	0	0	0	0	0	0	0	0	0	0	568.451	0	0	0
	psyllium fiber	USDA (703086)+CNF 1383/1232	0.5	0	0.00606	0	0	0	0	0.5	0	0	0	1.875	0	0	0	0	0	0	0.375	0	0	0	0.09	0.655	0.01	0.03268	1.82	2.405	0	0	0.00071	0	0	0.018045	0.0285
Product	Brand	Source	GRAMWT_G_CCHS	ALCOHOL_G_CCHS	VITAMIN_B6_MG_CCHS	VITAMIN_B12_MCG_CCHS	VITAMIN_C_MG_CCHS	CAFFEINE_MG_CCHS	CALCIUM_MG_CCHS	CARBOHYDRATE_G_CCHS	CHOLESTEROL_MG_CCHS	FOLATE_DFE_MCG_CCHS	VITAMIN_D_CALCIFEROL_MCG_CCHS	ENERGY_KCAL_CCHS	PFA_18_2_OCTADECADIENOIC_ACID_G_CCHS	TOTAL_MONOUNSATURATED_FATTY_ACIDS_G_CCHS	TOTAL_POLYUNSATURATED_FATTY_ACIDS_G_CCHS	PFA_18_3_OCTADECATRIENOIC_ACIG_G_CCHS	TOTAL_SATURATED_FATTY_ACIDS_G_CCHS	TOTAL_FAT_G_CCHS	DIETARY_FIBER_G_CCHS	FOLIC_ACID_MCG_CCHS	TOTAL_FOLATE_MCG_CCHS	FOOD_FOLATE_MCG_CCHS	IRON_MG_CCHS	MAGNESIUM_MG_CCHS	WATER_G_CCHS	NIACIN_MG_CCHS	PHOSPHORUS_MG_CCHS	POTASSIUM_MG_CCHS	PROTEIN_G_CCHS	VITAMIN_A_RAE_MCG_CCHS	RIBOFLAVIN_VITAMIN_B2_MG_CCHS	SODIUM_MG_CCHS	TOTAL_SUGARS_G_CCHS	THIAMIN_VITAMIN_B1_MG_CCHS	ZINC_MG_CCHS
4	Duinkerken Foods Gluten Free Pizza Crust Mix	NFP	100				0		0	63.3333	0	106.667		333.333	0.0843083	0.115717	0.100368	0.0163	0.105791	0.373817	6.66667				3.6			5.33333			3.33333	0	0.0866667	466.667	6.66667	0.6
	Raw ingredients:
	corn starch	CNF (4419)	23.3333	0	0	0	0	0	0.444667	20.2924	0	0	0	84.709	0.00555833	0.00355733	0.00555833	0	0.002001	0.0111167	0.2001	0	0	0	0.104497	0.667	1.84981	0	2.89033	0.667	0.0578067	0	0	2.001	0	0	0.01334
	white rice flour	CNF (4429)	24	0	0.10464	0	0	0	2.4	19.2312	0	0.96	0	87.84	0.07512	0.10608	0.09096	0.01608	0.09264	0.3408	0.576	0	0	0.96	0.084	8.4	2.8536	0	23.52	18.24	1.428	0	0.00504	0	0.0288	0.03312	0.192
	potato starch	USDA (359697)	12	0	0	0	0	0	0	10.1256	0	0	0	41.28	0	0	0	0	0	0	0	0	0	0	0	0	0	0	0	0	0	0	0	0	0	0	0
	tapioca starch	USDA (483350)	12	0	0	0	0	0	0	12	0	0	0	51.48	0	0	0	0	0	0	0	0	0	0	0	0	0	0	0	0	0	0	0	0	0	0	0
	modified corn starch - sub corn starch	CNF (4419)	12	0	0	0	0	0	0.24	10.9524	0	0	0	45.72	0.003	0.00192	0.003	0	0.00108	0.006	0.108	0	0	0	0.0564	0.36	0.9984	0	1.56	0.36	0.0312	0	0	1.08	0	0	0.0072
	corn starch	CNF (4419)	1	0	0	0	0	0	0.02	0.9127	0	0	0	3.81	0.00025	0.00016	0.00025	0	9e-05	0.0005	0.009	0	0	0	0.0047	0.03	0.0832	0	0.13	0.03	0.0026	0	0	0.09	0	0	0.0006
	salt	CNF (214)	1.16667	0	0	0	0	0	0	0	0	0	0	0	0	0	0	0	0	0	0	0	0	0	0	0	0	0	0	0	0	0	0	452.177	0	0	0
	gelatin dry mix	CNF (4229)	2	0	2e-05	0	0	0	0.06	1.81	0	0.06	0	7.62	0	0	0	0	0	0	0	0	0	0.06	0.0026	0.04	0.02	0.00018	2.82	0.14	0.156	0	0.00082	9.32	1.7208	6e-05	0.0002
	xanthan gum	USDA (383433)	2	0	0	0	0	0	0	1.7992	0	0	0	0	0	0	0	0	0	0	1.74	0	0	0	0	0	0	0	0	0	0	0	0	95.66	0	0	0
	pea fibre	expert opinion	2	0	0	0	0	0	0	0	0	0	0	0	0	0	0	0	0	0	0.8	0	0	0	0	0	0	0	0	0	0	0	0	0	0	0	0
	milk protein concentrate (milk powder & supplement)	USDA (173459); CNF (134)/expert opinion	2	0	0.00722	0.0806	0.136	0	25.14	0.8488	0.4	1	0.214	7.26	0.00038	0.004	0.0006	0.00022	0.00998	0.0154	0	0	0	1	0.0064	2.2	0.0632	0.01902	19.36	35.88	0.914	13.54	0.031	10.7	0.8488	0.0083	0.07854
	egg white raw	CNF (126)	1	0	0	0.0005	0	0	0.08	0.0118	0	0	0	0.48	0	0	0	0	0	0	0	0	0	0	0.0006	0.09	0.8813	0.00154	0.13	1.2	0.0999	0	0.00433	1.66	0.0071	0	0.0042
	maltodextrin	assumed zero	2							1.998																									1.998
Product	Brand	Source	GRAMWT_G_CCHS	ALCOHOL_G_CCHS	VITAMIN_B6_MG_CCHS	VITAMIN_B12_MCG_CCHS	VITAMIN_C_MG_CCHS	CAFFEINE_MG_CCHS	CALCIUM_MG_CCHS	CARBOHYDRATE_G_CCHS	CHOLESTEROL_MG_CCHS	FOLATE_DFE_MCG_CCHS	VITAMIN_D_CALCIFEROL_MCG_CCHS	ENERGY_KCAL_CCHS	PFA_18_2_OCTADECADIENOIC_ACID_G_CCHS	TOTAL_MONOUNSATURATED_FATTY_ACIDS_G_CCHS	TOTAL_POLYUNSATURATED_FATTY_ACIDS_G_CCHS	PFA_18_3_OCTADECATRIENOIC_ACIG_G_CCHS	TOTAL_SATURATED_FATTY_ACIDS_G_CCHS	TOTAL_FAT_G_CCHS	DIETARY_FIBER_G_CCHS	FOLIC_ACID_MCG_CCHS	TOTAL_FOLATE_MCG_CCHS	FOOD_FOLATE_MCG_CCHS	IRON_MG_CCHS	MAGNESIUM_MG_CCHS	WATER_G_CCHS	NIACIN_MG_CCHS	PHOSPHORUS_MG_CCHS	POTASSIUM_MG_CCHS	PROTEIN_G_CCHS	VITAMIN_A_RAE_MCG_CCHS	RIBOFLAVIN_VITAMIN_B2_MG_CCHS	SODIUM_MG_CCHS	TOTAL_SUGARS_G_CCHS	THIAMIN_VITAMIN_B1_MG_CCHS	ZINC_MG_CCHS
5	MIX: Cup4cup GF Pizza Crust Mix, as prepared	NFP	100				0		162.5	78.125	0			343.75					0.171968	0.66666	2.8125				0						6.25	0		875	6.25
	Raw ingredients:
	corn starch	CNF (4419)	35.6125	0	0	0	0	0	0.59225	27.0273	0	0	0	112.824	0.00740312	0.004738	0.00740312	0	0.00266512	0.0148062	0.266512	0	0	0	0.139179	0.888375	2.46376	0	3.84963	0.888375	0.0769925	0	0	2.66512	0	0	0.0177675
	white rice flour	CNF (4429)	16	0	0.06976	0	0	0	1.6	12.8208	0	0.64	0	58.56	0.05008	0.07072	0.06064	0.01072	0.06176	0.2272	0.384	0	0	0.64	0.056	5.6	1.9024	0	15.68	12.16	0.952	0	0.00336	0	0.0192	0.02208	0.128
	Brown rice flour	CNF (4451)	14	0	0.10304	0	0	0	1.54	10.7072	0	2.24	0	50.82	0.13356	0.14112	0.13944	0.00588	0.07798	0.3892	0.644	0	0	2.24	0.2772	15.68	1.6758	0.8876	47.18	40.46	1.0122	0	0.0112	1.12	0	0.06202	0.343
	milk, dry, skim, powder, regular	CNF (134)	10	0	0.0361	0.403	0.68	0	125.7	5.198	2	5	1.07	36.3	0.0009	0.02	0.003	0.001	0.0499	0.077	0	0	0	5	0.032	11	0.316	0.0951	96.8	179.4	3.616	67.7	0.155	53.5	5.198	0.0415	0.408
	tapioca starch	USDA (483350)	10	0	0	0	0	0	0	10	0	0	0	42.9	0	0	0	0	0	0	0	0	0	0	0	0	0	0	0	0	0	0	0	0	0	0	0
	potato starch	USDA (359697)	3	0	0	0	0	0	0	2.5314	0	0	0	10.32	0	0	0	0	0	0	0	0	0	0	0	0	0	0	0	0	0	0	0	0	0	0	0
	baking powder	CNF (4003)	3	0	0	0	0	0	220.92	0.723	0	0	0	1.53	0	0	0	0	0	0	0.006	0	0	0	0.3381	1.17	0.12	0	297.54	0.15	0.003	0	0	236.79	0	0	0.0006
	xanthan gum	USDA (383433)	3	0	0	0	0	0	0	2.6988	0	0	0	0	0	0	0	0	0	0	2.61	0	0	0	0	0	0	0	0	0	0	0	0	143.49	0	0	0
	salt	CNF (214)	2.1875	0	0	0	0	0	0	0	0	0	0	0	0	0	0	0	0	0	0	0	0	0	0	0	0	0	0	0	0	0	0	847.831	0	0	0
	sugar	CNF (4318)	2	0	0	0	0	0	0.02	1.9996	0	0	0	7.74	0	0	0	0	0	0	0	0	0	0	0.001	0	0.0004	0	0	0.04	0	0	0.0004	0.02	1.996	0	0.0002
	yeast	CNF (4008)	1	0	0.015	0.0007	0.003	0	0.3	0.4122	0	23.4	0	3.25	0.00017	0.04309	0.00017	0	0.01001	0.0761	0.269	0	0	23.4	0.0217	0.54	0.0508	0.402	6.37	9.55	0.4044	0	0.04	0.51	0	0.1099	0.0794
Comercial Prepared Pizza With Toppings
Frozen Pizza, Various Toppings (n=6)
Product	Brand	Source	GRAMWT_G_CCHS	ALCOHOL_G_CCHS	VITAMIN_B6_MG_CCHS	VITAMIN_B12_MCG_CCHS	VITAMIN_C_MG_CCHS	CAFFEINE_MG_CCHS	CALCIUM_MG_CCHS	CARBOHYDRATE_G_CCHS	CHOLESTEROL_MG_CCHS	FOLATE_DFE_MCG_CCHS	VITAMIN_D_CALCIFEROL_MCG_CCHS	ENERGY_KCAL_CCHS	PFA_18_2_OCTADECADIENOIC_ACID_G_CCHS	TOTAL_MONOUNSATURATED_FATTY_ACIDS_G_CCHS	TOTAL_POLYUNSATURATED_FATTY_ACIDS_G_CCHS	PFA_18_3_OCTADECATRIENOIC_ACIG_G_CCHS	TOTAL_SATURATED_FATTY_ACIDS_G_CCHS	TOTAL_FAT_G_CCHS	DIETARY_FIBER_G_CCHS	FOLIC_ACID_MCG_CCHS	TOTAL_FOLATE_MCG_CCHS	FOOD_FOLATE_MCG_CCHS	IRON_MG_CCHS	MAGNESIUM_MG_CCHS	WATER_G_CCHS	NIACIN_MG_CCHS	PHOSPHORUS_MG_CCHS	POTASSIUM_MG_CCHS	PROTEIN_G_CCHS	VITAMIN_A_RAE_MCG_CCHS	RIBOFLAVIN_VITAMIN_B2_MG_CCHS	SODIUM_MG_CCHS	TOTAL_SUGARS_G_CCHS	THIAMIN_VITAMIN_B1_MG_CCHS	ZINC_MG_CCHS
1	Dr. Oetker GF Pizza, Mozzarella	NFP	100				14.4		520	80	60			800					16	36	4				4.32						36	216		1400	8
	Raw ingredients:
	Crust:		200
	water	CNF (2933)	85.7	0	0	0	0	0	0	0	0	0	0	0	0	0	0	0	0	0	0	0	0	0	0	0	85.7	0	0	0	0	0	0	0	0	0	0
	white rice flour	CNF (4429)	36	0	0.15696	0	0	0	3.6	28.8468	0	1.44	0	131.76	0.11268	0.15912	0.13644	0.02412	0.13896	0.5112	0.864	0	0	1.44	0.126	12.6	4.2804	0	35.28	27.36	2.142	0	0.00756	0	0.0432	0.04968	0.288
	potato starch	USDA (359697)	25	0	0	0	0	0	0	21.095	0	0	0	86	0	0	0	0	0	0	0	0	0	0	0	0	0	0	0	0	0	0	0	0	0	0	0
	potato, mashed, flakes	CNF (2426)	20	0	0.1496	0	16.2	0	5.4	16.234	0	9.2	0	70.8	0.0186	0.0018	0.0286	0.0054	0.0338	0.082	1.3	0	0	9.2	0.242	13.2	1.316	1.2528	31.2	219.6	1.668	0.2	0.022	20.8	0.672	0.1976	0.14
	pea protein (imputed from soy protein)	USDA (571972)/expert opinion	14	0	0.014	0	0	0	10.36	1.0374	0	21	0	51.8	0.328796	0.147896	0.373632	0.0440886	0.093408	0.7784	0.518	0	0	21	3.2662	5.6	0.6972	0.196	108.64	11.34	10.8892	0	0.014	134.82	0	0.02464	0.5642
	high monounsaturated canola oil	CNF (451)	10	0	0	0	0	0	0	0	0	0	0	88.5	1.9	6.3276	2.8142	0.913	0.7365	10	0	0	0	0	0	0	0	0	0	0	0	0	0	0	0	0	0
	yeast	CNF (4008)	1.5	0	0.0225	0.00105	0.0045	0	0.45	0.6183	0	35.1	0	4.875	0.000255	0.064635	0.000255	0	0.015015	0.11415	0.4035	0	0	35.1	0.03255	0.81	0.0762	0.603	9.555	14.325	0.6066	0	0.06	0.765	0	0.16485	0.1191
	sugar	CNF (4318)	2	0	0	0	0	0	0.02	1.9996	0	0	0	7.74	0	0	0	0	0	0	0	0	0	0	0.001	0	0.0004	0	0	0.04	0	0	0.0004	0.02	1.996	0	0.0002
	salt	CNF (214)	2.5	0	0	0	0	0	0	0	0	0	0	0	0	0	0	0	0	0	0	0	0	0	0	0	0	0	0	0	0	0	0	968.95	0	0	0
	modified cellulose	expert opinion	1	0	0	0	0	0	0	0	0	0	0	0	0	0	0	0	0	0	0.4	0	0	0	0	0	0	0	0	0	0	0	0	0	0	0	0
	xanthan gum	USDA (383433)	1	0	0	0	0	0	0	0.8996	0	0	0	0	0	0	0	0	0	0	0.87	0	0	0	0	0	0	0	0	0	0	0	0	47.83	0	0	0
	corn syrup	CNF (4323)	1	0	0	0	0	0	0.13	0.7679	0	0	0	2.83	0	0	0	0	0	0.002	0	0	0	0	0	0.01	0.2281	0	0	0.01	0	0	0	0.62	0.7677	0	0.0044
	Toppings:		54
	mozzarella cheese	CNF(35)	30	0	0.0186	0.219	0	0	172.5	0.741	26.7	2.4	0.15	95.7	0.1335	2.1081	0.2334	0.063	4.6683	7.392	0	0	0	2.4	0.06	6.3	14.514	0.0282	123.6	22.5	6.48	59.1	0.081	213	0.303	0.0048	0.738
	red tomato	CNF (2460)	23.9	0	0.01912	0	3.2743	0	2.39	0.92971	0	3.585	0	4.302	0.01912	0.007409	0.019837	0.000717	0.006692	0.0478	0.2868	0	0	3.585	0.06453	2.629	22.5903	0.141966	5.736	56.643	0.21032	10.038	0.004541	1.195	0.62857	0.008843	0.04063
	Sauces:		68
	tomato products, canned, puree, no salt added	CNF (2259)	29.5	0	0.03717	0	3.127	0	5.31	2.6491	0	3.245	0	11.21	0.02419	0.009145	0.02537	0.00118	0.008555	0.06195	0.5605	0	0	3.245	0.5251	6.785	25.9246	0.43247	11.8	129.505	0.48675	7.67	0.0236	8.26	1.42485	0.007375	0.1062
	water	CNF (2933)	25	0	0	0	0	0	0	0	0	0	0	0	0	0	0	0	0	0	0	0	0	0	0	0	25	0	0	0	0	0	0	0	0	0	0
	high monounsaturated canola oil	CNF (451)	2	0	0	0	0	0	0	0	0	0	0	17.7	0.38	1.26552	0.56284	0.1826	0.1473	2	0	0	0	0	0	0	0	0	0	0	0	0	0	0	0	0	0
	olive oil	CNF (422)	2	0	0	0	0	0	0.02	0	0	0	0	17.7	0.1952	1.45922	0.21046	0.0152	0.27616	2	0	0	0	0	0.0112	0	0	0	0	0.02	0	0	0	0.04	0	0	0
	spinach, raw	CNF (2213)	1	0	0.00195	0	0.281	0	0.99	0.0363	0	1.94	0	0.23	0.00026	0.0001	0.00165	0.00138	0.00063	0.0039	0.022	0	0	1.94	0.0271	0.79	0.914	0.00724	0.49	5.58	0.0286	4.69	0.00189	0.79	0.0042	0.00078	0.0053
	sugar	CNF (4318)	1	0	0	0	0	0	0.01	0.9998	0	0	0	3.87	0	0	0	0	0	0	0	0	0	0	0.0005	0	0.0002	0	0	0.02	0	0	0.0002	0.01	0.998	0	0.0001
	modified corn starch - sub corn starch	CNF (4419)	1	0	0	0	0	0	0.02	0.9127	0	0	0	3.81	0.00025	0.00016	0.00025	0	9e-05	0.0005	0.009	0	0	0	0.0047	0.03	0.0832	0	0.13	0.03	0.0026	0	0	0.09	0	0	0.0006
	salt	CNF (214)	1	0	0	0	0	0	0	0	0	0	0	0	0	0	0	0	0	0	0	0	0	0	0	0	0	0	0	0	0	0	0	387.58	0	0	0
	garlic powder	CNF (188)	1	0	0.01654	0	0.012	0	0.79	0.7273	0	0.47	0	3.31	0.00143	0.00115	0.00178	0.00012	0.00249	0.0073	0.09	0	0	0.47	0.0565	0.77	0.0645	0.00796	4.14	11.93	0.1655	0	0.00141	0.6	0.0243	0.00435	0.0299
	dextrose (SUB sugar)	CNF (4318)	0.5	0	0	0	0	0	0.005	0.4999	0	0	0	1.935	0	0	0	0	0	0	0	0	0	0	0.00025	0	0.0001	0	0	0.01	0	0	0.0001	0.005	0.499	0	5e-05
	lemon juice	CNF (1590)	0.5	0	0.000215	0	0.124	0	0.055	0.0324	0	0.05	0	0.105	0.0003	5.5e-05	0.000425	0.000125	0.00019	0.00145	0.002	0	0	0.05	0.00065	0.04	0.4623	0.000985	0.045	0.51	0.002	0.005	4.5e-05	0.105	0.012	0.000205	0.0003
	Cheeses:		50
	edam	CNF (29)	25	0	0.019	0.385	0	0	182.75	0.3575	22.25	4	0.125	89.25	0.0815	2.03125	0.16625	0.06	4.393	6.95	0	0	0	4	0.11	7.5	10.39	0.0205	134	47	6.2475	60.75	0.09725	203	0.3575	0.00925	0.9375
	mozzarella cheese	CNF(35)	25	0	0.0155	0.1825	0	0	143.75	0.6175	22.25	2	0.125	79.75	0.11125	1.75675	0.1945	0.0525	3.89025	6.16	0	0	0	2	0.05	5.25	12.095	0.0235	103	18.75	5.4	49.25	0.0675	177.5	0.2525	0.004	0.615
Product	Brand	Source	GRAMWT_G_CCHS	ALCOHOL_G_CCHS	VITAMIN_B6_MG_CCHS	VITAMIN_B12_MCG_CCHS	VITAMIN_C_MG_CCHS	CAFFEINE_MG_CCHS	CALCIUM_MG_CCHS	CARBOHYDRATE_G_CCHS	CHOLESTEROL_MG_CCHS	FOLATE_DFE_MCG_CCHS	VITAMIN_D_CALCIFEROL_MCG_CCHS	ENERGY_KCAL_CCHS	PFA_18_2_OCTADECADIENOIC_ACID_G_CCHS	TOTAL_MONOUNSATURATED_FATTY_ACIDS_G_CCHS	TOTAL_POLYUNSATURATED_FATTY_ACIDS_G_CCHS	PFA_18_3_OCTADECATRIENOIC_ACIG_G_CCHS	TOTAL_SATURATED_FATTY_ACIDS_G_CCHS	TOTAL_FAT_G_CCHS	DIETARY_FIBER_G_CCHS	FOLIC_ACID_MCG_CCHS	TOTAL_FOLATE_MCG_CCHS	FOOD_FOLATE_MCG_CCHS	IRON_MG_CCHS	MAGNESIUM_MG_CCHS	WATER_G_CCHS	NIACIN_MG_CCHS	PHOSPHORUS_MG_CCHS	POTASSIUM_MG_CCHS	PROTEIN_G_CCHS	VITAMIN_A_RAE_MCG_CCHS	RIBOFLAVIN_VITAMIN_B2_MG_CCHS	SODIUM_MG_CCHS	TOTAL_SUGARS_G_CCHS	THIAMIN_VITAMIN_B1_MG_CCHS	ZINC_MG_CCHS
2	Dr. Oetker GF Pizza, Pepperoni	NFP	100				14.3544		311.013	79.7468	59.8101			797.468					15.9494	35.8861	3.98734				2.87089						35.8861	0		1834.18	7.97468
	Raw ingredients:
	Crust:		170
	water	CNF (2933)	49.7	0	0	0	0	0	0	0	0	0	0	0	0	0	0	0	0	0	0	0	0	0	0	0	49.7	0	0	0	0	0	0	0	0	0	0
	white rice flour	CNF (4429)	35	0	0.1526	0	0	0	3.5	28.0455	0	1.4	0	128.1	0.10955	0.1547	0.13265	0.02345	0.1351	0.497	0.84	0	0	1.4	0.1225	12.25	4.1615	0	34.3	26.6	2.0825	0	0.00735	0	0.042	0.0483	0.28
	potato starch	USDA (359697)	23.62	0	0	0	0	0	0	24.1496	0	0	0	98.4528	0	0	0	0	0	0	0	0	0	0	0	0	0	0	0	0	0	0	0	0	0	0	0
	potato, mashed, flakes	CNF (2426)	21.25	0	0.12155	0	13.1625	0	4.3875	13.1901	0	7.475	0	57.525	0.0151125	0.0014625	0.0232375	0.0043875	0.0274625	0.066625	1.05625	0	0	7.475	0.196625	10.725	1.06925	1.0179	25.35	178.425	1.35525	0.1625	0.017875	16.9	0.546	0.16055	0.11375
	pea protein (imputed from soy protein)	USDA (571972)/expert opinion	17.75	0	0.01775	0	0	0	13.135	1.31527	0	26.625	0	65.675	0.416867	0.187511	0.473712	0.055898	0.118428	0.9869	0.65675	0	0	26.625	4.14107	7.1	0.88395	0.2485	137.74	14.3775	13.806	0	0.01775	170.933	0	0.03124	0.715325
	high monounsaturated canola oil	CNF (451)	12.25	0	0	0	0	0	0	0	0	0	0	108.412	2.3275	7.75131	3.4474	1.11843	0.902212	12.25	0	0	0	0	0	0	0	0	0	0	0	0	0	0	0	0	0
	yeast	CNF (4008)	2	0	0.03	0.0014	0.006	0	0.6	0.8244	0	46.8	0	6.5	0.00034	0.08618	0.00034	0	0.02002	0.1522	0.538	0	0	46.8	0.0434	1.08	0.1016	0.804	12.74	19.1	0.8088	0	0.08	1.02	0	0.2198	0.1588
	sugar	CNF (4318)	2	0	0	0	0	0	0.02	1.9996	0	0	0	7.74	0	0	0	0	0	0	0	0	0	0	0.001	0	0.0004	0	0	0.04	0	0	0.0004	0.02	1.996	0	0.0002
	salt	CNF (214)	3.58	0	0	0	0	0	0	0	0	0	0	0	0	0	0	0	0	0	0	0	0	0	0	0	0	0	0	0	0	0	0	1387.54	0	0	0
	modified cellulose	expert opinion	0.85	0	0	0	0	0	0	0	0	0	0	0	0	0	0	0	0	0	0.34	0	0	0	0	0	0	0	0	0	0	0	0	0	0	0	0
	xanthan gum	USDA (383433)	0.85	0	0	0	0	0	0	0.76466	0	0	0	0	0	0	0	0	0	0	0.7395	0	0	0	0	0	0	0	0	0	0	0	0	40.6555	0	0	0
	corn syrup	CNF (4323)	0.85	0	0	0	0	0	0.1105	0.652715	0	0	0	2.4055	0	0	0	0	0	0.0017	0	0	0	0	0	0.0085	0.193885	0	0	0.0085	0	0	0	0.527	0.652545	0	0.00374
	Sauces:		57
	tomato products, canned, puree, no salt added	CNF (2259)	29.86	0	0.0376236	0	3.16516	0	5.3748	2.68143	0	3.2846	0	11.3468	0.0244852	0.0092566	0.0256796	0.0011944	0.0086594	0.062706	0.56734	0	0	3.2846	0.531508	6.8678	26.241	0.437748	11.944	131.085	0.49269	7.7636	0.023888	8.3608	1.44224	0.007465	0.107496
	water	CNF (2933)	20.3	0	0	0	0	0	0	0	0	0	0	0	0	0	0	0	0	0	0	0	0	0	0	0	20.3	0	0	0	0	0	0	0	0	0	0
	olive oil	CNF (422)	1.67	0	0	0	0	0	0.0167	0	0	0	0	14.7795	0.162992	1.21845	0.175734	0.012692	0.230594	1.67	0	0	0	0	0.009352	0	0	0	0	0.0167	0	0	0	0.0334	0	0	0
	sugar	CNF (4318)	1.67	0	0	0	0	0	0.0167	1.66967	0	0	0	6.4629	0	0	0	0	0	0	0	0	0	0	0.000835	0	0.000334	0	0	0.0334	0	0	0.000334	0.0167	1.66666	0	0.000167
	salt	CNF (214)	1	0	0	0	0	0	0	0	0	0	0	0	0	0	0	0	0	0	0	0	0	0	0	0	0	0	0	0	0	0	0	387.58	0	0	0
	modified corn starch - sub corn starch	CNF (4419)	1	0	0	0	0	0	0.02	0.9127	0	0	0	3.81	0.00025	0.00016	0.00025	0	9e-05	0.0005	0.009	0	0	0	0.0047	0.03	0.0832	0	0.13	0.03	0.0026	0	0	0.09	0	0	0.0006
	garlic powder	CNF (188)	0.3	0	0.004962	0	0.0036	0	0.237	0.21819	0	0.141	0	0.993	0.000429	0.000345	0.000534	3.6e-05	0.000747	0.00219	0.027	0	0	0.141	0.01695	0.231	0.01935	0.002388	1.242	3.579	0.04965	0	0.000423	0.18	0.00729	0.001305	0.00897
	dextrose (SUB sugar)	CNF (4318)	0.3	0	0	0	0	0	0.003	0.29994	0	0	0	1.161	0	0	0	0	0	0	0	0	0	0	0.00015	0	6e-05	0	0	0.006	0	0	6e-05	0.003	0.2994	0	3e-05
	Cheeses:		42
	edam	CNF (29)	21	0	0.01596	0.3234	0	0	153.51	0.3003	18.69	3.36	0.105	74.97	0.06846	1.70625	0.13965	0.0504	3.69012	5.838	0	0	0	3.36	0.0924	6.3	8.7276	0.01722	112.56	39.48	5.2479	51.03	0.08169	170.52	0.3003	0.00777	0.7875
	mozzarella cheese	CNF(35)	21	0	0.01302	0.1533	0	0	120.75	0.5187	18.69	1.68	0.105	66.99	0.09345	1.47567	0.16338	0.0441	3.26781	5.1744	0	0	0	1.68	0.042	4.41	10.1598	0.01974	86.52	15.75	4.536	41.37	0.0567	149.1	0.2121	0.00336	0.5166
	Toppings:		46
	pepperoni	CNF (7164)	45.9	0	0.068391	0.40851	0	0	26.622	2.62548	33.966	2.295	0.1377	123.471	1.377	3.9015	1.59502	0.117963	3.21759	9.11574	0	0	0	2.295	0.47277	9.18	25.2725	2.07698	95.472	251.073	7.2981	0	0.107865	574.668	0.61047	0.156519	0.50031
Product	Brand	Source	GRAMWT_G_CCHS	ALCOHOL_G_CCHS	VITAMIN_B6_MG_CCHS	VITAMIN_B12_MCG_CCHS	VITAMIN_C_MG_CCHS	CAFFEINE_MG_CCHS	CALCIUM_MG_CCHS	CARBOHYDRATE_G_CCHS	CHOLESTEROL_MG_CCHS	FOLATE_DFE_MCG_CCHS	VITAMIN_D_CALCIFEROL_MCG_CCHS	ENERGY_KCAL_CCHS	PFA_18_2_OCTADECADIENOIC_ACID_G_CCHS	TOTAL_MONOUNSATURATED_FATTY_ACIDS_G_CCHS	TOTAL_POLYUNSATURATED_FATTY_ACIDS_G_CCHS	PFA_18_3_OCTADECATRIENOIC_ACIG_G_CCHS	TOTAL_SATURATED_FATTY_ACIDS_G_CCHS	TOTAL_FAT_G_CCHS	DIETARY_FIBER_G_CCHS	FOLIC_ACID_MCG_CCHS	TOTAL_FOLATE_MCG_CCHS	FOOD_FOLATE_MCG_CCHS	IRON_MG_CCHS	MAGNESIUM_MG_CCHS	WATER_G_CCHS	NIACIN_MG_CCHS	PHOSPHORUS_MG_CCHS	POTASSIUM_MG_CCHS	PROTEIN_G_CCHS	VITAMIN_A_RAE_MCG_CCHS	RIBOFLAVIN_VITAMIN_B2_MG_CCHS	SODIUM_MG_CCHS	TOTAL_SUGARS_G_CCHS	THIAMIN_VITAMIN_B1_MG_CCHS	ZINC_MG_CCHS
3	Daiya, GF Supreme Pizza	NFP	100				0.0804		976.776	180.328	0			1232.24					15.0273	45.082	15.0273				8.11475						24.0437	0		2374.32	12.0219
	Raw ingredients:
	Crust:		350
	water	CNF (2933)	136.5	0	0	0	0	0	0	0	0	0	0	0	0	0	0	0	0	0	0	0	0	0	0	0	136.5	0	0	0	0	0	0	0	0	0	0
	tapioca starch	USDA (483350)	40	0	0	0	0	0	0	40	0	0	0	171.6	0	0	0	0	0	0	0	0	0	0	0	0	0	0	0	0	0	0	0	0	0	0	0
	white rice flour	CNF (4429)	37	0	0.16132	0	0	0	3.7	29.6481	0	1.48	0	135.42	0.11581	0.16354	0.14023	0.02479	0.14282	0.5254	0.888	0	0	1.48	0.1295	12.95	4.3993	0	36.26	28.12	2.2015	0	0.00777	0	0.0444	0.05106	0.296
	potato starch	USDA (359697)	30	0	0	0	0	0	0	25.314	0	0	0	103.2	0	0	0	0	0	0	0	0	0	0	0	0	0	0	0	0	0	0	0	0	0	0	0
	Chickpea Flour	CNF (4886)	35	0	0.1476	0	0	0	13.5	17.346	0	131.1	0	116.1	0.8613	0.4512	0.8949	0.0336	0.2079	2.007	3.24	0	0	131.1	1.458	49.8	3.084	0.5286	95.4	253.8	6.717	0.6	0.0318	19.2	3.255	0.1458	0.843
	flax seeds	CNF (4528)	25	0	0.11825	0	0.15	0	63.75	7.22	0	21.75	0	133.5	1.60575	1.88175	7.1825	5.78375	0.91575	10.54	6.825	0	0	21.75	1.4325	98	1.74	0.77	160.5	203.25	4.5725	0	0.04025	7.5	0.3875	0.411	1.085
	rice starch (SUB tapioca starch)	USDA (483350)	25	0	0	0	0	0	0	25	0	0	0	107.25	0	0	0	0	0	0	0	0	0	0	0	0	0	0	0	0	0	0	0	0	0	0	0
	olive oil	CNF (422)	7	0	0	0	0	0	0.07	0	0	0	0	61.95	0.6832	5.10727	0.73661	0.0532	0.96656	7	0	0	0	0	0.0392	0	0	0	0	0.07	0	0	0	0.14	0	0	0
	sugar	CNF (4318)	5	0	0	0	0	0	0.05	4.999	0	0	0	19.35	0	0	0	0	0	0	0	0	0	0	0.0025	0	0.001	0	0	0.1	0	0	0.001	0.05	4.99	0	0.0005
	yeast	CNF (4008)	2	0	0.03	0.0014	0.006	0	0.6	0.8244	0	46.8	0	6.5	0.00034	0.08618	0.00034	0	0.02002	0.1522	0.538	0	0	46.8	0.0434	1.08	0.1016	0.804	12.74	19.1	0.8088	0	0.08	1.02	0	0.2198	0.1588
	salt	CNF (214)	2	0	0	0	0	0	0	0	0	0	0	0	0	0	0	0	0	0	0	0	0	0	0	0	0	0	0	0	0	0	0	775.16	0	0	0
	psyllium fiber	USDA (703086)+CNF 1383/1232	2	0	0.02424	0	0	0	0	2	0	0	0	7.5	0	0	0	0	0	0	1.5	0	0	0	0.36	2.62	0.04	0.13072	7.28	9.62	0	0	0.00284	0	0	0.07218	0.114
	chicory root inulin	USDA (169993)	2	0	0.00482	0	0	0	0.82	0.3502	0	0.46	0	6.06	0.0015	8e-05	0.00174	0.00026	0.00096	0.004	0.03	0	0	0.46	0.016	0.44	1.6	0.008	1.22	5.8	0.028	0	0.0006	1	0.1746	0.0008	0.0066
	xanthan gum	USDA (383433)	1	0	0	0	0	0	0	0.8996	0	0	0	0	0	0	0	0	0	0	0.87	0	0	0	0	0	0	0	0	0	0	0	0	47.83	0	0	0
	Cutting Board collection mazza flavoured shreds:		100
	water	CNF (2933)	50	0	0	0	0	0	0	0	0	0	0	0	0	0	0	0	0	0	0	0	0	0	0	0	51	0	0	0	0	0	0	0	0	0	0
	tapioca starch	USDA (483350)	20	0	0	0	0	0	0	20	0	0	0	85.8	0	0	0	0	0	0	0	0	0	0	0	0	0	0	0	0	0	0	0	0	0	0	0
	palm oil	USDA (171015)	15	0	0	0	0	0	0	0	0	0	0	132.6	1.365	5.55	1.395	0.03	7.395	15	0	0	0	0	0.0015	0	0	0	0	0	0	0	0	0	0	0	0
	high monounsaturated canola oil	CNF (451)	3	0	0	0	0	0	0	0	0	0	0	26.55	0.57015	1.89828	0.84426	0.27411	0.22095	3	0	0	0	0	0	0	0	0	0	0	0	0	0	0	0	0	0
	pea protein (imputed from soy protein)	USDA (571972)/expert opinion	3	0	0.003	0	0	0	2.22	0.2223	0	4.5	0	11.1	0.0704563	0.031692	0.080064	0.00944755	0.020016	0.1668	0.111	0	0	4.5	0.6999	1.2	0.1494	0.042	23.28	2.43	2.3334	0	0.003	28.89	0	0.00528	0.1209
	salt	CNF (214)	2	0	0	0	0	0	0	0	0	0	0	0	0	0	0	0	0	0	0	0	0	0	0	0	0	0	0	0	0	0	0	775.16	0	0	0
	pea protein - imputed from soy protein*	USDA (571972)	1	0	0.001	0	0	0	0.74	0.0741	0	1.5	0	3.7	0.0234854	0.010564	0.026688	0.00314918	0.006672	0.0556	0.037	0	0	1.5	0.2333	0.4	0.0498	0.014	7.76	0.81	0.7778	0	0.001	9.63	0	0.00176	0.0403
	xanthan gum	USDA (383433)	0.5	0	0	0	0	0	0	0.4498	0	0	0	0	0	0	0	0	0	0	0.435	0	0	0	0	0	0	0	0	0	0	0	0	23.915	0	0	0
	yeast	CNF (4008)	0.5	0	0.0075	0.00035	0.0015	0	0.15	0.2061	0	11.7	0	1.625	8.5e-05	0.021545	8.5e-05	0	0.005005	0.03805	0.1345	0	0	11.7	0.01085	0.27	0.0254	0.201	3.185	4.775	0.2022	0	0.02	0.255	0	0.05495	0.0397
	pumpkin juice concentrate - sub apple juice concentrate	CNF (1496)	0.5	0	0.00058	0	0.0105	0	0.1	0.205	0	0.005	0	0.83	0.000445	7.5e-05	0.00054	9.5e-05	0.0003	0.00185	0.002	0	0	0.005	0.00455	0.085	0.285	0.000675	0.125	2.24	0.00255	0	0.00027	0.125	0.19415	5.5e-05	0.00065
	Tomato basil sauce:		75
	water	CNF (2933)	35	0	0	0	0	0	0	0	0	0	0	0	0	0	0	0	0	0	0	0	0	0	0	0	35	0	0	0	0	0	0	0	0	0	0
	red tomato	CNF (2460)	30	0	0.024	0	4.11	0	3	1.167	0	4.5	0	5.4	0.024	0.0093	0.0249	0.0009	0.0084	0.06	0.36	0	0	4.5	0.081	3.3	28.356	0.1782	7.2	71.1	0.264	12.6	0.0057	1.5	0.789	0.0111	0.051
	olive oil	CNF (422)	5	0	0	0	0	0	0.05	0	0	0	0	44.25	0.488	3.64805	0.52615	0.038	0.6904	5	0	0	0	0	0.028	0	0	0	0	0.05	0	0	0	0.1	0	0	0
	spices, basil	CNF (171)	1	0	0.0134	0	0.008	0	22.4	0.4775	0	3.1	0	2.33	0.00199	0.01238	0.00498	0.00296	0.02157	0.0407	0.377	0	0	3.1	0.898	7.11	0.1035	0.049	2.74	26.3	0.2298	0.37	0.012	0.76	0.0171	0.0008	0.071
	spices, pepper, black	CNF (198)	1	0	0.00291	0	0	0	4.43	0.6395	0	0.17	0	2.51	0.00694	0.00739	0.00998	0.00152	0.01392	0.0326	0.253	0	0	0.17	0.0971	1.71	0.1246	0.01143	1.58	13.29	0.1039	0.27	0.0018	0.2	0.0064	0.00108	0.0119
	garlic powder	CNF (188)	1	0	0.01654	0	0.012	0	0.79	0.7273	0	0.47	0	3.31	0.00143	0.00115	0.00178	0.00012	0.00249	0.0073	0.09	0	0	0.47	0.0565	0.77	0.0645	0.00796	4.14	11.93	0.1655	0	0.00141	0.6	0.0243	0.00435	0.0299
	spices, oregano	CNF (195)	1	0	0.01044	0	0.023	0	15.97	0.6892	0	2.37	0	2.65	0.00748	0.00716	0.01369	0.00621	0.01551	0.0428	0.425	0	0	2.37	0.368	2.7	0.0993	0.0464	1.48	12.6	0.09	0.85	0.00528	0.25	0.0409	0.00177	0.0269
	salt	CNF (214)	1	0	0	0	0	0	0	0	0	0	0	0	0	0	0	0	0	0	0	0	0	0	0	0	0	0	0	0	0	0	0	387.58	0	0	0
	crimini mushrooms	CNF (4974)	13	0	0.0143	0.013	0	0	2.34	0.559	0	3.25	0.013	2.86	0.0052	0.00026	0.00546	0	0.00182	0.013	0.078	0	0	3.25	0.052	1.17	11.9756	0.494	15.6	58.24	0.325	0	0.0637	0.78	0.2236	0.01235	0.143
	Beyond meat italian sausage flavoured crumbles:		12
	water		4.2	0	0	0	0	0	0	0	0	0	0	0	0	0	0	0	0	0	0	0	0	0	0	0	4.2	0	0	0	0	0	0	0	0	0	0
	pea protein (imputed from soy protein)	USDA (571972)/expert opinion	4	0	0.004	0	0	0	2.96	0.2964	0	6	0	14.8	0.0939418	0.042256	0.106752	0.0125967	0.026688	0.2224	0.148	0	0	6	0.9332	1.6	0.1992	0.056	31.04	3.24	3.1112	0	0.004	38.52	0	0.00704	0.1612
	high monounsaturated canola oil	CNF (451)	0.5	0	0	0	0	0	0	0	0	0	0	4.425	0.095025	0.31638	0.14071	0.045685	0.036825	0.5	0	0	0	0	0	0	0	0	0	0	0	0	0	0	0	0	0
	sunflower oil	CNF (7191)	0.5	0	0	0	0	0	0	0	0	0	0	4.42	0.14462	0.28667	0.14481	0.000185	0.045045	0.5	0	0	0	0	0	0	0	0	0	0	0	0	0	0	0	0	0
	yeast	CNF (4008)	0.5	0	0.0075	0.00035	0.0015	0	0.15	0.2061	0	11.7	0	1.625	8.5e-05	0.021545	8.5e-05	0	0.005005	0.03805	0.1345	0	0	11.7	0.01085	0.27	0.0254	0.201	3.185	4.775	0.2022	0	0.02	0.255	0	0.05495	0.0397
	tapioca maltodextrin (sub sugar)	CNF (4318)	0.5	0	0	0	0	0	0.005	0.4999	0	0	0	1.935	0	0	0	0	0	0	0	0	0	0	0.00025	0	0.0001	0	0	0.01	0	0	0.0001	0.005	0.499	0	5e-05
	salt	CNF (214)	0.5	0	0	0	0	0	0	0	0	0	0	0	0	0	0	0	0	0	0	0	0	0	0	0	0	0	0	0	0	0	0	193.79	0	0	0
	garlic powder	CNF (188)	0.1	0	0.001654	0	0.0012	0	0.079	0.07273	0	0.047	0	0.331	0.000143	0.000115	0.000178	1.2e-05	0.000249	0.00073	0.009	0	0	0.047	0.00565	0.077	0.00645	0.000796	0.414	1.193	0.01655	0	0.000141	0.06	0.00243	0.000435	0.00299
	onions	CNF (2401)	0.1	0	0.00012	0	0.0074	0	0.023	0.00934	0	0.019	0	0.04	1.3e-05	1.3e-05	1.7e-05	4e-06	4.2e-05	0.0001	0.0017	0	0	0.019	0.00021	0.01	0.08911	0.000116	0.029	0.146	0.0011	0	2.7e-05	0.004	0.00424	4.6e-05	0.00017
	green pepper	CNF (2413)	0.1	0	0.000224	0	0.0804	0	0.01	0.00464	0	0.01	0	0.02	5.4e-05	8e-06	6.2e-05	8e-06	5.8e-05	0.00017	0.0014	0	0	0.01	0.00034	0.01	0.09389	0.00048	0.02	0.175	0.00086	0.018	2.8e-05	0.003	0.0024	5.7e-05	0.00013
	red pepper	CNF (2484)	0.1	0	0.000291	0	0.1277	0	0.007	0.00603	0	0.046	0	0.031	4.5e-05	3e-06	7e-05	2.5e-05	2.7e-05	0.0003	0.0014	0	0	0.046	0.00043	0.012	0.09221	0.000979	0.026	0.211	0.00099	0.157	8.5e-05	0.004	0.0042	5.4e-05	0.00025
Product	Brand	Source	GRAMWT_G_CCHS	ALCOHOL_G_CCHS	VITAMIN_B6_MG_CCHS	VITAMIN_B12_MCG_CCHS	VITAMIN_C_MG_CCHS	CAFFEINE_MG_CCHS	CALCIUM_MG_CCHS	CARBOHYDRATE_G_CCHS	CHOLESTEROL_MG_CCHS	FOLATE_DFE_MCG_CCHS	VITAMIN_D_CALCIFEROL_MCG_CCHS	ENERGY_KCAL_CCHS	PFA_18_2_OCTADECADIENOIC_ACID_G_CCHS	TOTAL_MONOUNSATURATED_FATTY_ACIDS_G_CCHS	TOTAL_POLYUNSATURATED_FATTY_ACIDS_G_CCHS	PFA_18_3_OCTADECATRIENOIC_ACIG_G_CCHS	TOTAL_SATURATED_FATTY_ACIDS_G_CCHS	TOTAL_FAT_G_CCHS	DIETARY_FIBER_G_CCHS	FOLIC_ACID_MCG_CCHS	TOTAL_FOLATE_MCG_CCHS	FOOD_FOLATE_MCG_CCHS	IRON_MG_CCHS	MAGNESIUM_MG_CCHS	WATER_G_CCHS	NIACIN_MG_CCHS	PHOSPHORUS_MG_CCHS	POTASSIUM_MG_CCHS	PROTEIN_G_CCHS	VITAMIN_A_RAE_MCG_CCHS	RIBOFLAVIN_VITAMIN_B2_MG_CCHS	SODIUM_MG_CCHS	TOTAL_SUGARS_G_CCHS	THIAMIN_VITAMIN_B1_MG_CCHS	ZINC_MG_CCHS
4	Daiya, GF Fire Roasted Veg Pizza	NFP	100				0		975	183	0			1200					15	42	15				5.4						15	0		2010	12
	Raw ingredients:
	Crust:		337
	water	CNF (2933)	130	0	0	0	0	0	0	0	0	0	0	0	0	0	0	0	0	0	0	0	0	0	0	0	129.5	0	0	0	0	0	0	0	0	0	0
	tapioca starch	USDA (483350)	45	0	0	0	0	0	0	45	0	0	0	193.05	0	0	0	0	0	0	0	0	0	0	0	0	0	0	0	0	0	0	0	0	0	0	0
	white rice flour	CNF (4429)	35.6	0	0.155216	0	0	0	3.56	28.5263	0	1.424	0	130.296	0.111428	0.157352	0.134924	0.023852	0.137416	0.50552	0.8544	0	0	1.424	0.1246	12.46	4.23284	0	34.888	27.056	2.1182	0	0.007476	0	0.04272	0.049128	0.2848
	potato starch	USDA (359697)	28.6	0	0	0	0	0	0	24.1327	0	0	0	98.384	0	0	0	0	0	0	0	0	0	0	0	0	0	0	0	0	0	0	0	0	0	0	0
	Chickpea Flour	CNF (4886)	23.6	0	0.116112	0	0	0	10.62	13.6455	0	103.132	0	91.332	0.677556	0.354944	0.703988	0.026432	0.163548	1.57884	2.5488	0	0	103.132	1.14696	39.176	2.42608	0.415832	75.048	199.656	5.28404	0.472	0.025016	15.104	2.5606	0.114696	0.66316
	flax seeds	CNF (4528)	23.6	0	0.111628	0	0.1416	0	60.18	6.81568	0	20.532	0	126.024	1.51583	1.77637	6.78028	5.45986	0.864468	9.94976	6.4428	0	0	20.532	1.35228	92.512	1.64256	0.72688	151.512	191.868	4.31644	0	0.037996	7.08	0.3658	0.387984	1.02424
	rice starch (SUB tapioca starch)	USDA (483350)	23.6	0	0	0	0	0	0	23.6	0	0	0	101.244	0	0	0	0	0	0	0	0	0	0	0	0	0	0	0	0	0	0	0	0	0	0	0
	olive oil	CNF (422)	9	0	0	0	0	0	0.09	0	0	0	0	79.65	0.8784	6.56649	0.94707	0.0684	1.24272	9	0	0	0	0	0.0504	0	0	0	0	0.09	0	0	0	0.18	0	0	0
	sugar	CNF (4318)	7	0	0	0	0	0	0.07	6.9986	0	0	0	27.09	0	0	0	0	0	0	0	0	0	0	0.0035	0	0.0014	0	0	0.14	0	0	0.0014	0.07	6.986	0	0.0007
	yeast	CNF (4008)	2.5	0	0.045	0.0021	0.009	0	0.9	1.2366	0	70.2	0	9.75	0.00051	0.12927	0.00051	0	0.03003	0.2283	0.807	0	0	70.2	0.0651	1.62	0.1524	1.206	19.11	28.65	1.2132	0	0.12	1.53	0	0.3297	0.2382
	salt	CNF (214)	3	0	0	0	0	0	0	0	0	0	0	0	0	0	0	0	0	0	0	0	0	0	0	0	0	0	0	0	0	0	0	1162.74	0	0	0
	psyllium fiber	USDA (703086)+CNF 1383/1232	2	0	0.02424	0	0	0	0	2	0	0	0	7.5	0	0	0	0	0	0	1.5	0	0	0	0.36	2.62	0.04	0.13072	7.28	9.62	0	0	0.00284	0	0	0.07218	0.114
	chicory root inulin	USDA (169993)	2	0	0.00482	0	0	0	0.82	0.3502	0	0.46	0	6.06	0.0015	8e-05	0.00174	0.00026	0.00096	0.004	0.03	0	0	0.46	0.016	0.44	1.6	0.008	1.22	5.8	0.028	0	0.0006	1	0.1746	0.0008	0.0066
	xanthan gum	USDA (383433)	1	0	0	0	0	0	0	0.8996	0	0	0	0	0	0	0	0	0	0	0.87	0	0	0	0	0	0	0	0	0	0	0	0	47.83	0	0	0
	Tomato basil sauce:		75
	water	CNF (2933)	32	0	0	0	0	0	0	0	0	0	0	0	0	0	0	0	0	0	0	0	0	0	0	0	32	0	0	0	0	0	0	0	0	0	0
	red tomato	CNF (2460)	32	0	0.0256	0	4.384	0	3.2	1.2448	0	4.8	0	5.76	0.0256	0.00992	0.02656	0.00096	0.00896	0.064	0.384	0	0	4.8	0.0864	3.52	30.2464	0.19008	7.68	75.84	0.2816	13.44	0.00608	1.6	0.8416	0.01184	0.0544
	olive oil	CNF (422)	6	0	0	0	0	0	0.06	0	0	0	0	53.1	0.5856	4.37766	0.63138	0.0456	0.82848	6	0	0	0	0	0.0336	0	0	0	0	0.06	0	0	0	0.12	0	0	0
	spices, basil	CNF (171)	1	0	0.0134	0	0.008	0	22.4	0.4775	0	3.1	0	2.33	0.00199	0.01238	0.00498	0.00296	0.02157	0.0407	0.377	0	0	3.1	0.898	7.11	0.1035	0.049	2.74	26.3	0.2298	0.37	0.012	0.76	0.0171	0.0008	0.071
	spices, pepper, black	CNF (198)	1	0	0.00291	0	0	0	4.43	0.6395	0	0.17	0	2.51	0.00694	0.00739	0.00998	0.00152	0.01392	0.0326	0.253	0	0	0.17	0.0971	1.71	0.1246	0.01143	1.58	13.29	0.1039	0.27	0.0018	0.2	0.0064	0.00108	0.0119
	garlic powder	CNF (188)	1	0	0.01654	0	0.012	0	0.79	0.7273	0	0.47	0	3.31	0.00143	0.00115	0.00178	0.00012	0.00249	0.0073	0.09	0	0	0.47	0.0565	0.77	0.0645	0.00796	4.14	11.93	0.1655	0	0.00141	0.6	0.0243	0.00435	0.0299
	spices, oregano	CNF (195)	1	0	0.01044	0	0.023	0	15.97	0.6892	0	2.37	0	2.65	0.00748	0.00716	0.01369	0.00621	0.01551	0.0428	0.425	0	0	2.37	0.368	2.7	0.0993	0.0464	1.48	12.6	0.09	0.85	0.00528	0.25	0.0409	0.00177	0.0269
	salt	CNF (214)	1	0	0	0	0	0	0	0	0	0	0	0	0	0	0	0	0	0	0	0	0	0	0	0	0	0	0	0	0	0	0	387.58	0	0	0
	Cutting Board collection mazza flavoured shreds:		70
	water	CNF (2933)	24.5	0	0	0	0	0	0	0	0	0	0	0	0	0	0	0	0	0	0	0	0	0	0	0	24.5	0	0	0	0	0	0	0	0	0	0
	tapioca starch	USDA (483350)	24.5	0	0	0	0	0	0	24.5	0	0	0	105.105	0	0	0	0	0	0	0	0	0	0	0	0	0	0	0	0	0	0	0	0	0	0	0
	palm oil	USDA (171015)	8	0	0	0	0	0	0	0	0	0	0	70.72	0.728	2.96	0.744	0.016	3.944	8	0	0	0	0	0.0008	0	0	0	0	0	0	0	0	0	0	0	0
	high monounsaturated canola oil	CNF (451)	6	0	0	0	0	0	0	0	0	0	0	53.1	1.1403	3.79656	1.68852	0.54822	0.4419	6	0	0	0	0	0	0	0	0	0	0	0	0	0	0	0	0	0
	pea protein (imputed from soy protein)	USDA (571972)/expert opinion	1	0	0.001	0	0	0	0.74	0.0741	0	1.5	0	3.7	0.0234854	0.010564	0.026688	0.00314918	0.006672	0.0556	0.037	0	0	1.5	0.2333	0.4	0.0498	0.014	7.76	0.81	0.7778	0	0.001	9.63	0	0.00176	0.0403
	salt	CNF (214)	1	0	0	0	0	0	0	0	0	0	0	0	0	0	0	0	0	0	0	0	0	0	0	0	0	0	0	0	0	0	0	387.58	0	0	0
	pea protein (imputed from soy protein)	USDA (571972)/expert opinion	1	0	0.001	0	0	0	0.74	0.0741	0	1.5	0	3.7	0.0234854	0.010564	0.026688	0.00314918	0.006672	0.0556	0.037	0	0	1.5	0.2333	0.4	0.0498	0.014	7.76	0.81	0.7778	0	0.001	9.63	0	0.00176	0.0403
	xanthan gum	USDA (383433)	0.5	0	0	0	0	0	0	0.4498	0	0	0	0	0	0	0	0	0	0	0.435	0	0	0	0	0	0	0	0	0	0	0	0	23.915	0	0	0
	yeast	CNF (4008)	0.5	0	0.0075	0.00035	0.0015	0	0.15	0.2061	0	11.7	0	1.625	8.5e-05	0.021545	8.5e-05	0	0.005005	0.03805	0.1345	0	0	11.7	0.01085	0.27	0.0254	0.201	3.185	4.775	0.2022	0	0.02	0.255	0	0.05495	0.0397
	pumpkin juice concentrate (sub apple juice concentrate)	CNF (1496)	0.5	0	0.00058	0	0.0105	0	0.1	0.205	0	0.005	0	0.83	0.000445	7.5e-05	0.00054	9.5e-05	0.0003	0.00185	0.002	0	0	0.005	0.00455	0.085	0.285	0.000675	0.125	2.24	0.00255	0	0.00027	0.125	0.19415	5.5e-05	0.00065
	green pepper	CNF (2413)	2	0	0.00448	0	1.608	0	0.2	0.0928	0	0.2	0	0.4	0.00108	0.00016	0.00124	0.00016	0.00116	0.0034	0.028	0	0	0.2	0.0068	0.2	1.8778	0.0096	0.4	3.5	0.0172	0.36	0.00056	0.06	0.048	0.00114	0.0026
	onions	CNF (2401)	2	0	0.0024	0	0.148	0	0.46	0.1868	0	0.38	0	0.8	0.00026	0.00026	0.00034	8e-05	0.00084	0.002	0.034	0	0	0.38	0.0042	0.2	1.7822	0.00232	0.58	2.92	0.022	0	0.00054	0.08	0.0848	0.00092	0.0034
	red tomato	CNF (2460)	2	0	0.0016	0	0.274	0	0.2	0.0778	0	0.3	0	0.36	0.0016	0.00062	0.00166	6e-05	0.00056	0.004	0.024	0	0	0.3	0.0054	0.22	1.8904	0.01188	0.48	4.74	0.0176	0.84	0.00038	0.1	0.0526	0.00074	0.0034
	yellow pepper	CNF (2344)	2	0	0.00336	0	3.67	0	0.22	0.1264	0	0.52	0	0.54	0	0	0	0	0.00062	0.0042	0.018	0	0	0.52	0.0092	0.24	1.8404	0.0178	0.48	4.24	0.02	0.2	0.0005	0.04	0	0.00056	0.0034
	garlic powder	CNF (188)	1	0	0.01654	0	0.012	0	0.79	0.7273	0	0.47	0	3.31	0.00143	0.00115	0.00178	0.00012	0.00249	0.0073	0.09	0	0	0.47	0.0565	0.77	0.0645	0.00796	4.14	11.93	0.1655	0	0.00141	0.6	0.0243	0.00435	0.0299
	spices, basil	CNF (171)	1	0	0.0134	0	0.008	0	22.4	0.4775	0	3.1	0	2.33	0.00199	0.01238	0.00498	0.00296	0.02157	0.0407	0.377	0	0	3.1	0.898	7.11	0.1035	0.049	2.74	26.3	0.2298	0.37	0.012	0.76	0.0171	0.0008	0.071
Product	Brand	Source	GRAMWT_G_CCHS	ALCOHOL_G_CCHS	VITAMIN_B6_MG_CCHS	VITAMIN_B12_MCG_CCHS	VITAMIN_C_MG_CCHS	CAFFEINE_MG_CCHS	CALCIUM_MG_CCHS	CARBOHYDRATE_G_CCHS	CHOLESTEROL_MG_CCHS	FOLATE_DFE_MCG_CCHS	VITAMIN_D_CALCIFEROL_MCG_CCHS	ENERGY_KCAL_CCHS	PFA_18_2_OCTADECADIENOIC_ACID_G_CCHS	TOTAL_MONOUNSATURATED_FATTY_ACIDS_G_CCHS	TOTAL_POLYUNSATURATED_FATTY_ACIDS_G_CCHS	PFA_18_3_OCTADECATRIENOIC_ACIG_G_CCHS	TOTAL_SATURATED_FATTY_ACIDS_G_CCHS	TOTAL_FAT_G_CCHS	DIETARY_FIBER_G_CCHS	FOLIC_ACID_MCG_CCHS	TOTAL_FOLATE_MCG_CCHS	FOOD_FOLATE_MCG_CCHS	IRON_MG_CCHS	MAGNESIUM_MG_CCHS	WATER_G_CCHS	NIACIN_MG_CCHS	PHOSPHORUS_MG_CCHS	POTASSIUM_MG_CCHS	PROTEIN_G_CCHS	VITAMIN_A_RAE_MCG_CCHS	RIBOFLAVIN_VITAMIN_B2_MG_CCHS	SODIUM_MG_CCHS	TOTAL_SUGARS_G_CCHS	THIAMIN_VITAMIN_B1_MG_CCHS	ZINC_MG_CCHS
5	Udi's 4 Cheese Pizza	NFP	100						1440	128	160		0	1320					36	68	8				4.4					1000	52			2640	20
	Raw ingredients:
	Crust:		330
	water	CNF (2933)	108.2	0	0	0	0	0	0	0	0	0	0	0	0	0	0	0	0	0	0	0	0	0	0	0	99.2	0	0	0	0	0	0	0	0	0	0
	Brown rice flour	CNF (4451)	37	0	0.27232	0	0	0	4.07	28.2976	0	5.92	0	134.31	0.35298	0.37296	0.36852	0.01554	0.20609	1.0286	1.702	0	0	5.92	0.7326	41.44	4.4289	2.3458	124.69	106.93	2.6751	0	0.0296	2.96	0	0.16391	0.9065
	tapioca starch	USDA (483350)	31	0	0	0	0	0	0	31	0	0	0	132.99	0	0	0	0	0	0	0	0	0	0	0	0	0	0	0	0	0	0	0	0	0	0	0
	rice starch (SUB tapioca starch)	USDA (483350)	31	0	0	0	0	0	0	31	0	0	0	132.99	0	0	0	0	0	0	0	0	0	0	0	0	0	0	0	0	0	0	0	0	0	0	0
	egg white raw	CNF (126)	30	0	0	0.015	0	0	2.4	0.354	0	0	0	14.4	0	0	0	0	0	0	0	0	0	0	0.018	2.7	26.439	0.0462	3.9	36	2.997	0	0.1299	49.8	0.213	0	0.126
	whey protein isolate powder	CNF (7229)	25	0	0.29075	0.8725	8.725	0	174.5	7.2675	3	98.75	0	89.75	0.0045	0.03725	0.00525	0.00075	0.14525	0.29	0	58.25	0	0	0.315	58.25	0.215	2.907	145.25	218	14.535	218	0.247	93	0.29	0.218	2.18
	palm oil	USDA (171015)	17	0	0	0	0	0	0	0	0	0	0	150.28	1.547	6.29	1.581	0.034	8.381	17	0	0	0	0	0.0017	0	0	0	0	0	0	0	0	0	0	0	0
	yeast	CNF (4008)	15	0	0.225	0.0105	0.045	0	4.5	6.183	0	351	0	48.75	0.00255	0.64635	0.00255	0	0.15015	1.1415	4.035	0	0	351	0.3255	8.1	0.762	6.03	95.55	143.25	6.066	0	0.6	7.65	0	1.6485	1.191
	high monounsaturated canola oil	CNF (451)	10	0	0	0	0	0	0	0	0	0	0	88.5	1.9005	6.3276	2.8142	0.9137	0.7365	10	0	0	0	0	0	0	0	0	0	0	0	0	0	0	0	0	0
	olive oil	CNF (422)	10	0	0	0	0	0	0.1	0	0	0	0	88.5	0.976	7.2961	1.0523	0.076	1.3808	10	0	0	0	0	0.056	0	0	0	0	0.1	0	0	0	0.2	0	0	0
	sugar	CNF (4318)	10	0	0	0	0	0	0.1	9.998	0	0	0	38.7	0	0	0	0	0	0	0	0	0	0	0.005	0	0.002	0	0	0.2	0	0	0.002	0.1	9.98	0	0.001
	salt	CNF (214)	4.3	0	0	0	0	0	0	0	0	0	0	0	0	0	0	0	0	0	0	0	0	0	0	0	0	0	0	0	0	0	0	1666.59	0	0	0
	xanthan gum	USDA (383433)	1	0	0	0	0	0	0	0.8996	0	0	0	0	0	0	0	0	0	0	0.87	0	0	0	0	0	0	0	0	0	0	0	0	47.83	0	0	0
	mozzarella cheese	CNF(35)	22	0	0.01364	0.1606	0	0	126.5	0.5434	19.58	1.76	0.11	70.18	0.0979	1.54594	0.17116	0.0462	3.42342	5.4208	0	0	0	1.76	0.044	4.62	10.6436	0.02068	90.64	16.5	4.752	43.34	0.0594	156.2	0.2222	0.00352	0.5412
	water	CNF (2933)	22	0	0	0	0	0	0	0	0	0	0	0	0	0	0	0	0	0	0	0	0	0	0	0	22	0	0	0	0	0	0	0	0	0	0
	cheese, cheddar	CNF (119)	22	0	0.01078	0.1936	0	0	148.5	0.2926	22.44	5.72	0.044	89.32	0.09966	1.85416	0.31526	0.0792	4.26096	7.4404	0	0	0	5.72	0.0352	5.94	8.162	0.00858	104.06	16.72	5.2888	57.86	0.09548	141.68	0.0616	0.00594	0.7546
	tomato products, canned, puree, no salt added	CNF (2259)	22	0	0.02772	0	2.332	0	3.96	1.9756	0	2.42	0	8.36	0.01804	0.00682	0.01892	0.00088	0.00638	0.0462	0.418	0	0	2.42	0.3916	5.06	19.3336	0.32252	8.8	96.58	0.363	5.72	0.0176	6.16	1.0626	0.0055	0.0792
	tomato product, canned, paste, no salt added	CNF (2258)	22	0	0.04752	0	4.818	0	7.92	4.1602	0	2.64	0	18.04	0.03344	0.01474	0.0352	0.00154	0.022	0.1034	0.902	0	0	2.64	0.6556	9.24	16.17	0.67672	18.26	223.08	0.9504	16.72	0.03366	12.98	2.6796	0.0132	0.1386
	shredded parmesan cheese	CNF (93)	21.2	0	0.02226	0.2968	0	0	265.636	0.72292	15.264	1.696	0.106	87.98	0.04876	1.85161	0.140132	0.07208	3.68244	5.79608	0	0	0	1.696	0.18444	10.812	5.3	0.060844	155.82	20.564	8.02632	48.548	0.074624	359.552	0.1908	0.008692	0.67628
	romano cheese	CNF (45)	20	0	0.017	0.224	0	0	212.8	0.726	20.8	1.4	0.1	77.4	0.0444	1.5676	0.1186	0.062	3.423	5.388	0	0	0	1.4	0.154	8.2	6.182	0.0154	152	17.2	6.36	19.2	0.074	286.6	0.146	0.0074	0.516
	high monounsaturated canola oil	CNF (451)	5	0	0	0	0	0	0	0	0	0	0	44.25	0.95025	3.1638	1.4071	0.45685	0.36825	5	0	0	0	0	0	0	0	0	0	0	0	0	0	0	0	0	0
	sugar	CNF (4318)	5	0	0	0	0	0	0.05	4.999	0	0	0	19.35	0	0	0	0	0	0	0	0	0	0	0.0025	0	0.001	0	0	0.1	0	0	0.001	0.05	4.99	0	0.0005
	salt	CNF (214)	2.3	0	0	0	0	0	0	0	0	0	0	0	0	0	0	0	0	0	0	0	0	0	0	0	0	0	0	0	0	0	0	891.434	0	0	0
	vinegar	CNF (14)	0.5	0	0	0	0	0	0.03	0.0002	0	0	0	0.09	0	0	0	0	0	0	0	0	0	0	0.00015	0.005	0.4739	0	0.02	0.01	0	0	0	0.01	0.0002	0	5e-05
	garlic powder	CNF (188)	0.5	0	0.00827	0	0.006	0	0.395	0.36365	0	0.235	0	1.655	0.000715	0.000575	0.00089	6e-05	0.001245	0.00365	0.045	0	0	0.235	0.02825	0.385	0.03225	0.00398	2.07	5.965	0.08275	0	0.000705	0.3	0.01215	0.002175	0.01495
Product	Brand	Source	GRAMWT_G_CCHS	ALCOHOL_G_CCHS	VITAMIN_B6_MG_CCHS	VITAMIN_B12_MCG_CCHS	VITAMIN_C_MG_CCHS	CAFFEINE_MG_CCHS	CALCIUM_MG_CCHS	CARBOHYDRATE_G_CCHS	CHOLESTEROL_MG_CCHS	FOLATE_DFE_MCG_CCHS	VITAMIN_D_CALCIFEROL_MCG_CCHS	ENERGY_KCAL_CCHS	PFA_18_2_OCTADECADIENOIC_ACID_G_CCHS	TOTAL_MONOUNSATURATED_FATTY_ACIDS_G_CCHS	TOTAL_POLYUNSATURATED_FATTY_ACIDS_G_CCHS	PFA_18_3_OCTADECATRIENOIC_ACIG_G_CCHS	TOTAL_SATURATED_FATTY_ACIDS_G_CCHS	TOTAL_FAT_G_CCHS	DIETARY_FIBER_G_CCHS	FOLIC_ACID_MCG_CCHS	TOTAL_FOLATE_MCG_CCHS	FOOD_FOLATE_MCG_CCHS	IRON_MG_CCHS	MAGNESIUM_MG_CCHS	WATER_G_CCHS	NIACIN_MG_CCHS	PHOSPHORUS_MG_CCHS	POTASSIUM_MG_CCHS	PROTEIN_G_CCHS	VITAMIN_A_RAE_MCG_CCHS	RIBOFLAVIN_VITAMIN_B2_MG_CCHS	SODIUM_MG_CCHS	TOTAL_SUGARS_G_CCHS	THIAMIN_VITAMIN_B1_MG_CCHS	ZINC_MG_CCHS
6	Udi's Chicken Pizza Sweet Potato Crust	NFP	100						860	88	120		0	820					20	34	6				2.6					840	38	200		1760	24
	Raw ingredients:
	Sweet potato pizza crust:		206
	sweet potato, raw	CNF (2240)	47.5	0	0.099275	0	1.14	0	14.25	9.557	0	5.225	0	40.85	0.006175	0.000475	0.00665	0.000475	0.00855	0.02375	1.425	0	0	5.225	0.28975	11.875	36.708	0.264575	22.325	160.075	0.74575	336.775	0.028975	26.125	1.9855	0.03705	0.1425
	pea starch - sub starch, corn	CNF (4419)	31	0	0	0	0	0	0.62	28.2937	0	0	0	118.11	0.00775	0.00496	0.00775	0	0.00279	0.0155	0.279	0	0	0	0.1457	0.93	2.5792	0	4.03	0.93	0.0806	0	0	2.79	0	0	0.0186
	water	CNF (2933)	22	0	0	0	0	0	0	0	0	0	0	0	0	0	0	0	0	0	0	0	0	0	0	0	22	0	0	0	0	0	0	0	0	0	0
	Chickpea Flour	CNF (4886)	18	0	0.08856	0	0	0	8.1	10.4076	0	78.66	0	69.66	0.51678	0.27072	0.53694	0.02016	0.12474	1.2042	1.944	0	0	78.66	0.8748	29.88	1.8504	0.31716	57.24	152.28	4.0302	0.36	0.01908	11.52	1.953	0.08748	0.5058
	mozzarella cheese	CNF(35)	15	0	0.0093	0.1095	0	0	86.25	0.3705	13.35	1.2	0.075	47.85	0.06675	1.05405	0.1167	0.0315	2.33415	3.696	0	0	0	1.2	0.03	3.15	7.257	0.0141	61.8	11.25	3.24	29.55	0.0405	106.5	0.1515	0.0024	0.369
	shredded parmesan cheese	CNF (93)	15	0	0.01575	0.21	0	0	187.95	0.5115	10.8	1.2	0.075	62.25	0.0345	1.3101	0.09915	0.051	2.6055	4.101	0	0	0	1.2	0.1305	7.65	3.75	0.04305	110.25	14.55	5.679	34.35	0.0528	254.4	0.135	0.00615	0.4785
	tapioca starch	USDA (483350)	15	0	0	0	0	0	0	15	0	0	0	64.35	0	0	0	0	0	0	0	0	0	0	0	0	0	0	0	0	0	0	0	0	0	0	0
	egg white raw	CNF (126)	15	0	0	0.0075	0	0	1.2	0.177	0	0	0	7.2	0	0	0	0	0	0	0	0	0	0	0.009	1.35	13.2195	0.0231	1.95	18	1.4985	0	0.06495	24.9	0.1065	0	0.063
	flax seeds	CNF (4528)	11	0	0.05203	0	0.066	0	28.05	3.1768	0	9.57	0	58.74	0.70653	0.82797	3.1603	2.54485	0.40293	4.6376	3.003	0	0	9.57	0.6303	43.12	0.7656	0.3388	70.62	89.43	2.0119	0	0.01771	3.3	0.1705	0.18084	0.4774
	canola and olive oil blend: high monounsaturated canola oil	CNF (451)	5	0	0	0	0	0	0	0	0	0	0	44.25	0.95025	3.1638	1.4071	0.45685	0.36825	5	0	0	0	0	0	0	0	0	0	0	0	0	0	0	0	0	0
	canola and olive oil blend: olive oil	CNF (422)	4	0	0	0	0	0	0.04	0	0	0	0	35.4	0.3904	2.91844	0.42092	0.0304	0.55232	4	0	0	0	0	0.028	0	0	0	0	0.05	0	0	0	0.1	0	0	0
	sugar	CNF (4318)	4	0	0	0	0	0	0.04	3.9992	0	0	0	15.48	0	0	0	0	0	0	0	0	0	0	0.002	0	0.0008	0	0	0.08	0	0	0.0008	0.04	3.992	0	0.0004
	yeast	CNF (4008)	2.5	0	0.0375	0.00175	0.0075	0	0.75	1.0305	0	58.5	0	8.125	0.000425	0.107725	0.000425	0	0.025025	0.19025	0.6725	0	0	58.5	0.05425	1.35	0.127	1.005	15.925	23.875	1.011	0	0.1	1.275	0	0.27475	0.1985
	salt	CNF (214)	1	0	0	0	0	0	0	0	0	0	0	0	0	0	0	0	0	0	0	0	0	0	0	0	0	0	0	0	0	0	0	387.58	0	0	0
	mozzarella cheese	CNF(35)	20	0	0.0124	0.146	0	0	115	0.494	17.8	1.6	0.1	63.8	0.089	1.4054	0.1556	0.042	3.1122	4.928	0	0	0	1.6	0.04	4.2	9.676	0.0188	82.4	15	4.32	39.4	0.054	142	0.202	0.0032	0.492
	water	CNF (2933)	17	0	0	0	0	0	0	0	0	0	0	0	0	0	0	0	0	0	0	0	0	0	0	0	17	0	0	0	0	0	0	0	0	0	0
	tomato product, canned, paste, no salt added	CNF (2258)	16	0	0.03456	0	3.504	0	5.76	3.0256	0	1.92	0	13.12	0.02432	0.01072	0.0256	0.00112	0.016	0.0752	0.656	0	0	1.92	0.4768	6.72	11.76	0.49216	13.28	162.24	0.6912	12.16	0.02448	9.44	1.9488	0.0096	0.1008
	Seasoning:		18
	sugar	CNF (4318)	13.1	0	0	0	0	0	0.131	13.0974	0	0	0	50.697	0	0	0	0	0	0	0	0	0	0	0.00655	0	0.00262	0	0	0.262	0	0	0.00262	0.131	13.0738	0	0.00131
	salt	CNF (214)	3.4	0	0	0	0	0	0	0	0	0	0	0	0	0	0	0	0	0	0	0	0	0	0	0	0	0	0	0	0	0	0	1317.77	0	0	0
	gouda cheese	CNF (109)	22	0	0.0176	0.3388	0	0	154	0.4884	25.08	4.62	0.11	78.54	0.04554	1.70434	0.14454	0.0858	3.87508	6.16	0	0	0	4.62	0.0528	6.38	9.1212	0.01386	120.12	26.62	5.4868	36.3	0.07348	180.18	0.4884	0.0066	0.858
	Cooked seasoned diced chicken breast meat with rib meat:		25
	chicken, skinless, boneless, grilled	CNF (7322)	18.5	0	0.214045	0.03885	0	0	0.925	0	19.24	0	0	27.935	0.107485	0.22422	0.14134	0.00444	0.18352	0.58645	0	0	0	0	0.08325	6.29	12.2359	2.2446	47.73	72.335	5.6499	0	0.039405	9.62	0	0.019795	0.1665
	water	CNF (2933)	0.5	0	0	0	0	0	0	0	0	0	0	0	0	0	0	0	0	0	0	0	0	0	0	0	0.5	0	0	0	0	0	0	0	0	0	0
	potato starch	USDA (359697)	0.5	0	0	0	0	0	0	0.4219	0	0	0	1.72	0	0	0	0	0	0	0	0	0	0	0	0	0	0	0	0	0	0	0	0	0	0	0
	salt	CNF (214)	0.5	0	0	0	0	0	0	0	0	0	0	0	0	0	0	0	0	0	0	0	0	0	0	0	0	0	0	0	0	0	0	193.79	0	0	0
	onions	CNF (2401)	2	0	0	0	0	0	0	0	0	0	0	0	0	0	0	0	0	0	0	0	0	0	0	0	0	0	0	0	0	0	0	0	0	0	0
	onion, young greem, tops only	CNF (5413)	1	0	0.00088	0	0.134	0	0.52	0.0574	0	0.3	0	0.27	0.00043	0.00022	0.00064	0.00021	0.00087	0.0047	0.018	0	0	0.3	0.0051	0.16	0.9232	0.0033	0.25	1.59	0.0097	2	0.00026	0.15	0.0391	0.0003	0.002
	vinegar	CNF (14)	1	0	0	0	0	0	0.06	0.0004	0	0	0	0.18	0	0	0	0	0	0	0	0	0	0	0.0003	0.01	0.9478	0	0.04	0.02	0	0	0	0.02	0.0004	0	0.0001
Crackers
Crackers (n=8)
Product	Brand	Source	GRAMWT_G_CCHS	ALCOHOL_G_CCHS	VITAMIN_B6_MG_CCHS	VITAMIN_B12_MCG_CCHS	VITAMIN_C_MG_CCHS	CAFFEINE_MG_CCHS	CALCIUM_MG_CCHS	CARBOHYDRATE_G_CCHS	CHOLESTEROL_MG_CCHS	FOLATE_DFE_MCG_CCHS	VITAMIN_D_CALCIFEROL_MCG_CCHS	ENERGY_KCAL_CCHS	PFA_18_2_OCTADECADIENOIC_ACID_G_CCHS	TOTAL_MONOUNSATURATED_FATTY_ACIDS_G_CCHS	TOTAL_POLYUNSATURATED_FATTY_ACIDS_G_CCHS	PFA_18_3_OCTADECATRIENOIC_ACIG_G_CCHS	TOTAL_SATURATED_FATTY_ACIDS_G_CCHS	TOTAL_FAT_G_CCHS	DIETARY_FIBER_G_CCHS	FOLIC_ACID_MCG_CCHS	TOTAL_FOLATE_MCG_CCHS	FOOD_FOLATE_MCG_CCHS	IRON_MG_CCHS	MAGNESIUM_MG_CCHS	WATER_G_CCHS	NIACIN_MG_CCHS	PHOSPHORUS_MG_CCHS	POTASSIUM_MG_CCHS	PROTEIN_G_CCHS	VITAMIN_A_RAE_MCG_CCHS	RIBOFLAVIN_VITAMIN_B2_MG_CCHS	SODIUM_MG_CCHS	TOTAL_SUGARS_G_CCHS	THIAMIN_VITAMIN_B1_MG_CCHS	ZINC_MG_CCHS
1	Mary's Gone Crackers, Original Organic GF Crackers	NFP	100				0		173.333	70	0			466.667	3.33333	5	8.33333	1.66667	1.66667	16.6667	10				3.6					533.333	10	0		633.333	0
	Raw ingredients:
	Brown rice	CNF (4496)	58.7167	0	0.299377	0	0	0	13.5278	45.43	0	11.7633	0	217.622	0.588167	0.621104	0.614046	0.0258793	0.343489	1.71745	2.1174	0	0	11.7633	0.864605	84.1078	6.09929	2.99436	195.86	131.161	4.67004	0	0.0546995	4.11717	0.499942	0.235855	1.1881
	quinoa	CNF (4495)	16	0	0.07792	0	0	0	7.52	10.2656	0	29.44	0	58.88	0.47632	0.25808	0.52672	0.0416	0.11296	0.9712	1.104	0	0	29.44	0.7312	31.52	2.1248	0.2432	73.12	90.08	2.2592	0.16	0.05088	0.8	0.4256	0.0576	0.496
	flax seeds	CNF (4528)	16	0	0.07568	0	0.096	0	40.8	4.6208	0	13.92	0	85.44	1.02768	1.20432	4.5968	3.7016	0.58608	6.7456	4.368	0	0	13.92	0.9168	62.72	1.1136	0.4928	102.72	130.08	2.9264	0	0.02576	4.8	0.248	0.26304	0.6944
	sesame seeds	CNF (2521)	6	0	0.04812	0	0	0	59.34	1.5444	0	5.88	0	33.9	1.239	1.08762	1.26234	0.0216	0.40332	2.88	0.84	0	0	5.88	0.8856	21.36	0.198	0.27486	38.28	28.5	1.0176	0	0.01506	0.66	0	0.04818	0.4296
	water	CNF (2933)	1.6	0	0	0	0	0	0	0	0	0	0	0	0	0	0	0	0	0	0	0	0	0	0	0	1.6	0	0	0	0	0	0	0	0	0	0
	salt	CNF (214)	1.58333	0	0	0	0	0	0	0	0	0	0	0	0	0	0	0	0	0	0	0	0	0	0	0	0	0	0	0	0	0	0	613.668	0	0	0
	soy sauce, tamari	CNF (3329)	0.1	0	0.0002	0	0	0	0.02	0.00557	0	0.018	0	0.06	3.9e-05	1.7e-05	4.4e-05	5e-06	1.1e-05	0.0001	0.0008	0	0	0.018	0.00238	0.04	0.066	0.003951	0.13	0.212	0.01051	0	0.000152	5.586	0.0017	5.9e-05	0.00043
Product	Brand	Source	GRAMWT_G_CCHS	ALCOHOL_G_CCHS	VITAMIN_B6_MG_CCHS	VITAMIN_B12_MCG_CCHS	VITAMIN_C_MG_CCHS	CAFFEINE_MG_CCHS	CALCIUM_MG_CCHS	CARBOHYDRATE_G_CCHS	CHOLESTEROL_MG_CCHS	FOLATE_DFE_MCG_CCHS	VITAMIN_D_CALCIFEROL_MCG_CCHS	ENERGY_KCAL_CCHS	PFA_18_2_OCTADECADIENOIC_ACID_G_CCHS	TOTAL_MONOUNSATURATED_FATTY_ACIDS_G_CCHS	TOTAL_POLYUNSATURATED_FATTY_ACIDS_G_CCHS	PFA_18_3_OCTADECATRIENOIC_ACIG_G_CCHS	TOTAL_SATURATED_FATTY_ACIDS_G_CCHS	TOTAL_FAT_G_CCHS	DIETARY_FIBER_G_CCHS	FOLIC_ACID_MCG_CCHS	TOTAL_FOLATE_MCG_CCHS	FOOD_FOLATE_MCG_CCHS	IRON_MG_CCHS	MAGNESIUM_MG_CCHS	WATER_G_CCHS	NIACIN_MG_CCHS	PHOSPHORUS_MG_CCHS	POTASSIUM_MG_CCHS	PROTEIN_G_CCHS	VITAMIN_A_RAE_MCG_CCHS	RIBOFLAVIN_VITAMIN_B2_MG_CCHS	SODIUM_MG_CCHS	TOTAL_SUGARS_G_CCHS	THIAMIN_VITAMIN_B1_MG_CCHS	ZINC_MG_CCHS
2	Enerjive - quinoa rock salt crackers	NFP	100						33.3333	50	0			366.667					1.66667	15	6.66667				4.16667					250	10			150	6.66667
	Raw ingredients:
	water	CNF (2933)	17.855	0	0	0	0	0	0	0	0	0	0	0	0	0	0	0	0	0	0	0	0	0	0	0	17.855	0	0	0	0	0	0	0	0	0	0
	quinoa	CNF (4495)	18.5	0	0.090095	0	0	0	8.695	11.8696	0	34.04	0	68.08	0.550745	0.298405	0.60902	0.0481	0.13061	1.12295	1.2765	0	0	34.04	0.84545	36.445	2.4568	0.2812	84.545	104.155	2.6122	0.185	0.05883	0.925	0.4921	0.0666	0.5735
	millet flour	CNF (6186)	17	0	0.06324	0	0	0	2.38	12.7704	0	7.14	0	64.94	0.43384	0.15708	0.44506	0.00748	0.09112	0.7225	0.595	0	0	7.14	0.6698	20.23	1.4739	1.0234	48.45	38.08	1.8275	0	0.01241	0.68	0.2822	0.07021	0.4471
	sunflower seeds	CNF (2527)	10	0	0.0804	0	0.14	0	7	2.407	0	23.7	0	58.2	3.2782	0.9505	3.2884	0.0069	0.5219	4.98	1.11	0	0	23.7	0.38	12.9	0.12	0.7042	115.5	85	1.933	0	0.0246	0.3	0.273	0.0106	0.529
	millet	CNF (4491)	10	0	0.0384	0	0	0	0.8	7.285	0	8.5	0	37.8	0.2015	0.0773	0.2134	0.0118	0.0723	0.422	0.84	0	0	8.5	0.301	11.4	0.867	0.472	28.5	19.5	1.102	0	0.029	0.5	0	0.0421	0.168
	buckwheat flour	CNF (4488)	10	0	0.0582	0	0	0	4.1	7.059	0	5.4	0	33.5	0.0877	0.0949	0.0949	0.0071	0.0677	0.31	0.69	0	0	5.4	0.406	25.1	1.115	0.615	33.7	57.7	1.262	0	0.019	1.1	0.26	0.0417	0.312
	sunflower oil	CNF (7191)	7	0	0	0	0	0	0	0	0	0	0	61.88	2.02468	4.01338	2.02734	0.00259	0.63063	7	0	0	0	0	0	0	0	0	0	0	0	0	0	0	0	0	0
	honey	CNF (4294)	5.67	0	0	0	0	0	0	4.67208	0	0	0	17.2368	0	0	0	0	0	0	0	0	0	0	0	0	0	0	0	0	0	0	0	0	4.6562	0	0
	flax seeds	CNF (4528)	2	0	0.00946	0	0.012	0	5.1	0.5776	0	1.74	0	10.68	0.12846	0.15054	0.5746	0.4627	0.07326	0.8432	0.546	0	0	1.74	0.1146	7.84	0.1392	0.0616	12.84	16.26	0.3658	0	0.00322	0.6	0.031	0.03288	0.0868
	sweets, molasses, blackstrap	CNF (4300)	0.5	0	0.0035	0	0	0	4.3	0.304	0	0.005	0	1.175	0	0	0	0	0	0	0	0	0	0.005	0.0875	1.075	0.1435	0.0054	0.2	12.46	0	0	0.00026	0.275	0.214	0.000165	0.005
	salt	CNF (214)	0.375	0	0	0	0	0	0	0	0	0	0	0	0	0	0	0	0	0	0	0	0	0	0	0	0	0	0	0	0	0	0	145.343	0	0	0
	rosemary, dried	CNF (204)	0.1	0	0.00174	0	0.0612	0	1.28	0.06406	0	0.307	0	0.332	0.00116	0.003014	0.002339	0.001076	0.007371	0.01522	0.0426	0	0	0.307	0.02925	0.22	0.00931	0.001	0.07	0.955	0.00488	0.156	0.000428	0.05	0	0.000514	0.00323
Product	Brand	Source	GRAMWT_G_CCHS	ALCOHOL_G_CCHS	VITAMIN_B6_MG_CCHS	VITAMIN_B12_MCG_CCHS	VITAMIN_C_MG_CCHS	CAFFEINE_MG_CCHS	CALCIUM_MG_CCHS	CARBOHYDRATE_G_CCHS	CHOLESTEROL_MG_CCHS	FOLATE_DFE_MCG_CCHS	VITAMIN_D_CALCIFEROL_MCG_CCHS	ENERGY_KCAL_CCHS	PFA_18_2_OCTADECADIENOIC_ACID_G_CCHS	TOTAL_MONOUNSATURATED_FATTY_ACIDS_G_CCHS	TOTAL_POLYUNSATURATED_FATTY_ACIDS_G_CCHS	PFA_18_3_OCTADECATRIENOIC_ACIG_G_CCHS	TOTAL_SATURATED_FATTY_ACIDS_G_CCHS	TOTAL_FAT_G_CCHS	DIETARY_FIBER_G_CCHS	FOLIC_ACID_MCG_CCHS	TOTAL_FOLATE_MCG_CCHS	FOOD_FOLATE_MCG_CCHS	IRON_MG_CCHS	MAGNESIUM_MG_CCHS	WATER_G_CCHS	NIACIN_MG_CCHS	PHOSPHORUS_MG_CCHS	POTASSIUM_MG_CCHS	PROTEIN_G_CCHS	VITAMIN_A_RAE_MCG_CCHS	RIBOFLAVIN_VITAMIN_B2_MG_CCHS	SODIUM_MG_CCHS	TOTAL_SUGARS_G_CCHS	THIAMIN_VITAMIN_B1_MG_CCHS	ZINC_MG_CCHS
3	Salmas brand corn crackers	NFP	100				0		288.889	77.7778	0			388.889						5.55556	5.55556				4						11.1111			472.222	0
	Raw ingredients:
	Corn flour	CNF (4417)	78.6194	0	0.290892	0	0	0	5.50336	60.419	0	19.6549	0	283.816	1.34125	0.800346	1.38292	0.0416683	0.426904	3.03471	5.73922	0	0	19.6549	1.87114	73.1161	8.57738	1.49377	213.845	247.651	5.44833	8.64814	0.0628956	3.93097	0.503164	0.193404	1.36012
	Corn flour, yellow, degermed, unenriched	USDA (169695)	20	0	0.0194	0	0	0	0.4	16.56	0	9.6	0	75	0.1346	0.0548	0.139	0.0044	0.0342	0.278	0.38	0	0	9.6	0.182	3.6	1.962	0.532	12	18	1.118	2.2	0.0116	0.2	0.128	0.0148	0.074
	salt	CNF (214)	1.18056	0	0	0	0	0	0	0	0	0	0	0	0	0	0	0	0	0	0	0	0	0	0	0	0	0	0	0	0	0	0	457.56	0	0	0
Product	Brand	Source	GRAMWT_G_CCHS	ALCOHOL_G_CCHS	VITAMIN_B6_MG_CCHS	VITAMIN_B12_MCG_CCHS	VITAMIN_C_MG_CCHS	CAFFEINE_MG_CCHS	CALCIUM_MG_CCHS	CARBOHYDRATE_G_CCHS	CHOLESTEROL_MG_CCHS	FOLATE_DFE_MCG_CCHS	VITAMIN_D_CALCIFEROL_MCG_CCHS	ENERGY_KCAL_CCHS	PFA_18_2_OCTADECADIENOIC_ACID_G_CCHS	TOTAL_MONOUNSATURATED_FATTY_ACIDS_G_CCHS	TOTAL_POLYUNSATURATED_FATTY_ACIDS_G_CCHS	PFA_18_3_OCTADECATRIENOIC_ACIG_G_CCHS	TOTAL_SATURATED_FATTY_ACIDS_G_CCHS	TOTAL_FAT_G_CCHS	DIETARY_FIBER_G_CCHS	FOLIC_ACID_MCG_CCHS	TOTAL_FOLATE_MCG_CCHS	FOOD_FOLATE_MCG_CCHS	IRON_MG_CCHS	MAGNESIUM_MG_CCHS	WATER_G_CCHS	NIACIN_MG_CCHS	PHOSPHORUS_MG_CCHS	POTASSIUM_MG_CCHS	PROTEIN_G_CCHS	VITAMIN_A_RAE_MCG_CCHS	RIBOFLAVIN_VITAMIN_B2_MG_CCHS	SODIUM_MG_CCHS	TOTAL_SUGARS_G_CCHS	THIAMIN_VITAMIN_B1_MG_CCHS	ZINC_MG_CCHS
4	Good Thins GF corn cracker	NFP	100						33.3333	86.6667	0		0	400					0.255526	5	3.33333				2.33333					200	6.66667			600	0
	Raw ingredients:
	grains, cornmeal (yellow)	CNF (4418)	44	0	0.13376	0	0	0	2.64	33.8316	0	11	0	159.28	0.69916	0.41712	1.5796	0.02156	0	0.2222	3.212	0	0	11	1.518	0.21912	4.5144	1.59808	106.04	126.28	3.5728	4.84	0.08844	15.4	0.2816	0.1694	0.8008
	white rice flour	CNF (4429)	50	0	0.218	0	0	0	5	40.065	0	2	0	183	0.1565	0.221	0.1895	0.0335	0.193	0.71	1.2	0	0	2	0.175	17.5	5.945	0	49	38	2.975	0	0.0105	0	0.06	0.069	0.4
	vegetable oil, safflower, oleic	CNF (433)	4.5	0	0	0	0	0	0	0	0	0	0	39.825	0.57258	3.38495	0.5769	0.00432	0.339345	4.5	0	0	0	0	0	0	0	0	0	0	0	0	0	0	0	0	0
	salt	CNF (214)	1.5	0	0	0	0	0	0	0	0	0	0	0	0	0	0	0	0	0	0	0	0	0	0	0	0	0	0	0	0	0	0	581.37	0	0	0
Product	Brand	Source	GRAMWT_G_CCHS	ALCOHOL_G_CCHS	VITAMIN_B6_MG_CCHS	VITAMIN_B12_MCG_CCHS	VITAMIN_C_MG_CCHS	CAFFEINE_MG_CCHS	CALCIUM_MG_CCHS	CARBOHYDRATE_G_CCHS	CHOLESTEROL_MG_CCHS	FOLATE_DFE_MCG_CCHS	VITAMIN_D_CALCIFEROL_MCG_CCHS	ENERGY_KCAL_CCHS	PFA_18_2_OCTADECADIENOIC_ACID_G_CCHS	TOTAL_MONOUNSATURATED_FATTY_ACIDS_G_CCHS	TOTAL_POLYUNSATURATED_FATTY_ACIDS_G_CCHS	PFA_18_3_OCTADECATRIENOIC_ACIG_G_CCHS	TOTAL_SATURATED_FATTY_ACIDS_G_CCHS	TOTAL_FAT_G_CCHS	DIETARY_FIBER_G_CCHS	FOLIC_ACID_MCG_CCHS	TOTAL_FOLATE_MCG_CCHS	FOOD_FOLATE_MCG_CCHS	IRON_MG_CCHS	MAGNESIUM_MG_CCHS	WATER_G_CCHS	NIACIN_MG_CCHS	PHOSPHORUS_MG_CCHS	POTASSIUM_MG_CCHS	PROTEIN_G_CCHS	VITAMIN_A_RAE_MCG_CCHS	RIBOFLAVIN_VITAMIN_B2_MG_CCHS	SODIUM_MG_CCHS	TOTAL_SUGARS_G_CCHS	THIAMIN_VITAMIN_B1_MG_CCHS	ZINC_MG_CCHS
5	Glutinio, GF crackers, original	NFP	100						0	80	16.6667			466.667					6.66667	15	0				0						3	0		1033.33	3.33333
	Raw ingredients:
	starch, corn	CNF (4419)	49.7167	0	0	0	0	0	1.11433	50.8526	0	0	0	212.281	0.0139292	0.00891467	0.0139292	0	0.0050145	0.0278583	0.50145	0	0	0	0.261868	1.6715	4.63563	0	7.24317	1.6715	0.144863	0	0	5.0145	0	0	0.03343
	white rice flour	CNF (4429)	20	0	0.0872	0	0	0	2	16.026	0	0.8	0	73.2	0.0626	0.0884	0.0758	0.0134	0.0772	0.284	0.48	0	0	0.8	0.07	7	2.378	0	19.6	15.2	1.19	0	0.0042	0	0.024	0.0276	0.16
	organic coconut oil	CNF (420)	10	0	0	0	0	0	0	0	0	0	0	86.3	0.18	0.58	0.18	0	8.65	10	0	0	0	0	0.004	0	0	0	0	0	0	0	0	0	0	0	0
	modified corn starch - sub corn starch	CNF (4419)	4	0	0	0	0	0	0.08	3.6508	0	0	0	15.24	0.001	0.00064	0.001	0	0.00036	0.002	0.036	0	0	0	0.0188	0.12	0.3328	0	0.52	0.12	0.0104	0	0	0.36	0	0	0.0024
	raw egg	CNF (127)	6	0	0.0141	0.366	0	0	7.68	0.0318	71.64	14.16	0.282	21.96	0.2484	0.81906	0.31518	0.02796	0.59592	1.9608	0	0	0	14.16	0.264	0.48	2.9616	0.00192	22.86	6.06	0.954	37.44	0.03822	2.52	0.0336	0.01392	0.1698
	soybean lecithin	CNF (442)	4	0	0	0	0.36	0	0	0	0	0	0	30.52	1.6072	0.43908	1.81272	0.2052	0.6002	4	0	0	0	0	0	0	0	0	0	0	0	0	0	0	0	0	0
	sugar	CNF (4318)	3.2	0	0	0	0	0	0.032	3.19936	0	0	0	12.384	0	0	0	0	0	0	0	0	0	0	0.0016	0	0.00064	0	0	0.064	0	0	0.00064	0.032	3.1936	0	0.00032
	salt	CNF (214)	2.58333	0	0	0	0	0	0	0	0	0	0	0	0	0	0	0	0	0	0	0	0	0	0	0	0	0	0	0	0	0	0	1001.25	0	0	0
	guar gum	USDA (169045)	0.1	0	0	0	0	0	0.294	0.0773	0	0	0	0.332	6.7e-05	0.00022	7e-05	1e-06	6e-05	0.0005	0.0773	0	0	0	0	0	0.015	0	0	0	0.0046	0	0	0.125	0	0	0
	dextrose (sub sugar)	CNF (4318)	0.1	0	0	0	0	0	0.001	0.09998	0	0	0	0.387	0	0	0	0	0	0	0	0	0	0	5e-05	0	2e-05	0	0	0.002	0	0	2e-05	0.001	0.0998	0	1e-05
Product	Brand	Source	GRAMWT_G_CCHS	ALCOHOL_G_CCHS	VITAMIN_B6_MG_CCHS	VITAMIN_B12_MCG_CCHS	VITAMIN_C_MG_CCHS	CAFFEINE_MG_CCHS	CALCIUM_MG_CCHS	CARBOHYDRATE_G_CCHS	CHOLESTEROL_MG_CCHS	FOLATE_DFE_MCG_CCHS	VITAMIN_D_CALCIFEROL_MCG_CCHS	ENERGY_KCAL_CCHS	PFA_18_2_OCTADECADIENOIC_ACID_G_CCHS	TOTAL_MONOUNSATURATED_FATTY_ACIDS_G_CCHS	TOTAL_POLYUNSATURATED_FATTY_ACIDS_G_CCHS	PFA_18_3_OCTADECATRIENOIC_ACIG_G_CCHS	TOTAL_SATURATED_FATTY_ACIDS_G_CCHS	TOTAL_FAT_G_CCHS	DIETARY_FIBER_G_CCHS	FOLIC_ACID_MCG_CCHS	TOTAL_FOLATE_MCG_CCHS	FOOD_FOLATE_MCG_CCHS	IRON_MG_CCHS	MAGNESIUM_MG_CCHS	WATER_G_CCHS	NIACIN_MG_CCHS	PHOSPHORUS_MG_CCHS	POTASSIUM_MG_CCHS	PROTEIN_G_CCHS	VITAMIN_A_RAE_MCG_CCHS	RIBOFLAVIN_VITAMIN_B2_MG_CCHS	SODIUM_MG_CCHS	TOTAL_SUGARS_G_CCHS	THIAMIN_VITAMIN_B1_MG_CCHS	ZINC_MG_CCHS
6	Glutino, GF crackers, multigrain	NFP	100						0	76.6667	16.6667			466.667					6.66667	15	3				1.2						3	0		1033.33	3.33333
	Raw ingredients:
	starch, corn	CNF (4419)	37.7867	0	0	0	0	0	0.835733	38.1387	0	7.441	0	159.207	0.0104467	0.00668587	0.0104467	0	0.0037608	0.0208933	0.37608	0	0	0	0.196397	1.2536	3.47665	0	5.43227	1.2536	0.108645	0	0	3.7608	0	0	0.025072
	white rice flour	CNF (4429)	26	0	0.11336	0	0	0	2.6	20.8338	0	1.04	0	95.16	0.08138	0.11492	0.09854	0.01742	0.10036	0.3692	0.624	0	0	1.04	0.091	9.1	3.0914	0	25.48	19.76	1.547	0	0.00546	0	0.0312	0.03588	0.208
	organic coconut oil	CNF (420)	9	0	0	0	0	0	0	0	0	0	0	77.67	0.162	0.522	0.162	0	7.785	9	0	0	0	0	0.0036	0	0	0	0	0	0	0	0	0	0	0	0
	modified corn starch - sub corn starch	CNF (4419)	8	0	0	0	0	0	0.16	7.3016	0	0	0	30.48	0.002	0.00128	0.002	0	0.00072	0.004	0.072	0	0	0	0.0376	0.24	0.6656	0	1.04	0.24	0.0208	0	0	0.72	0	0	0.0048
	dextrose (sub sugar)	CNF (4318)	3.33	0	0	0	0	0	0.0333	3.32933	0	0	0	12.8871	0	0	0	0	0	0	0	0	0	0	0.001665	0	0.000666	0	0	0.0666	0	0	0.000666	0.0333	3.32334	0	0.000333
	raw egg	CNF (127)	3	0	0.00705	0.183	0	0	3.84	0.0159	35.82	7.08	0.141	10.98	0.1242	0.40953	0.15759	0.01398	0.29796	0.9804	0	0	0	7.08	0.132	0.24	1.4808	0.00096	11.43	3.03	0.477	18.72	0.01911	1.26	0.0168	0.00696	0.0849
	soybean lecithin	CNF (442)	3	0	0	0	0.27	0	0	0	0	0	0	22.89	1.2054	0.32931	1.35954	0.1539	0.45015	3	0	0	0	0	0	0	0	0	0	0	0	0	0	0	0	0	0
	buckwheat	CNF (4487)	3	0	0.0063	0	0	0	0.54	2.145	0	0.9	0	10.29	0.02883	0.0312	0.03117	0.00234	0.02223	0.102	0.105	0	0	0	0	0	0	0	0	0	0	0	0	0	0	0	0
	salt	CNF (214)	2.58333	0	0	0	0	0	0	0	0	0	0	0	0	0	0	0	0	0	0	0	0	0	0	0	0	0	0	0	0	0	0	1001.25	0	0	0
	poppy seed	CNF (201)	2	0	0.00494	0	0.02	0	28.76	0.5626	0	1.64	0	10.5	0.5659	0.11964	0.57138	0.00546	0.09034	0.8312	0.39	0	0	1.64	0.1952	6.94	0.119	0.01792	17.4	14.38	0.3598	0	0.002	0.52	0.0598	0.01708	0.158
	guar gum	USDA (169045)	1	0	0	0	0	0	2.94	0.773	0	0	0	3.32	0.00067	0.0022	0.0007	1e-05	0.0006	0.005	0.773	0	0	0	0	0	0.15	0	0	0	0.046	0	0	1.25	0	0	0
	flax seeds	CNF (4528)	1	0	0.00473	0	0.006	0	2.55	0.2888	0	0.87	0	5.34	0.06423	0.07527	0.2873	0.23135	0.03663	0.4216	0.273	0	0	0.87	0.0573	3.92	0.0696	0.0308	6.42	8.13	0.1829	0	0.00161	0.3	0.0155	0.01644	0.0434
Product	Brand	Source	GRAMWT_G_CCHS	ALCOHOL_G_CCHS	VITAMIN_B6_MG_CCHS	VITAMIN_B12_MCG_CCHS	VITAMIN_C_MG_CCHS	CAFFEINE_MG_CCHS	CALCIUM_MG_CCHS	CARBOHYDRATE_G_CCHS	CHOLESTEROL_MG_CCHS	FOLATE_DFE_MCG_CCHS	VITAMIN_D_CALCIFEROL_MCG_CCHS	ENERGY_KCAL_CCHS	PFA_18_2_OCTADECADIENOIC_ACID_G_CCHS	TOTAL_MONOUNSATURATED_FATTY_ACIDS_G_CCHS	TOTAL_POLYUNSATURATED_FATTY_ACIDS_G_CCHS	PFA_18_3_OCTADECATRIENOIC_ACIG_G_CCHS	TOTAL_SATURATED_FATTY_ACIDS_G_CCHS	TOTAL_FAT_G_CCHS	DIETARY_FIBER_G_CCHS	FOLIC_ACID_MCG_CCHS	TOTAL_FOLATE_MCG_CCHS	FOOD_FOLATE_MCG_CCHS	IRON_MG_CCHS	MAGNESIUM_MG_CCHS	WATER_G_CCHS	NIACIN_MG_CCHS	PHOSPHORUS_MG_CCHS	POTASSIUM_MG_CCHS	PROTEIN_G_CCHS	VITAMIN_A_RAE_MCG_CCHS	RIBOFLAVIN_VITAMIN_B2_MG_CCHS	SODIUM_MG_CCHS	TOTAL_SUGARS_G_CCHS	THIAMIN_VITAMIN_B1_MG_CCHS	ZINC_MG_CCHS
7	Dare, Breton, GF crackers with flax	NFP	100						0	66.6667	0			500					11.1111	25	5.55556				2						5.55556	0		444.444	5.55556
	Raw ingredients:
	tapioca starch	USDA (483350)	25.8289	0	0	0	0	0	0	25.2289	0	0	0	108.232	0	0	0	0	0	0	0	0	0	0	0	0	0	0	0	0	0	0	0	0	0	0	0
	starch, corn	CNF (4419)	22	0	0	0	0	0	0.44	20.0794	0	0	0	83.82	0.0055	0.00352	0.0055	0	0.00198	0.011	0.198	0	0	0	0.1034	0.66	1.8304	0	2.86	0.66	0.0572	0	0	1.98	0	0	0.0132
	high monounsaturated canola oil	CNF (451)	11	0	0	0	0	0	0	0	0	0	0	97.35	2.09055	6.96036	3.09562	1.00507	0.81015	11	0	0	0	0	0	0	0	0	0	0	0	0	0	0	0	0	0
	organic coconut oil	CNF (420)	11	0	0	0	0	0	0	0	0	0	0	94.93	0.198	0.638	0.198	0	9.515	11	0	0	0	0	0.0044	0	0	0	0	0	0	0	0	0	0	0	0
	lentils, flour	CNF (6183)	14	0	0.0638	0	0.748	0	6.05	6.8145	0	51.7	0	40.37	0.0418	0.0187	0.0539	0.011	0.0165	0.1144	1.276	0	0	51.7	1.0769	12.76	0.3993	0.3124	54.23	108.02	3.3495	0.22	0.0297	1.21	0.6446	0.0572	0.4312
	rice bran	CNF (4428)	6	0	0.2442	0	0	0	3.42	2.8014	0	3.78	0	18.96	0.42858	0.45294	0.44754	0.01896	0.25026	1.251	1.26	0	0	3.78	1.1124	46.86	0.3678	2.0397	100.62	89.1	0.801	0	0.01704	0.3	0.054	0.16518	0.3624
	sugar	CNF (4318)	5.56	0	0	0	0	0	0.0556	5.55889	0	0	0	21.5172	0	0	0	0	0	0	0	0	0	0	0.00278	0	0.001112	0	0	0.1112	0	0	0.001112	0.0556	5.54888	0	0.000556
	flax seeds	CNF (4528)	1.5	0	0.007095	0	0.009	0	3.825	0.4332	0	1.305	0	8.01	0.096345	0.112905	0.43095	0.347025	0.054945	0.6324	0.4095	0	0	1.305	0.08595	5.88	0.1044	0.0462	9.63	12.195	0.27435	0	0.002415	0.45	0.02325	0.02466	0.0651
	salt	CNF (214)	1.11111	0	0	0	0	0	0	0	0	0	0	0	0	0	0	0	0	0	0	0	0	0	0	0	0	0	0	0	0	0	0	430.644	0	0	0
	sesame seeds	CNF (2521)	1	0	0.00802	0	0	0	9.89	0.2574	0	0.98	0	5.65	0.2065	0.18127	0.21039	0.0036	0.06722	0.48	0.14	0	0	0.98	0.1476	3.56	0.033	0.04581	6.38	4.75	0.1696	0	0.00251	0.11	0	0.00803	0.0716
	whey, acid, dry	CNF (78)	0.5	0	0.0031	0.0125	0.0045	0	10.27	0.36725	0.015	0.165	0	1.695	4e-05	0.000745	0.000105	1.5e-05	0.00171	0.0027	0	0	0	0.165	0.0062	0.995	0.01755	0.0058	6.745	11.445	0.05865	0.085	0.0103	4.84	0.36725	0.00311	0.03155
	baking soda	CNF (4005)	0.1	0	0	0	0	0	0	0	0	0	0	0	0	0	0	0	0	0	0	0	0	0	0	0	0	0	0	0	0	0	0	27.36	0	0	0
	xanthan gum	USDA (383433)	0.1	0	0	0	0	0	0	0.08996	0	0	0	0	0	0	0	0	0	0	0.087	0	0	0	0	0	0	0	0	0	0	0	0	4.783	0	0	0
	soybean lecithin	CNF (442)	0.1	0	0	0	0.009	0	0	0	0	0	0	0.763	0.04018	0.010977	0.045318	0.00513	0.015005	0.1	0	0	0	0	0	0	0	0	0	0	0	0	0	0	0	0	0
Product	Brand	Source	GRAMWT_G_CCHS	ALCOHOL_G_CCHS	VITAMIN_B6_MG_CCHS	VITAMIN_B12_MCG_CCHS	VITAMIN_C_MG_CCHS	CAFFEINE_MG_CCHS	CALCIUM_MG_CCHS	CARBOHYDRATE_G_CCHS	CHOLESTEROL_MG_CCHS	FOLATE_DFE_MCG_CCHS	VITAMIN_D_CALCIFEROL_MCG_CCHS	ENERGY_KCAL_CCHS	PFA_18_2_OCTADECADIENOIC_ACID_G_CCHS	TOTAL_MONOUNSATURATED_FATTY_ACIDS_G_CCHS	TOTAL_POLYUNSATURATED_FATTY_ACIDS_G_CCHS	PFA_18_3_OCTADECATRIENOIC_ACIG_G_CCHS	TOTAL_SATURATED_FATTY_ACIDS_G_CCHS	TOTAL_FAT_G_CCHS	DIETARY_FIBER_G_CCHS	FOLIC_ACID_MCG_CCHS	TOTAL_FOLATE_MCG_CCHS	FOOD_FOLATE_MCG_CCHS	IRON_MG_CCHS	MAGNESIUM_MG_CCHS	WATER_G_CCHS	NIACIN_MG_CCHS	PHOSPHORUS_MG_CCHS	POTASSIUM_MG_CCHS	PROTEIN_G_CCHS	VITAMIN_A_RAE_MCG_CCHS	RIBOFLAVIN_VITAMIN_B2_MG_CCHS	SODIUM_MG_CCHS	TOTAL_SUGARS_G_CCHS	THIAMIN_VITAMIN_B1_MG_CCHS	ZINC_MG_CCHS
8	Dare, Breton, white bean crackers	NFP	100						130	60	0			450					10	22.5	15				3.6						10			600	5
	Raw ingredients:
	dried beans	USDA (41101020)	32.8	0	0.072624	0	0.2448	0	16.728	10.3795	0	64.056	0	56.712	0.042432	0.045288	0.095064	0.052224	0.055488	0.25296	3.6312	0	0	64.056	0.84864	22.44	25.8142	0.140352	58.752	168.504	3.63936	0	0.023664	94.656	0.13464	0.079152	0.41208
	tapioca starch	USDA (483350)	15	0	0	0	0	0	0	20	0	0	0	85.8	0	0	0	0	0	0	0	0	0	0	0	0	0	0	0	0	0	0	0	0	0	0	0
	starch, corn	CNF (4419)	10	0	0	0	0	0	0.2	9.127	0	0	0	38.1	0.0025	0.0016	0.0025	0	0.0009	0.005	0.09	0	0	0	0.047	0.3	0.832	0	1.3	0.3	0.026	0	0	0.9	0	0	0.006
	high monounsaturated canola oil	CNF (451)	11	0	0	0	0	0	0	0	0	0	0	97.35	2.09055	6.96036	3.09562	1.00507	0.81015	11	0	0	0	0	0	0	0	0	0	0	0	0	0	0	0	0	0
	high amylose corn starch (sub corn starch)	CNF (4419)	8	0	0	0	0	0	0.16	7.3016	0	0	0	30.48	0.002	0.00128	0.002	0	0.00072	0.004	0.072	0	0	0	0.0376	0.24	0.6656	0	1.04	0.24	0.0208	0	0	0.72	0	0	0.0048
	organic coconut oil	CNF (420)	8	0	0	0	0	0	0	0	0	0	0	69.04	0.144	0.464	0.144	0	6.92	8	0	0	0	0	0.0032	0	0	0	0	0	0	0	0	0	0	0	0
	soy protein isolate	CNF (174276)	8	0	0.008	0	0	0	14.24	0	0	14.08	0	26.8	0.116	0.0516	0.132	0.0156	0.03376	0.2712	0	0	0	14.08	1.16	3.12	0.3984	0.1152	62.08	6.48	7.064	0	0.008	80	0	0.01408	0.3224
	sugar	CNF (4318)	5	0	0	0	0	0	0.05	4.999	0	0	0	19.35	0	0	0	0	0	0	0	0	0	0	0.0025	0	0.001	0	0	0.1	0	0	0.001	0.05	4.99	0	0.0005
	salt	CNF (214)	1.5	0	0	0	0	0	0	0	0	0	0	0	0	0	0	0	0	0	0	0	0	0	0	0	0	0	0	0	0	0	0	581.37	0	0	0
	whey, acid, dry	CNF (78)	0.1	0	0.00062	0.0025	0.0009	0	2.054	0.07345	0.003	0.033	0	0.339	8e-06	0.000149	2.1e-05	3e-06	0.000342	0.00054	0	0	0	0.033	0.00124	0.199	0.00351	0.00116	1.349	2.289	0.01173	0.017	0.00206	0.968	0.07345	0.000622	0.00631
	sesame seeds	CNF (2521)	0.1	0	0.000802	0	0	0	0.989	0.02574	0	0.098	0	0.565	0.02065	0.018127	0.021039	0.00036	0.006722	0.048	0.014	0	0	0.098	0.01476	0.356	0.0033	0.004581	0.638	0.475	0.01696	0	0.000251	0.011	0	0.000803	0.00716
	xanthan gum	USDA (383433)	0.1	0	0	0	0	0	0	0.08996	0	0	0	0	0	0	0	0	0	0	0.087	0	0	0	0	0	0	0	0	0	0	0	0	4.783	0	0	0
	spices, pepper, black	CNF (198)	0.1	0	0.000291	0	0	0	0.443	0.06395	0	0.017	0	0.251	0.000694	0.000739	0.000998	0.000152	0.001392	0.00326	0.0253	0	0	0.017	0.00971	0.171	0.01246	0.001143	0.158	1.329	0.01039	0.027	0.00018	0.02	0.00064	0.000108	0.00119
	baking soda	CNF (4005)	0.1	0	0	0	0	0	0	0	0	0	0	0	0	0	0	0	0	0	0	0	0	0	0	0	0	0	0	0	0	0	0	27.36	0	0	0
	soybean lecithin	CNF (442)	0.1	0	0	0	0.009	0	0	0	0	0	0	0.763	0.04018	0.010977	0.045318	0.00513	0.015005	0.1	0	0	0	0	0	0	0	0	0	0	0	0	0	0	0	0	0
Rice cake/cracker (n=5)
Product	Brand	Source	GRAMWT_G_CCHS	ALCOHOL_G_CCHS	VITAMIN_B6_MG_CCHS	VITAMIN_B12_MCG_CCHS	VITAMIN_C_MG_CCHS	CAFFEINE_MG_CCHS	CALCIUM_MG_CCHS	CARBOHYDRATE_G_CCHS	CHOLESTEROL_MG_CCHS	FOLATE_DFE_MCG_CCHS	VITAMIN_D_CALCIFEROL_MCG_CCHS	ENERGY_KCAL_CCHS	PFA_18_2_OCTADECADIENOIC_ACID_G_CCHS	TOTAL_MONOUNSATURATED_FATTY_ACIDS_G_CCHS	TOTAL_POLYUNSATURATED_FATTY_ACIDS_G_CCHS	PFA_18_3_OCTADECATRIENOIC_ACIG_G_CCHS	TOTAL_SATURATED_FATTY_ACIDS_G_CCHS	TOTAL_FAT_G_CCHS	DIETARY_FIBER_G_CCHS	FOLIC_ACID_MCG_CCHS	TOTAL_FOLATE_MCG_CCHS	FOOD_FOLATE_MCG_CCHS	IRON_MG_CCHS	MAGNESIUM_MG_CCHS	WATER_G_CCHS	NIACIN_MG_CCHS	PHOSPHORUS_MG_CCHS	POTASSIUM_MG_CCHS	PROTEIN_G_CCHS	VITAMIN_A_RAE_MCG_CCHS	RIBOFLAVIN_VITAMIN_B2_MG_CCHS	SODIUM_MG_CCHS	TOTAL_SUGARS_G_CCHS	THIAMIN_VITAMIN_B1_MG_CCHS	ZINC_MG_CCHS
1	Quaker, Crispy Minis Rice Cakes, Original	NFP	100				0		0	77.7778	0			388.889							0										11.1111	0
	Raw ingredients:
	Brown rice	CNF (4496)	100	0	0.509	0	0	0	23	77.24	0	20	0	370	1	1.056	1.044	0.044	0.584	2.92	3.6	0	0	20	1.47	143	10.37	5.091	333	223	7.94	0	0.093	7	0.85	0.401	2.02
Product	Brand	Source	GRAMWT_G_CCHS	ALCOHOL_G_CCHS	VITAMIN_B6_MG_CCHS	VITAMIN_B12_MCG_CCHS	VITAMIN_C_MG_CCHS	CAFFEINE_MG_CCHS	CALCIUM_MG_CCHS	CARBOHYDRATE_G_CCHS	CHOLESTEROL_MG_CCHS	FOLATE_DFE_MCG_CCHS	VITAMIN_D_CALCIFEROL_MCG_CCHS	ENERGY_KCAL_CCHS	PFA_18_2_OCTADECADIENOIC_ACID_G_CCHS	TOTAL_MONOUNSATURATED_FATTY_ACIDS_G_CCHS	TOTAL_POLYUNSATURATED_FATTY_ACIDS_G_CCHS	PFA_18_3_OCTADECATRIENOIC_ACIG_G_CCHS	TOTAL_SATURATED_FATTY_ACIDS_G_CCHS	TOTAL_FAT_G_CCHS	DIETARY_FIBER_G_CCHS	FOLIC_ACID_MCG_CCHS	TOTAL_FOLATE_MCG_CCHS	FOOD_FOLATE_MCG_CCHS	IRON_MG_CCHS	MAGNESIUM_MG_CCHS	WATER_G_CCHS	NIACIN_MG_CCHS	PHOSPHORUS_MG_CCHS	POTASSIUM_MG_CCHS	PROTEIN_G_CCHS	VITAMIN_A_RAE_MCG_CCHS	RIBOFLAVIN_VITAMIN_B2_MG_CCHS	SODIUM_MG_CCHS	TOTAL_SUGARS_G_CCHS	THIAMIN_VITAMIN_B1_MG_CCHS	ZINC_MG_CCHS
2	PC Organics Rice Cakes, Corn and Millet	NFP	100				0			83.3333	0			416.667					0	1.66667	0				0						14	0		0	0	0.274509	1.391
	Raw ingredients:
	cornmeal, degermed	CNF (4470)	39	0	0.07098	0	0	0	1.17	30.9855	0	11.7	0	144.3	0.31512	0.1521	0.32292	0.0078	0.0858	0.6825	1.521	0	0	11.7	0.429	12.48	4.3602	0.39	38.61	55.38	2.7729	4.29	0.0195	2.73	0.6279	0.0546	0.2574
	Brown rice	CNF (4496)	32	0	0.16288	0	0	0	7.36	24.7168	0	6.4	0	118.4	0.32	0.33792	0.33408	0.01408	0.18688	0.9344	1.152	0	0	6.4	0.4704	45.76	3.3184	1.62912	106.56	71.36	2.5408	0	0.02976	2.24	0.272	0.12832	0.6464
	grains, millet, dry	CNF (4491)	29	0	0.11136	0	0	0	2.32	21.1265	0	24.65	0	109.62	0.58435	0.22417	0.61886	0.03422	0.20967	1.2238	2.436	0	0	24.65	0.8729	33.06	2.5143	1.3688	82.65	56.55	3.1958	0	0.0841	1.45	0	0.12209	0.4872
Product	Brand	Source	GRAMWT_G_CCHS	ALCOHOL_G_CCHS	VITAMIN_B6_MG_CCHS	VITAMIN_B12_MCG_CCHS	VITAMIN_C_MG_CCHS	CAFFEINE_MG_CCHS	CALCIUM_MG_CCHS	CARBOHYDRATE_G_CCHS	CHOLESTEROL_MG_CCHS	FOLATE_DFE_MCG_CCHS	VITAMIN_D_CALCIFEROL_MCG_CCHS	ENERGY_KCAL_CCHS	PFA_18_2_OCTADECADIENOIC_ACID_G_CCHS	TOTAL_MONOUNSATURATED_FATTY_ACIDS_G_CCHS	TOTAL_POLYUNSATURATED_FATTY_ACIDS_G_CCHS	PFA_18_3_OCTADECATRIENOIC_ACIG_G_CCHS	TOTAL_SATURATED_FATTY_ACIDS_G_CCHS	TOTAL_FAT_G_CCHS	DIETARY_FIBER_G_CCHS	FOLIC_ACID_MCG_CCHS	TOTAL_FOLATE_MCG_CCHS	FOOD_FOLATE_MCG_CCHS	IRON_MG_CCHS	MAGNESIUM_MG_CCHS	WATER_G_CCHS	NIACIN_MG_CCHS	PHOSPHORUS_MG_CCHS	POTASSIUM_MG_CCHS	PROTEIN_G_CCHS	VITAMIN_A_RAE_MCG_CCHS	RIBOFLAVIN_VITAMIN_B2_MG_CCHS	SODIUM_MG_CCHS	TOTAL_SUGARS_G_CCHS	THIAMIN_VITAMIN_B1_MG_CCHS	ZINC_MG_CCHS
3	Goodthins, simply salt GF cracker	NFP	100						0	83.871	0		0	419.355					0.442294	4.83871	0									96.7742	6.45161			274.194	0
	Raw ingredients:
	white rice flour	CNF (4429)	95.8145	0	0.415571	0	0	0	9.53145	76.3755	0	3.81258	0	348.851	0.298334	0.42129	0.361242	0.0638607	0.367914	1.35347	2.28755	0	0	3.81258	0.333601	33.3601	11.3329	0	93.4082	72.439	5.67121	0	0.020016	0	0.114377	0.131534	0.762516
	vegetable oil, safflower, oleic	CNF (433)	3.5	0	0	0	0	0	0	0	0	0	0	30.975	0.44534	2.63274	0.4487	0.00336	0.263935	3.5	0	0	0	0	0	0	0	0	0	0	0	0	0	0	0	0	0
	salt	CNF (214)	0.685484	0	0	0	0	0	0	0	0	0	0	0	0	0	0	0	0	0	0	0	0	0	0	0	0	0	0	0	0	0	0	265.68	0	0	0
Product	Brand	Source	GRAMWT_G_CCHS	ALCOHOL_G_CCHS	VITAMIN_B6_MG_CCHS	VITAMIN_B12_MCG_CCHS	VITAMIN_C_MG_CCHS	CAFFEINE_MG_CCHS	CALCIUM_MG_CCHS	CARBOHYDRATE_G_CCHS	CHOLESTEROL_MG_CCHS	FOLATE_DFE_MCG_CCHS	VITAMIN_D_CALCIFEROL_MCG_CCHS	ENERGY_KCAL_CCHS	PFA_18_2_OCTADECADIENOIC_ACID_G_CCHS	TOTAL_MONOUNSATURATED_FATTY_ACIDS_G_CCHS	TOTAL_POLYUNSATURATED_FATTY_ACIDS_G_CCHS	PFA_18_3_OCTADECATRIENOIC_ACIG_G_CCHS	TOTAL_SATURATED_FATTY_ACIDS_G_CCHS	TOTAL_FAT_G_CCHS	DIETARY_FIBER_G_CCHS	FOLIC_ACID_MCG_CCHS	TOTAL_FOLATE_MCG_CCHS	FOOD_FOLATE_MCG_CCHS	IRON_MG_CCHS	MAGNESIUM_MG_CCHS	WATER_G_CCHS	NIACIN_MG_CCHS	PHOSPHORUS_MG_CCHS	POTASSIUM_MG_CCHS	PROTEIN_G_CCHS	VITAMIN_A_RAE_MCG_CCHS	RIBOFLAVIN_VITAMIN_B2_MG_CCHS	SODIUM_MG_CCHS	TOTAL_SUGARS_G_CCHS	THIAMIN_VITAMIN_B1_MG_CCHS	ZINC_MG_CCHS
4	Riceworks, sea salt & black sesame (with brown rice)	NFP	100						0	67.8571	0		0	500					1.78571	21.4286	3.57143				1.42857						7.14286			410.714
	Raw ingredients:
	bumped brown rice	CNF (4497)	33.9732	0	0.166741	0	0	0	7.59301	25.3189	0	6.52286	0	121.301	0.327994	0.346374	0.342433	0.0144386	0.191541	0.957705	1.18736	0	0	6.52286	0.48157	46.883	4.58842	1.66905	108.884	72.7027	2.60642	0	0.03044	2.34415	0.280279	0.131052	0.662648
	corn, sweet, white, raw	CNF (6408)	18	0	0.009	0	1.224	0	0.36	3.4236	0	8.28	0	15.48	0.0972	0.0612	0.099	0.0018	0.0324	0.2124	0.486	0	0	8.28	0.0936	6.66	13.6728	0.306	16.02	48.6	0.5796	0	0.0108	2.7	0.5796	0.036	0.081
	high monounsaturated canola oil	CNF (451)	18	0	0	0	0	0	0	0	0	0	0	159.3	3.4209	11.3897	5.06556	1.64466	1.3257	18	0	0	0	0	0	0	0	0	0	0	0	0	0	0	0	0	0
	Brown rice flour	CNF (4451)	13	0	0.09568	0	0	0	1.43	9.9424	0	2.08	0	47.19	0.12402	0.13104	0.12948	0.00546	0.07241	0.3614	0.598	0	0	2.08	0.2574	14.56	1.5561	0.8242	43.81	37.57	0.9399	0	0.0104	1.04	0	0.05759	0.3185
	white rice flour	CNF (4429)	8	0	0.03488	0	0	0	0.8	6.4104	0	0.32	0	29.28	0.02504	0.03536	0.03032	0.00536	0.03088	0.1136	0.192	0	0	0.32	0.028	2.8	0.9512	0	7.84	6.08	0.476	0	0.00168	0	0.0096	0.01104	0.064
	wild rice, cooked	CNF (4450)	3	0	0.00405	0	0	0	0.09	0.6402	0	0.78	0	3.03	0.00357	0.0015	0.00639	0.00285	0.00147	0.0102	0.054	0	0	0.78	0.018	0.96	2.2179	0.03861	2.46	3.03	0.1197	0	0.00261	0.09	0.0219	0.00156	0.0402
	sesame seeds	CNF (2521)	5	0	0.0401	0	0	0	49.45	1.287	0	4.9	0	28.25	1.0325	0.90635	1.05195	0.018	0.3361	2.4	0.7	0	0	4.9	0.738	17.8	0.165	0.22905	31.9	23.75	0.848	0	0.01255	0.55	0	0.04015	0.358
	salt	CNF (214)	1.02679	0	0	0	0	0	0	0	0	0	0	0	0	0	0	0	0	0	0	0	0	0	0	0	0	0	0	0	0	0	0	397.962	0	0	0
Product	Brand	Source	GRAMWT_G_CCHS	ALCOHOL_G_CCHS	VITAMIN_B6_MG_CCHS	VITAMIN_B12_MCG_CCHS	VITAMIN_C_MG_CCHS	CAFFEINE_MG_CCHS	CALCIUM_MG_CCHS	CARBOHYDRATE_G_CCHS	CHOLESTEROL_MG_CCHS	FOLATE_DFE_MCG_CCHS	VITAMIN_D_CALCIFEROL_MCG_CCHS	ENERGY_KCAL_CCHS	PFA_18_2_OCTADECADIENOIC_ACID_G_CCHS	TOTAL_MONOUNSATURATED_FATTY_ACIDS_G_CCHS	TOTAL_POLYUNSATURATED_FATTY_ACIDS_G_CCHS	PFA_18_3_OCTADECATRIENOIC_ACIG_G_CCHS	TOTAL_SATURATED_FATTY_ACIDS_G_CCHS	TOTAL_FAT_G_CCHS	DIETARY_FIBER_G_CCHS	FOLIC_ACID_MCG_CCHS	TOTAL_FOLATE_MCG_CCHS	FOOD_FOLATE_MCG_CCHS	IRON_MG_CCHS	MAGNESIUM_MG_CCHS	WATER_G_CCHS	NIACIN_MG_CCHS	PHOSPHORUS_MG_CCHS	POTASSIUM_MG_CCHS	PROTEIN_G_CCHS	VITAMIN_A_RAE_MCG_CCHS	RIBOFLAVIN_VITAMIN_B2_MG_CCHS	SODIUM_MG_CCHS	TOTAL_SUGARS_G_CCHS	THIAMIN_VITAMIN_B1_MG_CCHS	ZINC_MG_CCHS
5	Crunchmaster - rice crackers toasted sesame	NFP	100						50	83.3333	0		0	433.333					0	6.66667	3.33333				0					103.333	6.66667			283.333	0
	Raw ingredients:
	white rice flour	CNF (4429)	94.6917	0	0.415036	0	0	0	9.51917	76.2771	0	3.80767	0	348.402	0.29795	0.420747	0.360776	0.0637784	0.36744	1.35172	2.2846	0	0	3.80767	0.333171	33.3171	11.3183	0	93.2878	72.3457	5.6639	0	0.0199903	0	0.11423	0.131365	0.761533
	vegetable oil, safflower, oleic	CNF (433)	3.5	0	0	0	0	0	0	0	0	0	0	17.7	0.25448	1.50442	0.2564	0.00192	0.15082	3.5	0	0	0	0	0	0	0	0	0	0	0	0	0	0	0	0	0
	sesame seeds	CNF (2521)	1	0	0.01604	0	0	0	19.78	0.5148	0	1.96	0	11.3	0.413	0.36254	0.42078	0.0072	0.13444	0.48	0.28	0	0	1.96	0.2952	7.12	0.066	0.09162	12.76	9.5	0.3392	0	0.00502	0.22	0	0.01606	0.1432
	salt	CNF (214)	0.708333	0	0	0	0	0	0	0	0	0	0	0	0	0	0	0	0	0	0	0	0	0	0	0	0	0	0	0	0	0	0	274.536	0	0	0
	garlic powder	CNF (188)	0.1	0	0.001654	0	0.0012	0	0.079	0.07273	0	0.047	0	0.331	0.000143	0.000115	0.000178	1.2e-05	0.000249	0.00073	0.009	0	0	0.047	0.00565	0.077	0.00645	0.000796	0.414	1.193	0.01655	0	0.000141	0.06	0.00243	0.000435	0.00299
Pretzels (n=5)
Product	Brand	Source	GRAMWT_G_CCHS	ALCOHOL_G_CCHS	VITAMIN_B6_MG_CCHS	VITAMIN_B12_MCG_CCHS	VITAMIN_C_MG_CCHS	CAFFEINE_MG_CCHS	CALCIUM_MG_CCHS	CARBOHYDRATE_G_CCHS	CHOLESTEROL_MG_CCHS	FOLATE_DFE_MCG_CCHS	VITAMIN_D_CALCIFEROL_MCG_CCHS	ENERGY_KCAL_CCHS	PFA_18_2_OCTADECADIENOIC_ACID_G_CCHS	TOTAL_MONOUNSATURATED_FATTY_ACIDS_G_CCHS	TOTAL_POLYUNSATURATED_FATTY_ACIDS_G_CCHS	PFA_18_3_OCTADECATRIENOIC_ACIG_G_CCHS	TOTAL_SATURATED_FATTY_ACIDS_G_CCHS	TOTAL_FAT_G_CCHS	DIETARY_FIBER_G_CCHS	FOLIC_ACID_MCG_CCHS	TOTAL_FOLATE_MCG_CCHS	FOOD_FOLATE_MCG_CCHS	IRON_MG_CCHS	MAGNESIUM_MG_CCHS	WATER_G_CCHS	NIACIN_MG_CCHS	PHOSPHORUS_MG_CCHS	POTASSIUM_MG_CCHS	PROTEIN_G_CCHS	VITAMIN_A_RAE_MCG_CCHS	RIBOFLAVIN_VITAMIN_B2_MG_CCHS	SODIUM_MG_CCHS	TOTAL_SUGARS_G_CCHS	THIAMIN_VITAMIN_B1_MG_CCHS	ZINC_MG_CCHS
1	Fitjoy GF pretzel with pink salt	NFP	100						64.2857	75	0		0	428.571						10.7143					0					235.714	3.57143			892.857	3.57143
	Raw ingredients:
	cassava flour	CNF (6184)	32.9679	0	0.0626389	0	14.8355	0	11.5387	27.3864	0	19.451	0	115.058	0.0230775	0.0527486	0.0329679	0.0131871	0.0527486	0.201104	1.28575	0	0	19.451	0.19451	15.1652	3.95614	0.613202	19.451	194.84	0.979145	0.659357	0.0329679	10.22	1.22311	0.0626389	0.243962
	potato starch	USDA (359697)	32	0	0	0	0	0	0	27.0016	0	0	0	110.08	0	0	0	0	0	0	0	0	0	0	0	0	0	0	0	0	0	0	0	0	0	0	0
	Chickpea Flour	CNF (4886)	9	0	0.04428	0	0	0	4.05	5.2038	0	39.33	0	34.83	0.25839	0.13536	0.26847	0.01008	0.06237	0.6021	0.972	0	0	39.33	0.4374	14.94	0.9252	0.15858	28.62	76.14	2.0151	0.18	0.00954	5.76	0.9765	0.04374	0.2529
	oleic sunflower oil (70% and over)	CNF (453)	9	0	0	0	0	0	0	0	0	0	0	79.65	0.324	7.53201	0.34182	0.0171	0.88731	9	0	0	0	0	0	0	0	0	0	0	0	0	0	0	0	0	0
	tapioca starch	USDA (483350)	9	0	0	0	0	0	0	9	0	0	0	38.61	0	0	0	0	0	0	0	0	0	0	0	0	0	0	0	0	0	0	0	0	0	0	0
	pea protein (imputed from soy protein)	USDA (571972)/expert opinion	2.5	0	0.0025	0	0	0	1.85	0.18525	0	3.75	0	9.25	0.0587136	0.02641	0.06672	0.00787296	0.01668	0.139	0.0925	0	0	3.75	0.58325	1	0.1245	0.035	19.4	2.025	1.9445	0	0.0025	24.075	0	0.0044	0.10075
	salt	CNF (214)	2.23214	0	0	0	0	0	0	0	0	0	0	0	0	0	0	0	0	0	0	0	0	0	0	0	0	0	0	0	0	0	0	865.134	0	0	0
	honey	CNF (4294)	2.2	0	0	0	0	0	0	1.8128	0	0	0	6.688	0	0	0	0	0	0	0	0	0	0	0	0	0	0	0	0	0	0	0	0	1.80664	0	0
	yeast	CNF (4008)	1	0	0.015	0.0007	0.003	0	0.3	0.4122	0	23.4	0	3.25	0.00017	0.04309	0.00017	0	0.01001	0.0761	0.269	0	0	23.4	0.0217	0.54	0.0508	0.402	6.37	9.55	0.4044	0	0.04	0.51	0	0.1099	0.0794
	soybean lecithin	CNF (442)	0.1	0	0	0	0.009	0	0	0	0	0	0	0.763	0.04018	0.010977	0.045318	0.00513	0.015005	0.1	0	0	0	0	0	0	0	0	0	0	0	0	0	0	0	0	0
Product	Brand	Source	GRAMWT_G_CCHS	ALCOHOL_G_CCHS	VITAMIN_B6_MG_CCHS	VITAMIN_B12_MCG_CCHS	VITAMIN_C_MG_CCHS	CAFFEINE_MG_CCHS	CALCIUM_MG_CCHS	CARBOHYDRATE_G_CCHS	CHOLESTEROL_MG_CCHS	FOLATE_DFE_MCG_CCHS	VITAMIN_D_CALCIFEROL_MCG_CCHS	ENERGY_KCAL_CCHS	PFA_18_2_OCTADECADIENOIC_ACID_G_CCHS	TOTAL_MONOUNSATURATED_FATTY_ACIDS_G_CCHS	TOTAL_POLYUNSATURATED_FATTY_ACIDS_G_CCHS	PFA_18_3_OCTADECATRIENOIC_ACIG_G_CCHS	TOTAL_SATURATED_FATTY_ACIDS_G_CCHS	TOTAL_FAT_G_CCHS	DIETARY_FIBER_G_CCHS	FOLIC_ACID_MCG_CCHS	TOTAL_FOLATE_MCG_CCHS	FOOD_FOLATE_MCG_CCHS	IRON_MG_CCHS	MAGNESIUM_MG_CCHS	WATER_G_CCHS	NIACIN_MG_CCHS	PHOSPHORUS_MG_CCHS	POTASSIUM_MG_CCHS	PROTEIN_G_CCHS	VITAMIN_A_RAE_MCG_CCHS	RIBOFLAVIN_VITAMIN_B2_MG_CCHS	SODIUM_MG_CCHS	TOTAL_SUGARS_G_CCHS	THIAMIN_VITAMIN_B1_MG_CCHS	ZINC_MG_CCHS
2	Glutino pretzel sticks	NFP	100						0	80	0			400					5	11.25	2				0.9						2.5	0		1625	5
	Raw ingredients:
	starch, corn	CNF (4419)	38.5375	0	0	0	0	0	0.76675	34.9906	0	0	0	146.066	0.00958438	0.006134	0.00958438	0	0.00345037	0.0191688	0.345037	0	0	0	0.180186	1.15012	3.18968	0	4.98388	1.15012	0.0996775	0	0	3.45037	0	0	0.0230025
	potato starch	USDA (359697)	20	0	0	0	0	0	0	16.876	0	0	0	68.8	0	0	0	0	0	0	0	0	0	0	0	0	0	0	0	0	0	0	0	0	0	0	0
	white rice flour	CNF (4429)	20	0	0.0872	0	0	0	2	16.026	0	0.8	0	73.2	0.0626	0.0884	0.0758	0.0134	0.0772	0.284	0.48	0	0	0.8	0.07	7	2.378	0	19.6	15.2	1.19	0	0.0042	0	0.024	0.0276	0.16
	corn syrup solids (sub corn syrup)	CNF (4323)	4	0	0	0	0	0	0.52	3.0716	0	0	0	11.32	0	0	0	0	0	0.008	0	0	0	0	0	0.04	0.9124	0	0	0.04	0	0	0	2.48	3.0708	0	0.0176
	palm oil	USDA (171015)	10	0	0	0	0	0	0	0	0	0	0	88.4	0.91	3.7	0.93	0.02	4.93	10	0	0	0	0	0.001	0	0	0	0	0	0	0	0	0	0	0	0
	salt	CNF (214)	4.0625	0	0	0	0	0	0	0	0	0	0	0	0	0	0	0	0	0	0	0	0	0	0	0	0	0	0	0	0	0	0	1574.54	0	0	0
	sugar	CNF (4318)	1	0	0	0	0	0	0.01	0.9998	0	0	0	3.87	0	0	0	0	0	0	0	0	0	0	0.0005	0	0.0002	0	0	0.02	0	0	0.0002	0.01	0.998	0	0.0001
	soybean lecithin	CNF (442)	1	0	0	0	0.09	0	0	0	0	0	0	7.63	0.4018	0.10977	0.45318	0.0513	0.15005	1	0	0	0	0	0	0	0	0	0	0	0	0	0	0	0	0	0
	yeast	CNF (4008)	0.1	0	0.0015	7e-05	0.0003	0	0.03	0.04122	0	2.34	0	0.325	1.7e-05	0.004309	1.7e-05	0	0.001001	0.00761	0.0269	0	0	2.34	0.00217	0.054	0.00508	0.0402	0.637	0.955	0.04044	0	0.004	0.051	0	0.01099	0.00794
Product	Brand	Source	GRAMWT_G_CCHS	ALCOHOL_G_CCHS	VITAMIN_B6_MG_CCHS	VITAMIN_B12_MCG_CCHS	VITAMIN_C_MG_CCHS	CAFFEINE_MG_CCHS	CALCIUM_MG_CCHS	CARBOHYDRATE_G_CCHS	CHOLESTEROL_MG_CCHS	FOLATE_DFE_MCG_CCHS	VITAMIN_D_CALCIFEROL_MCG_CCHS	ENERGY_KCAL_CCHS	PFA_18_2_OCTADECADIENOIC_ACID_G_CCHS	TOTAL_MONOUNSATURATED_FATTY_ACIDS_G_CCHS	TOTAL_POLYUNSATURATED_FATTY_ACIDS_G_CCHS	PFA_18_3_OCTADECATRIENOIC_ACIG_G_CCHS	TOTAL_SATURATED_FATTY_ACIDS_G_CCHS	TOTAL_FAT_G_CCHS	DIETARY_FIBER_G_CCHS	FOLIC_ACID_MCG_CCHS	TOTAL_FOLATE_MCG_CCHS	FOOD_FOLATE_MCG_CCHS	IRON_MG_CCHS	MAGNESIUM_MG_CCHS	WATER_G_CCHS	NIACIN_MG_CCHS	PHOSPHORUS_MG_CCHS	POTASSIUM_MG_CCHS	PROTEIN_G_CCHS	VITAMIN_A_RAE_MCG_CCHS	RIBOFLAVIN_VITAMIN_B2_MG_CCHS	SODIUM_MG_CCHS	TOTAL_SUGARS_G_CCHS	THIAMIN_VITAMIN_B1_MG_CCHS	ZINC_MG_CCHS
3	Snyder's GF pretzel	NFP	100						42.8571	78.5714	0		0	392.857					3.57143	7.14286	0.577513				0.255752					6.32744	0.330224			1571.43	3.57143
	Raw ingredients:
	starch, corn	CNF (4419)	48.8014	0	0	0	0	0	0.984029	44.9061	0	0	0	187.457	0.0123004	0.00787223	0.0123004	0	0.00442813	0.0246007	0.442813	0	0	0	0.231247	1.47604	4.09356	0	6.39619	1.47604	0.127924	0	0	4.42813	0	0	0.0295209
	potato starch	USDA (359697)	20	0	0	0	0	0	0	16.876	0	0	0	68.8	0	0	0	0	0	0	0	0	0	0	0	0	0	0	0	0	0	0	0	0	0	0	0
	tapioca starch	USDA (483350)	12	0	0	0	0	0	0	12	0	0	0	51.48	0	0	0	0	0	0	0	0	0	0	0	0	0	0	0	0	0	0	0	0	0	0	0
	palm oil	USDA (171015)	6	0	0	0	0	0	0	0	0	0	0	53.04	0.546	2.22	0.558	0.012	2.958	6	0	0	0	0	0.0006	0	0	0	0	0	0	0	0	0	0	0	0
	salt	CNF (214)	3.92857	0	0	0	0	0	0	0	0	0	0	0	0	0	0	0	0	0	0	0	0	0	0	0	0	0	0	0	0	0	0	1522.64	0	0	0
	dextrose (sub sugar)	CNF (4318)	3.57	0	0	0	0	0	0.0357	3.56929	0	0	0	13.8159	0	0	0	0	0	0	0	0	0	0	0.001785	0	0.000714	0	0	0.0714	0	0	0.000714	0.0357	3.56286	0	0.000357
	baking powder	CNF (4003)	0.1	0	0	0	0	0	7.364	0.0241	0	0	0	0.051	0	0	0	0	0	0	0.0002	0	0	0	0.01127	0.039	0.004	0	9.918	0.005	0.0001	0	0	7.893	0	0	2e-05
	soybean lecithin	CNF (442)	0.1	0	0	0	0.009	0	0	0	0	0	0	0.763	0.04018	0.010977	0.045318	0.00513	0.015005	0.1	0	0	0	0	0	0	0	0	0	0	0	0	0	0	0	0	0
	yeast	CNF (4008)	0.5	0	0.0075	0.00035	0.0015	0	0.15	0.2061	0	11.7	0	1.625	8.5e-05	0.021545	8.5e-05	0	0.005005	0.03805	0.1345	0	0	11.7	0.01085	0.27	0.0254	0.201	3.185	4.775	0.2022	0	0.02	0.255	0	0.05495	0.0397
Product	Brand	Source	GRAMWT_G_CCHS	ALCOHOL_G_CCHS	VITAMIN_B6_MG_CCHS	VITAMIN_B12_MCG_CCHS	VITAMIN_C_MG_CCHS	CAFFEINE_MG_CCHS	CALCIUM_MG_CCHS	CARBOHYDRATE_G_CCHS	CHOLESTEROL_MG_CCHS	FOLATE_DFE_MCG_CCHS	VITAMIN_D_CALCIFEROL_MCG_CCHS	ENERGY_KCAL_CCHS	PFA_18_2_OCTADECADIENOIC_ACID_G_CCHS	TOTAL_MONOUNSATURATED_FATTY_ACIDS_G_CCHS	TOTAL_POLYUNSATURATED_FATTY_ACIDS_G_CCHS	PFA_18_3_OCTADECATRIENOIC_ACIG_G_CCHS	TOTAL_SATURATED_FATTY_ACIDS_G_CCHS	TOTAL_FAT_G_CCHS	DIETARY_FIBER_G_CCHS	FOLIC_ACID_MCG_CCHS	TOTAL_FOLATE_MCG_CCHS	FOOD_FOLATE_MCG_CCHS	IRON_MG_CCHS	MAGNESIUM_MG_CCHS	WATER_G_CCHS	NIACIN_MG_CCHS	PHOSPHORUS_MG_CCHS	POTASSIUM_MG_CCHS	PROTEIN_G_CCHS	VITAMIN_A_RAE_MCG_CCHS	RIBOFLAVIN_VITAMIN_B2_MG_CCHS	SODIUM_MG_CCHS	TOTAL_SUGARS_G_CCHS	THIAMIN_VITAMIN_B1_MG_CCHS	ZINC_MG_CCHS
4	Quinn Grain Free Cracked Pepper Pretzel Chips	NFP	100						42.8571	71.4286	0		0	357.143					0	8.92857	7.14286				0.970599					146.429	3.57143			1142.86	0
	Raw ingredients:
	cassava flour	CNF (6184)	62.1429	0	0.118071	0	27.9643	0	21.75	51.6221	0	36.6643	0	216.879	0.0435	0.0994286	0.0621429	0.0248571	0.0994286	0.379071	2.42357	0	0	36.6643	0.366643	28.5857	7.45714	1.15586	36.6643	367.264	1.84564	1.24286	0.0621429	19.2643	2.3055	0.118071	0.459857
	potato starch	USDA (359697)	7	0	0	0	0	0	0	5.9066	0	0	0	24.08	0	0	0	0	0	0	0	0	0	0	0	0	0	0	0	0	0	0	0	0	0	0	0
	tapioca starch	USDA (483350)	7	0	0	0	0	0	0	7	0	0	0	30.03	0	0	0	0	0	0	0	0	0	0	0	0	0	0	0	0	0	0	0	0	0	0	0
	oleic sunflower oil (70% and over)	CNF (453)	6	0	0	0	0	0	0	0	0	0	0	53.1	0.216	5.02134	0.22788	0.0114	0.59154	6	0	0	0	0	0	0	0	0	0	0	0	0	0	0	0	0	0
	sweet potato flour	CNF (6189)	5	0	0.0445	0	0.51	0	6.35	4.2605	0	2.35	0	18.2	0.003	0	0.003	0	0.004	0.0105	0	0	0	2.35	0.129	5.3	0.189	0.118	9.95	71.35	0.3325	0	0.013	11.65	0.885	0.0165	0.0635
	soybean lecithin	CNF (442)	3	0	0	0	0.27	0	0	0	0	0	0	22.89	1.2054	0.32931	1.35954	0.1539	0.45015	3	0	0	0	0	0	0	0	0	0	0	0	0	0	0	0	0	0
	spices, pepper, black	CNF (198)	3	0	0.00873	0	0	0	13.29	1.9185	0	0.51	0	7.53	0.02082	0.02217	0.02994	0.00456	0.04176	0.0978	0.759	0	0	0.51	0.2913	5.13	0.3738	0.03429	4.74	39.87	0.3117	0.81	0.0054	0.6	0.0192	0.00324	0.0357
	onion powder	CNF (194)	3	0	0.02154	0	0.702	0	11.52	2.3736	0	1.92	0	10.26	0.00762	0.00606	0.0093	0.00045	0.00657	0.0312	0.456	0	0	1.92	0.117	3.39	0.1617	0.00963	9.66	29.55	0.3123	0	0.0024	2.19	0.1989	0.01371	0.1215
	salt	CNF (214)	2.85714	0	0	0	0	0	0	0	0	0	0	0	0	0	0	0	0	0	0	0	0	0	0	0	0	0	0	0	0	0	0	1107.37	0	0	0
	garlic powder	CNF (188)	0.5	0	0.00827	0	0.006	0	0.395	0.36365	0	0.235	0	1.655	0.000715	0.000575	0.00089	6e-05	0.001245	0.00365	0.045	0	0	0.235	0.02825	0.385	0.03225	0.00398	2.07	5.965	0.08275	0	0.000705	0.3	0.01215	0.002175	0.01495
	rosemary, dried	CNF (204)	0.5	0	0.0087	0	0.306	0	6.4	0.3203	0	1.535	0	1.66	0.0058	0.01507	0.011695	0.00538	0.036855	0.0761	0.213	0	0	1.535	0.14625	1.1	0.04655	0.005	0.35	4.775	0.0244	0.78	0.00214	0.25	0	0.00257	0.01615
Product	Brand	Source	GRAMWT_G_CCHS	ALCOHOL_G_CCHS	VITAMIN_B6_MG_CCHS	VITAMIN_B12_MCG_CCHS	VITAMIN_C_MG_CCHS	CAFFEINE_MG_CCHS	CALCIUM_MG_CCHS	CARBOHYDRATE_G_CCHS	CHOLESTEROL_MG_CCHS	FOLATE_DFE_MCG_CCHS	VITAMIN_D_CALCIFEROL_MCG_CCHS	ENERGY_KCAL_CCHS	PFA_18_2_OCTADECADIENOIC_ACID_G_CCHS	TOTAL_MONOUNSATURATED_FATTY_ACIDS_G_CCHS	TOTAL_POLYUNSATURATED_FATTY_ACIDS_G_CCHS	PFA_18_3_OCTADECATRIENOIC_ACIG_G_CCHS	TOTAL_SATURATED_FATTY_ACIDS_G_CCHS	TOTAL_FAT_G_CCHS	DIETARY_FIBER_G_CCHS	FOLIC_ACID_MCG_CCHS	TOTAL_FOLATE_MCG_CCHS	FOOD_FOLATE_MCG_CCHS	IRON_MG_CCHS	MAGNESIUM_MG_CCHS	WATER_G_CCHS	NIACIN_MG_CCHS	PHOSPHORUS_MG_CCHS	POTASSIUM_MG_CCHS	PROTEIN_G_CCHS	VITAMIN_A_RAE_MCG_CCHS	RIBOFLAVIN_VITAMIN_B2_MG_CCHS	SODIUM_MG_CCHS	TOTAL_SUGARS_G_CCHS	THIAMIN_VITAMIN_B1_MG_CCHS	ZINC_MG_CCHS
5	PC gluten free pretzels	NFP	100				3.2		52	80	0			400					3	6	2				0.72					0	6			1420	0
	Raw ingredients:
	white rice flour	CNF (4429)	49.75	0	0.21691	0	0	0	4.975	39.8647	0	1.99	0	182.085	0.155718	0.219895	0.188553	0.0333325	0.192035	0.70645	1.194	0	0	1.99	0.174125	17.4125	5.91528	0	48.755	37.81	2.96012	0	0.0104475	0	0.0597	0.068655	0.398
	starch, corn	CNF (4419)	38	0	0	0	0	0	0.76	34.6826	0	0	0	144.78	0.0095	0.00608	0.0095	0	0.00342	0.019	0.342	0	0	0	0.1786	1.14	3.1616	0	4.94	1.14	0.0988	0	0	3.42	0	0	0.0228
	palm oil	USDA (171015)	5	0	0	0	0	0	0	0	0	0	0	44.2	0.455	1.85	0.465	0.01	2.465	5	0	0	0	0	0.0005	0	0	0	0	0	0	0	0	0	0	0	0
	salt	CNF (214)	3.55	0	0	0	0	0	0	0	0	0	0	0	0	0	0	0	0	0	0	0	0	0	0	0	0	0	0	0	0	0	0	1375.91	0	0	0
	modified cellulose	expert opinion	3	0	0	0	0	0	0	0	0	0	0	0	0	0	0	0	0	0	1.2	0	0	0	0	0	0	0	0	0	0	0	0	0	0	0	0
	yeast	CNF (4008)	0.5	0	0.0075	0.00035	0.0015	0	0.15	0.2061	0	11.7	0	1.625	8.5e-05	0.021545	8.5e-05	0	0.005005	0.03805	0.1345	0	0	11.7	0.01085	0.27	0.0254	0.201	3.185	4.775	0.2022	0	0.02	0.255	0	0.05495	0.0397
Energy or Granola Bars
Energy/Granola Bars (n=5)
Product	Brand	Source	GRAMWT_G_CCHS	ALCOHOL_G_CCHS	VITAMIN_B6_MG_CCHS	VITAMIN_B12_MCG_CCHS	VITAMIN_C_MG_CCHS	CAFFEINE_MG_CCHS	CALCIUM_MG_CCHS	CARBOHYDRATE_G_CCHS	CHOLESTEROL_MG_CCHS	FOLATE_DFE_MCG_CCHS	VITAMIN_D_CALCIFEROL_MCG_CCHS	ENERGY_KCAL_CCHS	PFA_18_2_OCTADECADIENOIC_ACID_G_CCHS	TOTAL_MONOUNSATURATED_FATTY_ACIDS_G_CCHS	TOTAL_POLYUNSATURATED_FATTY_ACIDS_G_CCHS	PFA_18_3_OCTADECATRIENOIC_ACIG_G_CCHS	TOTAL_SATURATED_FATTY_ACIDS_G_CCHS	TOTAL_FAT_G_CCHS	DIETARY_FIBER_G_CCHS	FOLIC_ACID_MCG_CCHS	TOTAL_FOLATE_MCG_CCHS	FOOD_FOLATE_MCG_CCHS	IRON_MG_CCHS	MAGNESIUM_MG_CCHS	WATER_G_CCHS	NIACIN_MG_CCHS	PHOSPHORUS_MG_CCHS	POTASSIUM_MG_CCHS	PROTEIN_G_CCHS	VITAMIN_A_RAE_MCG_CCHS	RIBOFLAVIN_VITAMIN_B2_MG_CCHS	SODIUM_MG_CCHS	TOTAL_SUGARS_G_CCHS	THIAMIN_VITAMIN_B1_MG_CCHS	ZINC_MG_CCHS
1	Taste of Nature organic almond	NFP	100						130	47.5	0			475					3.75	27.5	10				3.6					525	15	0		12.5	25
	Raw ingredients:
	raisins	CNF (1745)	14.8	0	0.0261	0	0.345	0	7.5	11.877	0	0.75	0	44.85	0.0042	0.00765	0.00555	0.0012	0.0087	0.069	0.54	0	0	0.75	0.282	4.8	2.3145	0.1149	15.15	112.35	0.4605	0	0.01875	1.65	8.8785	0.0159	0.033
	sesame seed	CNF (2521)	15	0	0.1203	0	0.005625	0	148.35	3.861	0	14.7	0	84.75	3.0975	2.71905	3.15585	0.054	1.0083	7.2	2.1	0	0	14.7	2.214	53.4	0.495	0.68715	95.7	71.25	2.544	0	0.03765	1.65	0	0.12045	1.074
	agave syrup	CNF (7129)	15	0	0.0351	0	2.55	0	0.15	11.4555	0	4.5	0	46.5	0	0	0	0	0	0.0675	0.03	0	0	4.5	0.0135	0.15	3.441	0.10335	0.15	0.6	0.0135	0	0.02475	0.6	10.2045	0.0168	0.0015
	almonds	USDA (12061)	15	0	0.02055	0	0	0	40.35	3.24	0	6.6	0	86.85	1.845	4.74	1.845	0.00045	0.57	7.485	1.875	0	0	6.6	0.5565	40.5	0.6615	0.543	72.15	109.95	3.18	0	0.171	0.15	0.6525	0.03075	0.468
	sunflower seeds	CNF (2527)	12	0	0.09648	0	0.168	0	8.4	2.8884	0	28.44	0	69.84	3.93384	1.1406	3.94608	0.00828	0.62628	5.976	1.332	0	0	28.44	0.456	15.48	0.144	0.84504	138.6	102	2.3196	0	0.02952	0.36	0.3276	0.01272	0.6348
	Brown rice	CNF (4496)	8	0	0.0509	0	0	0	2.3	7.724	0	2	0	37	0.1	0.1056	0.1044	0.0044	0.0584	0.292	0.36	0	0	2	0.147	14.3	1.037	0.5091	33.3	22.3	0.794	0	0.0093	0.7	0.085	0.0401	0.202
	flax seeds	CNF (4528)	8	0	0.03784	0	0.048	0	20.4	2.3104	0	6.96	0	42.72	0.51384	0.60216	2.2984	1.8508	0.29304	3.3728	2.184	0	0	6.96	0.4584	31.36	0.5568	0.2464	51.36	65.04	1.4632	0	0.01288	2.4	0.124	0.13152	0.3472
	malt syrup	CNF (4325)	8	0	0.04	0	0	0	4.88	5.704	0	0.96	0	25.44	0	0	0	0	0	0	0	0	0	0.96	0.0768	5.76	1.688	0.6496	18.88	25.6	0.496	0	0.03144	2.8	5.704	0.00088	0.0112
	pumpkin seeds, roasted, whole	ESHA	2	0	0.0002	0	0.0012	0	0.2116	0.2068	0	0.0346	0	1.7158	0	0.0232	0.034	0	0.0142	0.0746	0.0708	0	0.0346	0.0346	0.0128	1.0078	0.0174	0.0012	0.354	3.5354	0.0714	0.0116	0.0002	0.0692	0	0.0002	0.0396
	sunflower oil	CNF (7191)	2	0	0	0	0	0	0	0	0	0	0	17.68	0.57848	1.14668	0.57924	0.00074	0.18018	2	0	0	0	0	0	0	0	0	0	0	0	0	0	0	0	0	0
	Peanuts, all types, dry roasted	CNF (3362)	0.1	0	0.000466	0	0	0	0.058	0.02126	0	0.097	0	0.587	0.009715	0.026181	0.009773	2.6e-05	0.007723	0.04966	0.0084	0	0	0.097	0.00158	0.178	0.00181	0.014355	0.363	0.634	0.02435	0	0.000197	0.006	0.0049	0.000152	0.00277
Product	Brand	Source	GRAMWT_G_CCHS	ALCOHOL_G_CCHS	VITAMIN_B6_MG_CCHS	VITAMIN_B12_MCG_CCHS	VITAMIN_C_MG_CCHS	CAFFEINE_MG_CCHS	CALCIUM_MG_CCHS	CARBOHYDRATE_G_CCHS	CHOLESTEROL_MG_CCHS	FOLATE_DFE_MCG_CCHS	VITAMIN_D_CALCIFEROL_MCG_CCHS	ENERGY_KCAL_CCHS	PFA_18_2_OCTADECADIENOIC_ACID_G_CCHS	TOTAL_MONOUNSATURATED_FATTY_ACIDS_G_CCHS	TOTAL_POLYUNSATURATED_FATTY_ACIDS_G_CCHS	PFA_18_3_OCTADECATRIENOIC_ACIG_G_CCHS	TOTAL_SATURATED_FATTY_ACIDS_G_CCHS	TOTAL_FAT_G_CCHS	DIETARY_FIBER_G_CCHS	FOLIC_ACID_MCG_CCHS	TOTAL_FOLATE_MCG_CCHS	FOOD_FOLATE_MCG_CCHS	IRON_MG_CCHS	MAGNESIUM_MG_CCHS	WATER_G_CCHS	NIACIN_MG_CCHS	PHOSPHORUS_MG_CCHS	POTASSIUM_MG_CCHS	PROTEIN_G_CCHS	VITAMIN_A_RAE_MCG_CCHS	RIBOFLAVIN_VITAMIN_B2_MG_CCHS	SODIUM_MG_CCHS	TOTAL_SUGARS_G_CCHS	THIAMIN_VITAMIN_B1_MG_CCHS	ZINC_MG_CCHS
2	Lara Bar - peanut butter chocolate chip	NFP	100				0		54.1667	47.9167	0			479.167					4.16667	25	8.33333				1.5						14.5833			145.833	33.3333
	Raw ingredients:
	Date, medjool	CNF (5401);USDA(171726)	48	0	0.11952	0	0	0	30.72	35.9856	0	7.2	0	132.96	0.00384	0.00864	0.00456	0.00072	0.0072	0.072	3.216	0	0	7.2	0.432	25.92	10.2336	0.7728	29.76	334.08	0.8688	3.36	0.0288	0.48	31.9056	0.024	0.2112
	natural peanut butter	CNF (6289)	26	0	0.06656	0	0	0	14.04	5.5926	0	37.7	0	152.1	4.0794	6.4064	4.08044	0.00078	1.79218	12.9116	2.08	0	0	37.7	0.5876	45.76	0.403	3.5165	93.08	171.08	6.1568	0	0.02548	1.56	1.0868	0.11388	0.8606
	Peanuts, all types, dry roasted	CNF (3362)	26	0	0.12116	0	0	0	15.08	5.5276	0	25.22	0	152.62	2.5259	6.80706	2.54098	0.00676	2.00798	12.9116	2.184	0	0	25.22	0.4108	46.28	0.4706	3.7323	94.38	164.84	6.331	0	0.05122	1.56	1.274	0.03952	0.7202
Product	Brand	Source	GRAMWT_G_CCHS	ALCOHOL_G_CCHS	VITAMIN_B6_MG_CCHS	VITAMIN_B12_MCG_CCHS	VITAMIN_C_MG_CCHS	CAFFEINE_MG_CCHS	CALCIUM_MG_CCHS	CARBOHYDRATE_G_CCHS	CHOLESTEROL_MG_CCHS	FOLATE_DFE_MCG_CCHS	VITAMIN_D_CALCIFEROL_MCG_CCHS	ENERGY_KCAL_CCHS	PFA_18_2_OCTADECADIENOIC_ACID_G_CCHS	TOTAL_MONOUNSATURATED_FATTY_ACIDS_G_CCHS	TOTAL_POLYUNSATURATED_FATTY_ACIDS_G_CCHS	PFA_18_3_OCTADECATRIENOIC_ACIG_G_CCHS	TOTAL_SATURATED_FATTY_ACIDS_G_CCHS	TOTAL_FAT_G_CCHS	DIETARY_FIBER_G_CCHS	FOLIC_ACID_MCG_CCHS	TOTAL_FOLATE_MCG_CCHS	FOOD_FOLATE_MCG_CCHS	IRON_MG_CCHS	MAGNESIUM_MG_CCHS	WATER_G_CCHS	NIACIN_MG_CCHS	PHOSPHORUS_MG_CCHS	POTASSIUM_MG_CCHS	PROTEIN_G_CCHS	VITAMIN_A_RAE_MCG_CCHS	RIBOFLAVIN_VITAMIN_B2_MG_CCHS	SODIUM_MG_CCHS	TOTAL_SUGARS_G_CCHS	THIAMIN_VITAMIN_B1_MG_CCHS	ZINC_MG_CCHS
3	Special K cranberry and almond bar	NFP	100						78.7879	57.5758	0	72.7273		424.242					4.54545	18.1818	9.09091				2.18182	101.818		3.87879	227.273	363.636	9.09091	0		136.364	27.2727
	Raw ingredients:
	Peanuts, all types, dry roasted	CNF (3362)	16.0591	0	0.0608554	0	0	0	7.57427	2.77636	0	12.6673	0	76.6569	1.26869	3.419	1.27626	0.00339536	1.00855	6.48514	1.09696	0	0	12.6673	0.206334	23.2452	0.23637	1.87463	47.4045	82.7946	3.17989	0	0.0257264	0.783545	0.639895	0.0198498	0.361737
	dried cranberries	CNF (5390)	12	0	0.00456	0	0.024	0	1.2	9.8832	0	0	0	36.96	0.07512	0.02376	0.07896	0.00384	0.01236	0.1644	0.684	0	0	0	0.0636	0.6	1.92	0.1188	0.96	4.8	0.0084	0	0.00192	0.36	7.8	0.00084	0.0132
	raisins	CNF (1745)	10	0	0.0174	0	0.23	0	5	7.918	0	0.5	0	29.9	0.0028	0.0051	0.0037	0.0008	0.0058	0.046	0.36	0	0	0.5	0.188	3.2	1.543	0.0766	10.1	74.9	0.307	0	0.0125	1.1	5.919	0.0106	0.022
	almonds	USDA (12061)	10	0	0.0137	0	0	0	26.9	2.16	0	4.4	0	57.9	1.23	3.16	1.23	0.0003	0.38	4.99	1.25	0	0	4.4	0.371	27	0.441	0.362	48.1	73.3	2.12	0	0.114	0.1	0.435	0.0205	0.312
	oats, unprocessed, dry, whole grain	CNF (4421)	9	0	0.0108	0	0	0	4.86	5.9643	0	5.04	0	35.01	0.2178	0.1962	0.2277	0.0099	0.1098	0.621	0.954	0	0	5.04	0.4248	15.93	0.7398	0.0864	47.07	38.61	1.5201	0	0.0126	0.18	0.081	0.0684	0.3573
	agave inuliin, raw organic powder	USDA (1835213)	8	0	0	0	0	0	11.04	8	0	0	0	30	0	0	0	0	0	0	8	0	0	0	0	0	0	0	0	0	0	0	0	0	0	0	0
	corn syrup	CNF (4323)	5	0	0	0	0	0	0.65	3.8395	0	0	0	14.15	0	0	0	0	0	0.01	0	0	0	0	0	0.05	1.1405	0	0	0.05	0	0	0	3.1	3.8385	0	0.022
	fructose, liquid	CNF (5980)	5	0	0	0	0	0	0.05	3.805	0	0	0	13.95	0	0	0	0	0	0	0.005	0	0	0	0.0055	0	1.195	0	0	0	0	0	0.001	0.1	3.8	0	0.0045
	palm/soy shortening	CNF (547)	5	0	0	0	0	0	0	0	0	0	0	44.2	0	2.6	1.15	0	1.25	5	0	0	0	0	0	0	0	0	0	0	0	0	0	0	0	0	0
	dried glucose syrup (sub sugar)	CNF (4318)	5	0	0	0	0	0	0.05	4.999	0	0	0	19.35	0	0	0	0	0	0	0	0	0	0	0.0025	0	0.001	0	0	0.1	0	0	0.001	0.05	4.99	0	0.0005
	white rice flour	CNF (4429)	5	0	0.0218	0	0	0	0.5	4.0065	0	0.2	0	18.3	0.01565	0.0221	0.01895	0.00335	0.0193	0.071	0.12	0	0	0.2	0.0175	1.75	0.5945	0	4.9	3.8	0.2975	0	0.00105	0	0.006	0.0069	0.04
	sugar	CNF (4318)	3	0	0	0	0	0	0.03	2.9994	0	0	0	11.61	0	0	0	0	0	0	0	0	0	0	0.0015	0	0.0006	0	0	0.06	0	0	0.0006	0.03	2.994	0	0.0003
	coconut	CNF (2559)	3	0	0.009	0	0.045	0	0.78	0.7095	0	0.27	0	19.8	0.02118	0.08235	0.02118	0	1.71654	1.9359	0.489	0	0	0.27	0.0996	2.7	0.09	0.01809	6.18	16.29	0.2064	0	0.003	1.11	0.2205	0.0018	0.0603
	salt	CNF (214)	0.340909	0	0	0	0	0	0	0	0	0	0	0	0	0	0	0	0	0	0	0	0	0	0	0	0	0	0	0	0	0	0	132.13	0	0	0
	vegetable, canola oil	CNF (451)	0.1	0	0	0	0	0	0	0	0	0	0	0.885	0.019005	0.063276	0.028142	0.009137	0.007365	0.1	0	0	0	0	0	0	0	0	0	0	0	0	0	0	0	0	0
	soybean lecithin	CNF (442)	0.1	0	0	0	0.009	0	0	0	0	0	0	0.763	0.04018	0.010977	0.045318	0.00513	0.015005	0.1	0	0	0	0	0	0	0	0	0	0	0	0	0	0	0	0	0
	dextrose (sub sugar)	CNF (4318)	0.1	0	0	0	0	0	0.001	0.09998	0	0	0	0.387	0	0	0	0	0	0	0	0	0	0	5e-05	0	2e-05	0	0	0.002	0	0	2e-05	0.001	0.0998	0	1e-05
Product	Brand	Source	GRAMWT_G_CCHS	ALCOHOL_G_CCHS	VITAMIN_B6_MG_CCHS	VITAMIN_B12_MCG_CCHS	VITAMIN_C_MG_CCHS	CAFFEINE_MG_CCHS	CALCIUM_MG_CCHS	CARBOHYDRATE_G_CCHS	CHOLESTEROL_MG_CCHS	FOLATE_DFE_MCG_CCHS	VITAMIN_D_CALCIFEROL_MCG_CCHS	ENERGY_KCAL_CCHS	PFA_18_2_OCTADECADIENOIC_ACID_G_CCHS	TOTAL_MONOUNSATURATED_FATTY_ACIDS_G_CCHS	TOTAL_POLYUNSATURATED_FATTY_ACIDS_G_CCHS	PFA_18_3_OCTADECATRIENOIC_ACIG_G_CCHS	TOTAL_SATURATED_FATTY_ACIDS_G_CCHS	TOTAL_FAT_G_CCHS	DIETARY_FIBER_G_CCHS	FOLIC_ACID_MCG_CCHS	TOTAL_FOLATE_MCG_CCHS	FOOD_FOLATE_MCG_CCHS	IRON_MG_CCHS	MAGNESIUM_MG_CCHS	WATER_G_CCHS	NIACIN_MG_CCHS	PHOSPHORUS_MG_CCHS	POTASSIUM_MG_CCHS	PROTEIN_G_CCHS	VITAMIN_A_RAE_MCG_CCHS	RIBOFLAVIN_VITAMIN_B2_MG_CCHS	SODIUM_MG_CCHS	TOTAL_SUGARS_G_CCHS	THIAMIN_VITAMIN_B1_MG_CCHS	ZINC_MG_CCHS
4	Sunrype - fruit and chia bar	NFP	100	0			3.6		52	66	0			400	2	4		1.6	3	12	8				2.16	168			250	480	8			100	34
	Raw ingredients:
	apple juice concentrate	CNF (1496)	23	0	0.03596	0	0.651	0	6.2	12.71	0	0.31	0	51.46	0.02759	0.00465	0.03348	0.00589	0.0186	0.1147	0.124	0	0	0.31	0.2821	5.27	17.67	0.04185	7.75	138.88	0.1581	0	0.01674	7.75	12.0373	0.00341	0.0403
	apple peel - sub psyllium fiber	USDA (703086)+CNF 1383/1232	2	0	0.02424	0	0	0	0	2	0	0	0	7.5	0	0	0	0	0	0	1.5	0	0	0	0.36	2.62	0.04	0.13072	7.28	9.62	0	0	0.00284	0	0	0.07218	0.114
	malt syrup	CNF (4325)	22	0	0.11	0	0	0	13.42	15.686	0	2.64	0	69.96	0	0	0	0	0	0	0	0	0	2.64	0.2112	15.84	4.642	1.7864	51.92	70.4	1.364	0	0.08646	7.7	15.686	0.00242	0.0308
	oats, unprocessed, dry, whole grain	CNF (4421)	20	0	0.024	0	0	0	10.8	13.254	0	11.2	0	77.8	0.484	0.436	0.506	0.022	0.244	1.38	2.12	0	0	11.2	0.944	35.4	1.644	0.192	104.6	85.8	3.378	0	0.028	0.4	0.18	0.152	0.794
	oat flour	CNF (6275)	8	0	0.008	0	0	0	4.4	5.264	0	1.68	0	31.44	0	0.2368	0.228	0	0.1288	0.6264	0.736	0	0	1.68	0.512	11.04	0.792	0.104	32.8	28.96	1.184	0	0.0088	1.28	0.096	0.0536	0.2912
	sunflower seeds	CNF (2527)	6	0	0.04824	0	0.084	0	4.2	1.4442	0	14.22	0	34.92	1.96692	0.5703	1.97304	0.00414	0.31314	2.988	0.666	0	0	14.22	0.228	7.74	0.072	0.42252	69.3	51	1.1598	0	0.01476	0.18	0.1638	0.00636	0.3174
	chia seeds	CNF (2511)	4	0	0.01892	0	0.064	0	25.24	1.6848	0	1.96	0	19.44	0.2312	0.09236	0.9466	0.702	0.1332	1.2296	1.376	0	0	1.96	0.3088	13.4	0.232	0.3532	34.4	16.28	0.6616	0.08	0.0068	0.64	0	0.0248	0.1832
	flax seed	CNF (4528)	3	0	0.01419	0	0.018	0	7.65	0.8664	0	2.61	0	16.02	0.19269	0.22581	0.8619	0.69405	0.10989	1.2648	0.819	0	0	2.61	0.1719	11.76	0.2088	0.0924	19.26	24.39	0.5487	0	0.00483	0.9	0.0465	0.04932	0.1302
	Brown rice flour	CNF (4451)	3	0	0.02208	0	0	0	0.33	2.2944	0	0.48	0	10.89	0.02862	0.03024	0.02988	0.00126	0.01671	0.0834	0.138	0	0	0.48	0.0594	3.36	0.3591	0.1902	10.11	8.67	0.2169	0	0.0024	0.24	0	0.01329	0.0735
	coconut	CNF (2559)	3	0	0.009	0	0.045	0	0.78	0.7095	0	0.27	0	19.8	0.02118	0.08235	0.02118	0	1.71654	1.9359	0.489	0	0	0.27	0.0996	2.7	0.09	0.01809	6.18	16.29	0.2064	0	0.003	1.11	0.2205	0.0018	0.0603
	sweets, molasses, blackstrap	CNF (4300)	3	0	0.021	0	0	0	25.8	1.824	0	0.03	0	7.05	0	0	0	0	0	0	0	0	0	0.03	0.525	6.45	0.861	0.0324	1.2	74.76	0	0	0.00156	1.65	1.284	0.00099	0.03
	sunflower oil	CNF (7191)	2.5	0	0	0	0	0	0	0	0	0	0	22.1	0.7231	1.43335	0.72405	0.000925	0.225225	2.5	0	0	0	0	0	0	0	0	0	0	0	0	0	0	0	0	0
	salt	CNF (214)	0.25	0	0	0	0	0	0	0	0	0	0	0	0	0	0	0	0	0	0	0	0	0	0	0	0	0	0	0	0	0	0	96.895	0	0	0
Product	Brand	Source	GRAMWT_G_CCHS	ALCOHOL_G_CCHS	VITAMIN_B6_MG_CCHS	VITAMIN_B12_MCG_CCHS	VITAMIN_C_MG_CCHS	CAFFEINE_MG_CCHS	CALCIUM_MG_CCHS	CARBOHYDRATE_G_CCHS	CHOLESTEROL_MG_CCHS	FOLATE_DFE_MCG_CCHS	VITAMIN_D_CALCIFEROL_MCG_CCHS	ENERGY_KCAL_CCHS	PFA_18_2_OCTADECADIENOIC_ACID_G_CCHS	TOTAL_MONOUNSATURATED_FATTY_ACIDS_G_CCHS	TOTAL_POLYUNSATURATED_FATTY_ACIDS_G_CCHS	PFA_18_3_OCTADECATRIENOIC_ACIG_G_CCHS	TOTAL_SATURATED_FATTY_ACIDS_G_CCHS	TOTAL_FAT_G_CCHS	DIETARY_FIBER_G_CCHS	FOLIC_ACID_MCG_CCHS	TOTAL_FOLATE_MCG_CCHS	FOOD_FOLATE_MCG_CCHS	IRON_MG_CCHS	MAGNESIUM_MG_CCHS	WATER_G_CCHS	NIACIN_MG_CCHS	PHOSPHORUS_MG_CCHS	POTASSIUM_MG_CCHS	PROTEIN_G_CCHS	VITAMIN_A_RAE_MCG_CCHS	RIBOFLAVIN_VITAMIN_B2_MG_CCHS	SODIUM_MG_CCHS	TOTAL_SUGARS_G_CCHS	THIAMIN_VITAMIN_B1_MG_CCHS	ZINC_MG_CCHS
5	Elevate me - blueberry enery bar	NFP	100						177.273	54.5455	0			363.636					0.681818	6.81818	4.54545				2.45455						25			45.4545	43.1818
	Raw ingredients:
	Date, medjool	CNF (5401)+USDA171726	33.4	0	0.08466	0	0	0	21.76	25.4898	0	5.1	0	94.18	0.00272	0.00612	0.00323	0.00051	0.0051	0.051	2.278	0	0	5.1	0.306	18.36	7.2488	0.5474	21.08	236.64	0.6154	2.38	0.0204	0.34	22.5998	0.017	0.1496
	whey protein isolate powder	CNF (7229)	30	0	0.3489	1.047	10.47	0	209.4	8.721	3.6	118.5	0	107.7	0.0054	0.0447	0.0063	0.0009	0.1743	0.348	0	69.9	0	0	0.378	69.9	0.258	3.4884	174.3	261.6	17.442	261.6	0.2964	111.6	0.348	0.2616	2.616
	blueberries, dried, sweetened	CNF (7209)	11	0	0.01672	0	2.618	0	2.09	8.8	0	1.32	0	34.87	0.12507	0.04455	0.143	0.01793	0.022	0.275	0.825	0	0	1.32	0.099	1.98	1.628	0.12694	3.96	23.54	0.275	0.77	0.01397	0.33	7.425	0.01012	0.0539
	almonds	USDA (12061)	7.5	0	0.010275	0	0	0	20.175	1.62	0	3.3	0	43.425	0.9225	2.37	0.9225	0.000225	0.285	3.7425	0.9375	0	0	3.3	0.27825	20.25	0.33075	0.2715	36.075	54.975	1.59	0	0.0855	0.075	0.32625	0.015375	0.234
	raisins	CNF (1745)	5	0	0.0087	0	0.115	0	2.5	3.959	0	0.25	0	14.95	0.0014	0.00255	0.00185	0.0004	0.0029	0.023	0.18	0	0	0.25	0.094	1.6	0.7715	0.0383	5.05	37.45	0.1535	0	0.00625	0.55	2.9595	0.0053	0.011
	hemp seeds	CNF (7568)	5	0	0.02725	0	0.015	0	3.65	0.4065	0	5.5	0	29.2	1.3835	0.26325	1.8226	0.428	0.20325	2.3485	0.255	0	0	5.5	0.558	29.45	0.3165	0.30915	68.3	55.25	1.6365	0.05	0.194	0.2	0.0935	0.06665	0.455
	syrup	CNF (4329)	5	0	0	0	0	0	0.6	3.476	0	0	0	13.95	0.0023	0.0016	0.0025	0	0.001	0.005	0.005	0	0	0	0.0095	0.1	1.505	0.00025	0	2.65	0	0	0.0007	5.2	3.41	5e-05	0.0315
	dried cranberries	CNF (5390)	3	0	0.00114	0	0.006	0	0.3	2.4708	0	0	0	9.24	0.01878	0.00594	0.01974	0.00096	0.00309	0.0411	0.171	0	0	0	0.0159	0.15	0.48	0.0297	0.24	1.2	0.0021	0	0.00048	0.09	1.95	0.00021	0.0033
Pancakes and Waffles
GF Pancake mix (n=6)
Product	Brand	Source	GRAMWT_G_CCHS	ALCOHOL_G_CCHS	VITAMIN_B6_MG_CCHS	VITAMIN_B12_MCG_CCHS	VITAMIN_C_MG_CCHS	CAFFEINE_MG_CCHS	CALCIUM_MG_CCHS	CARBOHYDRATE_G_CCHS	CHOLESTEROL_MG_CCHS	FOLATE_DFE_MCG_CCHS	VITAMIN_D_CALCIFEROL_MCG_CCHS	ENERGY_KCAL_CCHS	PFA_18_2_OCTADECADIENOIC_ACID_G_CCHS	TOTAL_MONOUNSATURATED_FATTY_ACIDS_G_CCHS	TOTAL_POLYUNSATURATED_FATTY_ACIDS_G_CCHS	PFA_18_3_OCTADECATRIENOIC_ACIG_G_CCHS	TOTAL_SATURATED_FATTY_ACIDS_G_CCHS	TOTAL_FAT_G_CCHS	DIETARY_FIBER_G_CCHS	FOLIC_ACID_MCG_CCHS	TOTAL_FOLATE_MCG_CCHS	FOOD_FOLATE_MCG_CCHS	IRON_MG_CCHS	MAGNESIUM_MG_CCHS	WATER_G_CCHS	NIACIN_MG_CCHS	PHOSPHORUS_MG_CCHS	POTASSIUM_MG_CCHS	PROTEIN_G_CCHS	VITAMIN_A_RAE_MCG_CCHS	RIBOFLAVIN_VITAMIN_B2_MG_CCHS	SODIUM_MG_CCHS	TOTAL_SUGARS_G_CCHS	THIAMIN_VITAMIN_B1_MG_CCHS	ZINC_MG_CCHS
1	Betty Crocker - gluten free bisquick mix	NFP	100				0		108.333	79.1667	0			333.333					0.318434	1.25	4.16667				0.290735						4.16667	0		1041.67	4.16667
	Raw ingredients:
	white rice flour	CNF (4429)	82.4958	0	0.359682	0	0	0	8.24958	66.1039	0	3.29983	0	301.935	0.258212	0.364632	0.312659	0.0552722	0.318434	1.17144	1.9799	0	0	3.29983	0.288735	28.8735	9.80875	0	80.8459	62.6968	4.9085	0	0.0173241	0	0.098995	0.113844	0.659967
	sugar	CNF (4318)	4	0	0	0	0	0	0.04	3.9992	0	0	0	15.48	0	0	0	0	0	0	0	0	0	0	0.002	0	0.0008	0	0	0.08	0	0	0.0008	0.04	3.992	0	0.0004
	baking soda	CNF (4005)	2.7	0	0	0	0	0	0	0	0	0	0	0	0	0	0	0	0	0	0	0	0	0	0	0	0	0	0	0	0	0	0	738.72	0	0	0
	potato starch	USDA (359697)	2.7	0	0	0	0	0	0	2.27826	0	0	0	9.288	0	0	0	0	0	0	0	0	0	0	0	0	0	0	0	0	0	0	0	0	0	0	0
	salt	CNF (214)	2.60417	0	0	0	0	0	0	0	0	0	0	0	0	0	0	0	0	0	0	0	0	0	0	0	0	0	0	0	0	0	0	1009.32	0	0	0
	xanthan gum	USDA (383433)	0.1	0	0	0	0	0	0	0.08996	0	0	0	0	0	0	0	0	0	0	0.087	0	0	0	0	0	0	0	0	0	0	0	0	4.783	0	0	0
Product	Brand	Source	GRAMWT_G_CCHS	ALCOHOL_G_CCHS	VITAMIN_B6_MG_CCHS	VITAMIN_B12_MCG_CCHS	VITAMIN_C_MG_CCHS	CAFFEINE_MG_CCHS	CALCIUM_MG_CCHS	CARBOHYDRATE_G_CCHS	CHOLESTEROL_MG_CCHS	FOLATE_DFE_MCG_CCHS	VITAMIN_D_CALCIFEROL_MCG_CCHS	ENERGY_KCAL_CCHS	PFA_18_2_OCTADECADIENOIC_ACID_G_CCHS	TOTAL_MONOUNSATURATED_FATTY_ACIDS_G_CCHS	TOTAL_POLYUNSATURATED_FATTY_ACIDS_G_CCHS	PFA_18_3_OCTADECATRIENOIC_ACIG_G_CCHS	TOTAL_SATURATED_FATTY_ACIDS_G_CCHS	TOTAL_FAT_G_CCHS	DIETARY_FIBER_G_CCHS	FOLIC_ACID_MCG_CCHS	TOTAL_FOLATE_MCG_CCHS	FOOD_FOLATE_MCG_CCHS	IRON_MG_CCHS	MAGNESIUM_MG_CCHS	WATER_G_CCHS	NIACIN_MG_CCHS	PHOSPHORUS_MG_CCHS	POTASSIUM_MG_CCHS	PROTEIN_G_CCHS	VITAMIN_A_RAE_MCG_CCHS	RIBOFLAVIN_VITAMIN_B2_MG_CCHS	SODIUM_MG_CCHS	TOTAL_SUGARS_G_CCHS	THIAMIN_VITAMIN_B1_MG_CCHS	ZINC_MG_CCHS
2	Kinnikinnick - gluten free pancake mix	NFP	100				0		60.4651	79.0698	0			372.093					0.697674	2	2.32558				1.67442						4.65116	0.19		1139.53	16.2791
	Raw ingredients:
	pea starch (sub starch, corn)	CNF (4419)	24.2512	0	0	0	0	0	0.485022	22.134	0	0	0	92.3967	0.00606278	0.00388018	0.00606278	0	0.0021826	0.0121256	0.21826	0	0	0	0.11398	0.727533	2.01769	0	3.15264	0.727533	0.0630529	0	0	2.1826	0	0	0.0145507
	white rice flour	CNF (4429)	25	0	0.109	0	0	0	2.5	20.0325	0	1	0	91.5	0.07825	0.1105	0.09475	0.01675	0.0965	0.355	0.6	0	0	1	0.0875	8.75	2.9725	0	24.5	19	1.4875	0	0.00525	0	0.03	0.0345	0.2
	sugar	CNF (4318)	16	0	0	0	0	0	0.16	15.9968	0	0	0	61.92	0	0	0	0	0	0	0	0	0	0	0.008	0	0.0032	0	0	0.32	0	0	0.0032	0.16	15.968	0	0.0016
	tapioca starch	USDA (483350)	11	0	0	0	0	0	0	11	0	0	0	47.19	0	0	0	0	0	0	0	0	0	0	0	0	0	0	0	0	0	0	0	0	0	0	0
	Chickpea Flour	CNF (4886)	9.5	0	0.04674	0	0	0	4.275	5.4929	0	41.515	0	36.765	0.272745	0.14288	0.283385	0.01064	0.065835	0.63555	1.026	0	0	41.515	0.4617	15.77	0.9766	0.16739	30.21	80.37	2.12705	0.19	0.01007	6.08	1.03075	0.04617	0.26695
	baking powder	CNF (4003)	3	0	0	0	0	0	220.92	0.723	0	0	0	1.53	0	0	0	0	0	0	0.006	0	0	0	0.3381	1.17	0.12	0	297.54	0.15	0.003	0	0	236.79	0	0	0.0006
	chicory root inulin	USDA (169993)	2	0	0.00482	0	0	0	0.82	0.3502	0	0.46	0	6.06	0.0015	8e-05	0.00174	0.00026	0.00096	0.004	0.03	0	0	0.46	0.016	0.44	1.6	0.008	1.22	5.8	0.028	0	0.0006	1	0.1746	0.0008	0.0066
	pea protein (imputed from soy protein)	USDA (571972)/expert opinion	2	0	0.002	0	0	0	1.48	0.1482	0	3	0	7.4	0.0469709	0.021128	0.053376	0.00629837	0.013344	0.1112	0.074	0	0	3	0.4666	0.8	0.0996	0.028	15.52	1.62	1.5556	0	0.002	19.26	0	0.00352	0.0806
	starch, corn	CNF (4419)	2	0	0	0	0	0	0.04	1.8254	0	0	0	7.62	0.0005	0.00032	0.0005	0	0.00018	0.001	0.018	0	0	0	0.0094	0.06	0.1664	0	0.26	0.06	0.0052	0	0	0.18	0	0	0.0012
	pea fibre	expert opinion	2	0	0	0	0	0	0	0	0	0	0	0	0	0	0	0	0	0	0.8	0	0	0	0	0	0	0	0	0	0	0	0	0	0	0	0
	salt	CNF (214)	2.84884	0	0	0	0	0	0	0	0	0	0	0	0	0	0	0	0	0	0	0	0	0	0	0	0	0	0	0	0	0	0	1104.15	0	0	0
	cream of tartar	CNF (4006)	0.1	0	0	0	0	0	0.008	0.0615	0	0	0	0.258	0	0	0	0	0	0	0.0002	0	0	0	0.00372	0.002	0.0017	0	0.005	16.5	0	0	0	0.052	0	0	0.00042
	modified cellulose	expert opinion	0.1	0	0	0	0	0	0	0	0	0	0	0	0	0	0	0	0	0	0.04	0	0	0	0	0	0	0	0	0	0	0	0	0	0	0	0
Product	Brand	Source	GRAMWT_G_CCHS	ALCOHOL_G_CCHS	VITAMIN_B6_MG_CCHS	VITAMIN_B12_MCG_CCHS	VITAMIN_C_MG_CCHS	CAFFEINE_MG_CCHS	CALCIUM_MG_CCHS	CARBOHYDRATE_G_CCHS	CHOLESTEROL_MG_CCHS	FOLATE_DFE_MCG_CCHS	VITAMIN_D_CALCIFEROL_MCG_CCHS	ENERGY_KCAL_CCHS	PFA_18_2_OCTADECADIENOIC_ACID_G_CCHS	TOTAL_MONOUNSATURATED_FATTY_ACIDS_G_CCHS	TOTAL_POLYUNSATURATED_FATTY_ACIDS_G_CCHS	PFA_18_3_OCTADECATRIENOIC_ACIG_G_CCHS	TOTAL_SATURATED_FATTY_ACIDS_G_CCHS	TOTAL_FAT_G_CCHS	DIETARY_FIBER_G_CCHS	FOLIC_ACID_MCG_CCHS	TOTAL_FOLATE_MCG_CCHS	FOOD_FOLATE_MCG_CCHS	IRON_MG_CCHS	MAGNESIUM_MG_CCHS	WATER_G_CCHS	NIACIN_MG_CCHS	PHOSPHORUS_MG_CCHS	POTASSIUM_MG_CCHS	PROTEIN_G_CCHS	VITAMIN_A_RAE_MCG_CCHS	RIBOFLAVIN_VITAMIN_B2_MG_CCHS	SODIUM_MG_CCHS	TOTAL_SUGARS_G_CCHS	THIAMIN_VITAMIN_B1_MG_CCHS	ZINC_MG_CCHS
3	President's Choice - gluten free pancake mix	NFP	100				0		78.7879	84.8485	0			333.333					0.0762328	0.43498	0				0					0	3.0303	0		878.788	18.1818
	Raw ingredients:
	tapioca starch	USDA (483350)	41.7	0	0	0	0	0	0	41.7	0	0	0	178.893	0	0	0	0	0	0	0	0	0	0	0	0	0	0	0	0	0	0	0	0	0	0	0
	potato starch	USDA (359697)	15	0	0	0	0	0	0	12.657	0	0	0	51.6	0	0	0	0	0	0	0	0	0	0	0	0	0	0	0	0	0	0	0	0	0	0	0
	corn flour, whole grain, white	USDA (169748)	15	0	0.0555	0	0	0	1.05	11.52	0	3.75	0	54.15	0.2565	0.153	0.264	0.00795	0.08145	0.579	1.095	0	0	3.75	0.357	13.95	1.635	0.285	40.8	47.25	1.0395	0	0.012	0.75	0.096	0.0369	0.2595
	sugar	CNF (4318)	15	0	0	0	0	0	0.15	14.997	0	0	0	58.05	0	0	0	0	0	0	0	0	0	0	0.0075	0	0.003	0	0	0.3	0	0	0.003	0.15	14.97	0	0.0015
	milk, dry, skim, powder, regular	CNF (134)	6	0	0.019855	0.22165	0.374	0	69.135	2.8589	1.1	2.75	0.5885	19.965	0.000495	0.011	0.00165	0.00055	0.027445	0.04235	0	0	0	2.75	0.0176	6.05	0.1738	0.052305	53.24	98.67	1.9888	37.235	0.08525	29.425	2.8589	0.022825	0.2244
	baking soda	CNF (4005)	2	0	0	0	0	0	0	0	0	0	0	0	0	0	0	0	0	0	0	0	0	0	0	0	0	0	0	0	0	0	0	547.2	0	0	0
	dextrose (sub sugar)	CNF (4318)	0.5	0	0	0	0	0	0.005	0.4999	0	0	0	1.935	0	0	0	0	0	0	0	0	0	0	0.00025	0	0.0001	0	0	0.01	0	0	0.0001	0.005	0.499	0	5e-05
	modified cellulose	expert opinion	0.5	0	0	0	0	0	0	0	0	0	0	0	0	0	0	0	0	0	0.2	0	0	0	0	0	0	0	0	0	0	0	0	0	0	0	0
	xanthan gum	USDA (383433)	0.5	0	0	0	0	0	0	0.4498	0	0	0	0	0	0	0	0	0	0	0.435	0	0	0	0	0	0	0	0	0	0	0	0	23.915	0	0	0
	salt	CNF (214)	0.5	0	0	0	0	0	0	0	0	0	0	0	0	0	0	0	0	0	0	0	0	0	0	0	0	0	0	0	0	0	0	193.79	0	0	0
	starch, corn	CNF (4419)	0.1	0	0	0	0	0	0.002	0.09127	0	0	0	0.381	2.5e-05	1.6e-05	2.5e-05	0	9e-06	5e-05	0.0009	0	0	0	0.00047	0.003	0.00832	0	0.013	0.003	0.00026	0	0	0.009	0	0	6e-05
Product	Brand	Source	GRAMWT_G_CCHS	ALCOHOL_G_CCHS	VITAMIN_B6_MG_CCHS	VITAMIN_B12_MCG_CCHS	VITAMIN_C_MG_CCHS	CAFFEINE_MG_CCHS	CALCIUM_MG_CCHS	CARBOHYDRATE_G_CCHS	CHOLESTEROL_MG_CCHS	FOLATE_DFE_MCG_CCHS	VITAMIN_D_CALCIFEROL_MCG_CCHS	ENERGY_KCAL_CCHS	PFA_18_2_OCTADECADIENOIC_ACID_G_CCHS	TOTAL_MONOUNSATURATED_FATTY_ACIDS_G_CCHS	TOTAL_POLYUNSATURATED_FATTY_ACIDS_G_CCHS	PFA_18_3_OCTADECATRIENOIC_ACIG_G_CCHS	TOTAL_SATURATED_FATTY_ACIDS_G_CCHS	TOTAL_FAT_G_CCHS	DIETARY_FIBER_G_CCHS	FOLIC_ACID_MCG_CCHS	TOTAL_FOLATE_MCG_CCHS	FOOD_FOLATE_MCG_CCHS	IRON_MG_CCHS	MAGNESIUM_MG_CCHS	WATER_G_CCHS	NIACIN_MG_CCHS	PHOSPHORUS_MG_CCHS	POTASSIUM_MG_CCHS	PROTEIN_G_CCHS	VITAMIN_A_RAE_MCG_CCHS	RIBOFLAVIN_VITAMIN_B2_MG_CCHS	SODIUM_MG_CCHS	TOTAL_SUGARS_G_CCHS	THIAMIN_VITAMIN_B1_MG_CCHS	ZINC_MG_CCHS
4	Bob's Red mill pancake mix	NFP	100						215	82.5	0		0	350					0	0	2.5				0.759671					147.5	5			475	10
	Raw ingredients:
	Sweet white rice flour	USDA (1473566); CNF (4429)	27.8125	0	0.108183	0	0	0	2.48125	19.8823	0	0.9925	0	93.0469	0.0683436	0.0965107	0.0827546	0.0146295	0.0842831	0.310057	0.620313	0	0	0.9925	0.0868437	8.68437	2.95021	0	24.3163	18.8575	1.86094	0	0.00521062	0	0.620313	0.0342413	0.1985
	Brown rice flour	CNF (4451)	15	0	0.1104	0	0	0	1.65	11.472	0	2.4	0	54.45	0.1431	0.1512	0.1494	0.0063	0.08355	0.417	0.69	0	0	2.4	0.297	16.8	1.7955	0.951	50.55	43.35	1.0845	0	0.012	1.2	0	0.06645	0.3675
	potato starch	USDA (359697)	15	0	0	0	0	0	0	12.657	0	0	0	51.6	0	0	0	0	0	0	0	0	0	0	0	0	0	0	0	0	0	0	0	0	0	0	0
	sorghum flour	CNF (6190)	15	0	0.04875	0	0.12	0	1.8	11.496	0	3.75	0	53.85	0.2004	0.14145	0.21045	0.00915	0.0792	0.501	0.99	0	0	3.75	0.471	18.45	1.539	0.6744	41.7	48.6	1.2645	0	0.00915	0.45	0.291	0.04935	0.2445
	tapioca starch	USDA (483350)	12	0	0	0	0	0	0	12	0	0	0	51.48	0	0	0	0	0	0	0	0	0	0	0	0	0	0	0	0	0	0	0	0	0	0	0
	xanthan gum	USDA (383433)	2	0	0	0	0	0	0	1.7992	0	0	0	0	0	0	0	0	0	0	1.74	0	0	0	0	0	0	0	0	0	0	0	0	95.66	0	0	0
	sugar	CNF (4318)	10	0	0	0	0	0	0.1	9.998	0	0	0	38.7	0	0	0	0	0	0	0	0	0	0	0.005	0	0.002	0	0	0.2	0	0	0.002	0.1	9.98	0	0.001
	baking powder	CNF (4003)	2	0	0	0	0	0	147.28	0.482	0	0	0	1.02	0	0	0	0	0	0	0.004	0	0	0	0.2254	0.78	0.08	0	198.36	0.1	0.002	0	0	157.86	0	0	0.0004
	salt	CNF (214)	1.1875	0	0	0	0	0	0	0	0	0	0	0	0	0	0	0	0	0	0	0	0	0	0	0	0	0	0	0	0	0	0	460.251	0	0	0
Product	Brand	Source	GRAMWT_G_CCHS	ALCOHOL_G_CCHS	VITAMIN_B6_MG_CCHS	VITAMIN_B12_MCG_CCHS	VITAMIN_C_MG_CCHS	CAFFEINE_MG_CCHS	CALCIUM_MG_CCHS	CARBOHYDRATE_G_CCHS	CHOLESTEROL_MG_CCHS	FOLATE_DFE_MCG_CCHS	VITAMIN_D_CALCIFEROL_MCG_CCHS	ENERGY_KCAL_CCHS	PFA_18_2_OCTADECADIENOIC_ACID_G_CCHS	TOTAL_MONOUNSATURATED_FATTY_ACIDS_G_CCHS	TOTAL_POLYUNSATURATED_FATTY_ACIDS_G_CCHS	PFA_18_3_OCTADECATRIENOIC_ACIG_G_CCHS	TOTAL_SATURATED_FATTY_ACIDS_G_CCHS	TOTAL_FAT_G_CCHS	DIETARY_FIBER_G_CCHS	FOLIC_ACID_MCG_CCHS	TOTAL_FOLATE_MCG_CCHS	FOOD_FOLATE_MCG_CCHS	IRON_MG_CCHS	MAGNESIUM_MG_CCHS	WATER_G_CCHS	NIACIN_MG_CCHS	PHOSPHORUS_MG_CCHS	POTASSIUM_MG_CCHS	PROTEIN_G_CCHS	VITAMIN_A_RAE_MCG_CCHS	RIBOFLAVIN_VITAMIN_B2_MG_CCHS	SODIUM_MG_CCHS	TOTAL_SUGARS_G_CCHS	THIAMIN_VITAMIN_B1_MG_CCHS	ZINC_MG_CCHS
5	Gogo quinoa pancake mix	NFP	100				22.5		43.3333	75	0			350						2.5	5				2.4						6.66667	0		750	1.66667
	Raw ingredients:
	Brown rice flour	CNF (4451)	53	0	0.39008	0	0	0	5.83	40.5344	0	8.48	0	192.39	0.50562	0.53424	0.52788	0.02226	0.29521	1.4734	2.438	0	0	8.48	1.0494	59.36	6.3441	3.3602	178.61	153.17	3.8319	0	0.0424	4.24	0	0.23479	1.2985
	tapioca starch	USDA (483350)	18	0	0	0	0	0	0	18	0	0	0	77.22	0	0	0	0	0	0	0	0	0	0	0	0	0	0	0	0	0	0	0	0	0	0	0
	kaniwa powder (sub quinoa flour)	CNF (6187)	15	0	0.0345	0	0	0	9.15	10.506	0	7.5	0	57	0.3375	0.234	0.3585	0.021	0.09	0.885	1.05	0	0	7.5	1.41	31.95	1.17	0.447	62.55	112.8	1.998	0	0.06	3.15	0.399	0.03	0.5025
	baking powder	CNF (4003)	6	0	0	0	0	0	441.84	1.446	0	0	0	3.06	0	0	0	0	0	0	0.012	0	0	0	0.6762	2.34	0.24	0	595.08	0.3	0.006	0	0	473.58	0	0	0.0012
	quinoa flour	CNF (6187)	6	0	0.0138	0	0	0	3.66	4.2024	0	3	0	22.8	0.135	0.0936	0.1434	0.0084	0.036	0.354	0.42	0	0	3	0.564	12.78	0.468	0.1788	25.02	45.12	0.7992	0	0.024	1.26	0.1596	0.012	0.201
	xanthan gum	USDA (383433)	2	0	0	0	0	0	0	1.7992	0	0	0	0	0	0	0	0	0	0	1.74	0	0	0	0	0	0	0	0	0	0	0	0	95.66	0	0	0
Product	Brand	Source	GRAMWT_G_CCHS	ALCOHOL_G_CCHS	VITAMIN_B6_MG_CCHS	VITAMIN_B12_MCG_CCHS	VITAMIN_C_MG_CCHS	CAFFEINE_MG_CCHS	CALCIUM_MG_CCHS	CARBOHYDRATE_G_CCHS	CHOLESTEROL_MG_CCHS	FOLATE_DFE_MCG_CCHS	VITAMIN_D_CALCIFEROL_MCG_CCHS	ENERGY_KCAL_CCHS	PFA_18_2_OCTADECADIENOIC_ACID_G_CCHS	TOTAL_MONOUNSATURATED_FATTY_ACIDS_G_CCHS	TOTAL_POLYUNSATURATED_FATTY_ACIDS_G_CCHS	PFA_18_3_OCTADECATRIENOIC_ACIG_G_CCHS	TOTAL_SATURATED_FATTY_ACIDS_G_CCHS	TOTAL_FAT_G_CCHS	DIETARY_FIBER_G_CCHS	FOLIC_ACID_MCG_CCHS	TOTAL_FOLATE_MCG_CCHS	FOOD_FOLATE_MCG_CCHS	IRON_MG_CCHS	MAGNESIUM_MG_CCHS	WATER_G_CCHS	NIACIN_MG_CCHS	PHOSPHORUS_MG_CCHS	POTASSIUM_MG_CCHS	PROTEIN_G_CCHS	VITAMIN_A_RAE_MCG_CCHS	RIBOFLAVIN_VITAMIN_B2_MG_CCHS	SODIUM_MG_CCHS	TOTAL_SUGARS_G_CCHS	THIAMIN_VITAMIN_B1_MG_CCHS	ZINC_MG_CCHS
6	Duinkerken Foods gluten free (waffle) pancake mix	NFP	100
	Raw ingredients:
	white rice flour	CNF (4429)	42.3719	0	0.184742	0	0	0	4.23719	33.9526	0	1.69488	0	155.081	0.132624	0.187284	0.16059	0.0283892	0.163556	0.601681	1.01693	0	0	1.69488	0.148302	14.8302	5.03802	0	41.5245	32.2026	2.52113	0	0.0088981	0	0.0508463	0.0584732	0.338975
	potato starch	USDA (359697)	17	0	0	0	0	0	0	14.3446	0	0	0	58.48	0	0	0	0	0	0	0	0	0	0	0	0	0	0	0	0	0	0	0	0	0	0	0
	starch, corn	CNF (4419)	17	0	0	0	0	0	0.34	15.5159	0	0	0	64.77	0.00425	0.00272	0.00425	0	0.00153	0.0085	0.153	0	0	0	0.0799	0.51	1.4144	0	2.21	0.51	0.0442	0	0	1.53	0	0	0.0102
	tapioca starch	USDA (483350)	7.5	0	0	0	0	0	0	7.5	0	0	0	32.175	0	0	0	0	0	0	0	0	0	0	0	0	0	0	0	0	0	0	0	0	0	0	0
	sugar	CNF (4318)	7.14	0	0	0	0	0	0.0714	7.13857	0	0	0	27.6318	0	0	0	0	0	0	0	0	0	0	0.00357	0	0.001428	0	0	0.1428	0	0	0.001428	0.0714	7.12572	0	0.000714
	salt	CNF (214)	1.4881	0	0	0	0	0	0	0	0	0	0	0	0	0	0	0	0	0	0	0	0	0	0	0	0	0	0	0	0	0	0	576.756	0	0	0
	xanthan gum	USDA (383433)	1	0	0	0	0	0	0	0.8996	0	0	0	0	0	0	0	0	0	0	0.87	0	0	0	0	0	0	0	0	0	0	0	0	47.83	0	0	0
GF Pancakes, prepared from mix (n=6)
Product	Brand	Source	GRAMWT_G_CCHS	ALCOHOL_G_CCHS	VITAMIN_B6_MG_CCHS	VITAMIN_B12_MCG_CCHS	VITAMIN_C_MG_CCHS	CAFFEINE_MG_CCHS	CALCIUM_MG_CCHS	CARBOHYDRATE_G_CCHS	CHOLESTEROL_MG_CCHS	FOLATE_DFE_MCG_CCHS	VITAMIN_D_CALCIFEROL_MCG_CCHS	ENERGY_KCAL_CCHS	PFA_18_2_OCTADECADIENOIC_ACID_G_CCHS	TOTAL_MONOUNSATURATED_FATTY_ACIDS_G_CCHS	TOTAL_POLYUNSATURATED_FATTY_ACIDS_G_CCHS	PFA_18_3_OCTADECATRIENOIC_ACIG_G_CCHS	TOTAL_SATURATED_FATTY_ACIDS_G_CCHS	TOTAL_FAT_G_CCHS	DIETARY_FIBER_G_CCHS	FOLIC_ACID_MCG_CCHS	TOTAL_FOLATE_MCG_CCHS	FOOD_FOLATE_MCG_CCHS	IRON_MG_CCHS	MAGNESIUM_MG_CCHS	WATER_G_CCHS	NIACIN_MG_CCHS	PHOSPHORUS_MG_CCHS	POTASSIUM_MG_CCHS	PROTEIN_G_CCHS	VITAMIN_A_RAE_MCG_CCHS	RIBOFLAVIN_VITAMIN_B2_MG_CCHS	SODIUM_MG_CCHS	TOTAL_SUGARS_G_CCHS	THIAMIN_VITAMIN_B1_MG_CCHS	ZINC_MG_CCHS
1	Betty Crocker - gluten free bisquick mix	NFP	100				0		108.333	79.1667	0			333.333					0.318434	1.25	4.16667				0.290735						4.16667	0		1041.67	4.16667
	rice flour	CNF (4429)	82.4958	0	0.359682	0	0	0	8.24958	66.1039	0	3.29983	0	301.935	0.258212	0.364632	0.312659	0.0552722	0.318434	1.17144	1.9799	0	0	3.29983	0.288735	28.8735	9.80875	0	80.8459	62.6968	4.9085	0	0.0173241	0	0.098995	0.113844	0.659967
	sugar	CNF (4318)	4	0	0	0	0	0	0.04	3.9992	0	0	0	15.48	0	0	0	0	0	0	0	0	0	0	0.002	0	0.0008	0	0	0.08	0	0	0.0008	0.04	3.992	0	0.0004
	baking soda	CNF (4005)	2.7	0	0	0	0	0	0	0	0	0	0	0	0	0	0	0	0	0	0	0	0	0	0	0	0	0	0	0	0	0	0	738.72	0	0	0
	sodium aluminum phosphate	assumed zero	2.7
	monocalcium phosphate	see NFP	2.7
	modified potato starch	USDA (383433)	2.7	0	0	0	0	0	0	2.27826	0	0	0	9.288	0	0	0	0	0	0	0	0	0	0	0	0	0	0	0	0	0	0	0	0	0	0	0
	salt	CNF (214)	2.60417	0	0	0	0	0	0	0	0	0	0	0	0	0	0	0	0	0	0	0	0	0	0	0	0	0	0	0	0	0	0	1009.32	0	0	0
	xanthan gum	USDA (383433)	0.1	0	0	0	0	0	0	0.08996	0	0	0	0	0	0	0	0	0	0	0.087	0	0	0	0	0	0	0	0	0	0	0	0	4.783	0	0	0
	RECIPE (10 pancakes)		GRAMWT_G_CCHS	ALCOHOL_G_CCHS	VITAMIN_B6_MG_CCHS	VITAMIN_B12_MCG_CCHS	VITAMIN_C_MG_CCHS	CAFFEINE_MG_CCHS	CALCIUM_MG_CCHS	CARBOHYDRATE_G_CCHS	CHOLESTEROL_MG_CCHS	FOLATE_DFE_MCG_CCHS	VITAMIN_D_CALCIFEROL_MCG_CCHS	ENERGY_KCAL_CCHS	PFA_18_2_OCTADECADIENOIC_ACID_G_CCHS	TOTAL_MONOUNSATURATED_FATTY_ACIDS_G_CCHS	TOTAL_POLYUNSATURATED_FATTY_ACIDS_G_CCHS	PFA_18_3_OCTADECATRIENOIC_ACIG_G_CCHS	TOTAL_SATURATED_FATTY_ACIDS_G_CCHS	TOTAL_FAT_G_CCHS	DIETARY_FIBER_G_CCHS	FOLIC_ACID_MCG_CCHS	TOTAL_FOLATE_MCG_CCHS	FOOD_FOLATE_MCG_CCHS	IRON_MG_CCHS	MAGNESIUM_MG_CCHS	WATER_G_CCHS	NIACIN_MG_CCHS	PHOSPHORUS_MG_CCHS	POTASSIUM_MG_CCHS	PROTEIN_G_CCHS	VITAMIN_A_RAE_MCG_CCHS	RIBOFLAVIN_VITAMIN_B2_MG_CCHS	SODIUM_MG_CCHS	TOTAL_SUGARS_G_CCHS	THIAMIN_VITAMIN_B1_MG_CCHS	ZINC_MG_CCHS
	1 cup mix (1/4 cup = 38 g)	NFP	152	0	0.546716	0	0	0	164.667	120.333	0	5.01575	0	506.667	0.392482	0.55424	0.475242	0.0840138	0.48402	1.9	6.33333	0	0	5.01575	0.441918	43.8878	14.9105	0	122.886	95.4208	6.33333	0	0.0275487	1583.33	6.33333	0.173043	1.00376
	1 egg (1large egg = 57 g)	CNF (125)	57	0	0.04104	1.083	0	0	25.65	0.5586	208.62	41.04	0.798	82.65	0.7239	2.38374	0.82422	0.08208	1.73451	5.7057	0	0	0	41.04	0.7923	5.13	43.4625	0.06669	71.82	64.98	6.726	109.44	0.28215	71.25	0.4389	0.04047	0.6612
	2 tbsp vegetable oil (2 tbsp = 30 g)	CNF (5510/5508/5622)	30	0	0.0216	0.57	0	0	13.5	0.294	109.8	21.6	0.42	43.5	0.381	1.2546	0.4338	0.0432	0.9129	3.003	0	0	0	21.6	0.417	2.7	22.875	0.0351	37.8	34.2	3.54	57.6	0.1485	37.5	0.231	0.0213	0.348
	1 cup milk (1 cup = 128 g)	CNF (63/61)	128	0	0.048	0.64	0.128	0	156.8	6.2656	8.32	6.4	1.28	58.88	0.05888	0.53568	0.06912	0.03072	1.2096	1.888	0	0	0	6.4	0.032	14.08	114.643	0.1184	119.68	185.6	4.2688	80.64	0.2368	58.24	6.5664	0.03776	0.576
Product	Brand	Source	GRAMWT_G_CCHS	ALCOHOL_G_CCHS	VITAMIN_B6_MG_CCHS	VITAMIN_B12_MCG_CCHS	VITAMIN_C_MG_CCHS	CAFFEINE_MG_CCHS	CALCIUM_MG_CCHS	CARBOHYDRATE_G_CCHS	CHOLESTEROL_MG_CCHS	FOLATE_DFE_MCG_CCHS	VITAMIN_D_CALCIFEROL_MCG_CCHS	ENERGY_KCAL_CCHS	PFA_18_2_OCTADECADIENOIC_ACID_G_CCHS	TOTAL_MONOUNSATURATED_FATTY_ACIDS_G_CCHS	TOTAL_POLYUNSATURATED_FATTY_ACIDS_G_CCHS	PFA_18_3_OCTADECATRIENOIC_ACIG_G_CCHS	TOTAL_SATURATED_FATTY_ACIDS_G_CCHS	TOTAL_FAT_G_CCHS	DIETARY_FIBER_G_CCHS	FOLIC_ACID_MCG_CCHS	TOTAL_FOLATE_MCG_CCHS	FOOD_FOLATE_MCG_CCHS	IRON_MG_CCHS	MAGNESIUM_MG_CCHS	WATER_G_CCHS	NIACIN_MG_CCHS	PHOSPHORUS_MG_CCHS	POTASSIUM_MG_CCHS	PROTEIN_G_CCHS	VITAMIN_A_RAE_MCG_CCHS	RIBOFLAVIN_VITAMIN_B2_MG_CCHS	SODIUM_MG_CCHS	TOTAL_SUGARS_G_CCHS	THIAMIN_VITAMIN_B1_MG_CCHS	ZINC_MG_CCHS
2	Kinnikinnick - gluten free pancake mix	NFP	100				0		60.4651	79.0698	0			372.093					0.697674	2	2.32558				1.67442						4.65116	0.19		1139.53	16.2791
	pea starch	CNF (4419)	24.2512	0	0	0	0	0	0.485022	22.134	0	0	0	92.3967	0.00606278	0.00388018	0.00606278	0	0.0021826	0.0121256	0.21826	0	0	0	0.11398	0.727533	2.01769	0	3.15264	0.727533	0.0630529	0	0	2.1826	0	0	0.0145507
	white rice flour	CNF (4429)	25	0	0.109	0	0	0	2.5	20.0325	0	1	0	91.5	0.07825	0.1105	0.09475	0.01675	0.0965	0.355	0.6	0	0	1	0.0875	8.75	2.9725	0	24.5	19	1.4875	0	0.00525	0	0.03	0.0345	0.2
	sugars	CNF (4318)	16	0	0	0	0	0	0.16	15.9968	0	0	0	61.92	0	0	0	0	0	0	0	0	0	0	0.008	0	0.0032	0	0	0.32	0	0	0.0032	0.16	15.968	0	0.0016
	tapioca starch	USDA (483350)	11	0	0	0	0	0	0	11	0	0	0	47.19	0	0	0	0	0	0	0	0	0	0	0	0	0	0	0	0	0	0	0	0	0	0	0
	chickpea flour	CNF (4886)	9.5	0	0.04674	0	0	0	4.275	5.4929	0	41.515	0	36.765	0.272745	0.14288	0.283385	0.01064	0.065835	0.63555	1.026	0	0	41.515	0.4617	15.77	0.9766	0.16739	30.21	80.37	2.12705	0.19	0.01007	6.08	1.03075	0.04617	0.26695
	baking powder	CNF (4003)	3	0	0	0	0	0	220.92	0.723	0	0	0	1.53	0	0	0	0	0	0	0.006	0	0	0	0.3381	1.17	0.12	0	297.54	0.15	0.003	0	0	236.79	0	0	0.0006
	inulin	USDA (169993)	2	0	0.00482	0	0	0	0.82	0.3502	0	0.46	0	6.06	0.0015	8e-05	0.00174	0.00026	0.00096	0.004	0.03	0	0	0.46	0.016	0.44	1.6	0.008	1.22	5.8	0.028	0	0.0006	1	0.1746	0.0008	0.0066
	pea protein	USDA (571972)	2	0	0.002	0	0	0	1.48	0.1482	0	3	0	7.4	0.0469709	0.021128	0.053376	0.00629837	0.013344	0.1112	0.074	0	0	3	0.4666	0.8	0.0996	0.028	15.52	1.62	1.5556	0	0.002	19.26	0	0.00352	0.0806
	corn starch	CNF (4419)	2	0	0	0	0	0	0.04	1.8254	0	0	0	7.62	0.0005	0.00032	0.0005	0	0.00018	0.001	0.018	0	0	0	0.0094	0.06	0.1664	0	0.26	0.06	0.0052	0	0	0.18	0	0	0.0012
	pea fibre	imputed	2	0	0	0	0	0	0	0	0	0	0	0	0	0	0	0	0	0	0.8	0	0	0	0	0	0	0	0	0	0	0	0	0	0	0	0
	salt	CNF (214)	2.84884	0	0	0	0	0	0	0	0	0	0	0	0	0	0	0	0	0	0	0	0	0	0	0	0	0	0	0	0	0	0	1104.15	0	0	0
	cream of tartar	CNF (4006)	0.1	0	0	0	0	0	0.008	0.0615	0	0	0	0.258	0	0	0	0	0	0	0.0002	0	0	0	0.00372	0.002	0.0017	0	0.005	16.5	0	0	0	0.052	0	0	0.00042
	sodium bicarbonate	assumed zero	0.1
	modified cellulose	imputed	0.1	0	0	0	0	0	0	0	0	0	0	0	0	0	0	0	0	0	0.04	0	0	0	0	0	0	0	0	0	0	0	0	0	0	0	0
	natural flavour	assumed zero	0.1
	RECIPE (6-8 pancakes)		GRAMWT_G_CCHS	ALCOHOL_G_CCHS	VITAMIN_B6_MG_CCHS	VITAMIN_B12_MCG_CCHS	VITAMIN_C_MG_CCHS	CAFFEINE_MG_CCHS	CALCIUM_MG_CCHS	CARBOHYDRATE_G_CCHS	CHOLESTEROL_MG_CCHS	FOLATE_DFE_MCG_CCHS	VITAMIN_D_CALCIFEROL_MCG_CCHS	ENERGY_KCAL_CCHS	PFA_18_2_OCTADECADIENOIC_ACID_G_CCHS	TOTAL_MONOUNSATURATED_FATTY_ACIDS_G_CCHS	TOTAL_POLYUNSATURATED_FATTY_ACIDS_G_CCHS	PFA_18_3_OCTADECATRIENOIC_ACIG_G_CCHS	TOTAL_SATURATED_FATTY_ACIDS_G_CCHS	TOTAL_FAT_G_CCHS	DIETARY_FIBER_G_CCHS	FOLIC_ACID_MCG_CCHS	TOTAL_FOLATE_MCG_CCHS	FOOD_FOLATE_MCG_CCHS	IRON_MG_CCHS	MAGNESIUM_MG_CCHS	WATER_G_CCHS	NIACIN_MG_CCHS	PHOSPHORUS_MG_CCHS	POTASSIUM_MG_CCHS	PROTEIN_G_CCHS	VITAMIN_A_RAE_MCG_CCHS	RIBOFLAVIN_VITAMIN_B2_MG_CCHS	SODIUM_MG_CCHS	TOTAL_SUGARS_G_CCHS	THIAMIN_VITAMIN_B1_MG_CCHS	ZINC_MG_CCHS
	1 cup mix (1/3 cup = 43 g)	NFP	129	0	0.209702	0	0	0	78	102	0	59.3078	0	480	0.602344	0.413582	0.652464	0.0503624	0.9	2.58	3	0	0	59.3078	2.16	35.7582	10.2654	0.262373	480.406	160.666	6	0.2451	0.0272448	1470	21	0.109637	0.738552
	1 egg (1 large egg = 57 g)	CNF (125)	57	0	0.04104	1.083	0	0	25.65	0.5586	208.62	41.04	0.798	82.65	0.7239	2.38374	0.82422	0.08208	1.73451	5.7057	0	0	0	41.04	0.7923	5.13	43.4625	0.06669	71.82	64.98	6.726	109.44	0.28215	71.25	0.4389	0.04047	0.6612
	1 tbsp vegetable oil (1 tbsp = 15 g)	CNF (5510/5508/5622)	15	0	0.0108	0.285	0	0	6.75	0.147	54.9	10.8	0.21	21.75	0.1905	0.6273	0.2169	0.0216	0.45645	1.5015	0	0	0	10.8	0.2085	1.35	11.4375	0.01755	18.9	17.1	1.77	28.8	0.07425	18.75	0.1155	0.01065	0.174
	3/4 cup water (3/4 cup = 96 g)	CNF (2933)	96	0	0	0	0	0	0	0	0	0	0	0	0	0	0	0	0	0	0	0	0	0	0	0	96	0	0	0	0	0	0	0	0	0	0
Product	Brand	Source	GRAMWT_G_CCHS	ALCOHOL_G_CCHS	VITAMIN_B6_MG_CCHS	VITAMIN_B12_MCG_CCHS	VITAMIN_C_MG_CCHS	CAFFEINE_MG_CCHS	CALCIUM_MG_CCHS	CARBOHYDRATE_G_CCHS	CHOLESTEROL_MG_CCHS	FOLATE_DFE_MCG_CCHS	VITAMIN_D_CALCIFEROL_MCG_CCHS	ENERGY_KCAL_CCHS	PFA_18_2_OCTADECADIENOIC_ACID_G_CCHS	TOTAL_MONOUNSATURATED_FATTY_ACIDS_G_CCHS	TOTAL_POLYUNSATURATED_FATTY_ACIDS_G_CCHS	PFA_18_3_OCTADECATRIENOIC_ACIG_G_CCHS	TOTAL_SATURATED_FATTY_ACIDS_G_CCHS	TOTAL_FAT_G_CCHS	DIETARY_FIBER_G_CCHS	FOLIC_ACID_MCG_CCHS	TOTAL_FOLATE_MCG_CCHS	FOOD_FOLATE_MCG_CCHS	IRON_MG_CCHS	MAGNESIUM_MG_CCHS	WATER_G_CCHS	NIACIN_MG_CCHS	PHOSPHORUS_MG_CCHS	POTASSIUM_MG_CCHS	PROTEIN_G_CCHS	VITAMIN_A_RAE_MCG_CCHS	RIBOFLAVIN_VITAMIN_B2_MG_CCHS	SODIUM_MG_CCHS	TOTAL_SUGARS_G_CCHS	THIAMIN_VITAMIN_B1_MG_CCHS	ZINC_MG_CCHS
3	President's Choice - gluten free pancake mix	NFP	100				0		78.7879	84.8485	0			333.333					0.0762328	0.43498	0				0					0	3.0303	0		878.788	18.1818
	tapioca starch	USDA (483350)	41.7	0	0	0	0	0	0	41.7	0	0	0	178.893	0	0	0	0	0	0	0	0	0	0	0	0	0	0	0	0	0	0	0	0	0	0	0
	modified potato starch	USDA (359697)	15	0	0	0	0	0	0	12.657	0	0	0	51.6	0	0	0	0	0	0	0	0	0	0	0	0	0	0	0	0	0	0	0	0	0	0	0
	white corn flour	USDA (169748)	15	0	0.0555	0	0	0	1.05	11.52	0	3.75	0	54.15	0.2565	0.153	0.264	0.00795	0.08145	0.579	1.095	0	0	3.75	0.357	13.95	1.635	0.285	40.8	47.25	1.0395	0	0.012	0.75	0.096	0.0369	0.2595
	sugar	CNF (4318)	15	0	0	0	0	0	0.15	14.997	0	0	0	58.05	0	0	0	0	0	0	0	0	0	0	0.0075	0	0.003	0	0	0.3	0	0	0.003	0.15	14.97	0	0.0015
	sodium phosphate	assumed zero	3
	skim milk powder	CNF (134)	6	0	0.019855	0.22165	0.374	0	69.135	2.8589	1.1	2.75	0.5885	19.965	0.000495	0.011	0.00165	0.00055	0.027445	0.04235	0	0	0	2.75	0.0176	6.05	0.1738	0.052305	53.24	98.67	1.9888	37.235	0.08525	29.425	2.8589	0.022825	0.2244
	baking soda	CNF (4005)	2	0	0	0	0	0	0	0	0	0	0	0	0	0	0	0	0	0	0	0	0	0	0	0	0	0	0	0	0	0	0	547.2	0	0	0
	dextrose	CNF (4318)	0.5	0	0	0	0	0	0.005	0.4999	0	0	0	1.935	0	0	0	0	0	0	0	0	0	0	0.00025	0	0.0001	0	0	0.01	0	0	0.0001	0.005	0.499	0	5e-05
	modified cellulose	imputed	0.5	0	0	0	0	0	0	0	0	0	0	0	0	0	0	0	0	0	0.2	0	0	0	0	0	0	0	0	0	0	0	0	0	0	0	0
	xanthan gum	USDA (383433)	0.5	0	0	0	0	0	0	0.4498	0	0	0	0	0	0	0	0	0	0	0.435	0	0	0	0	0	0	0	0	0	0	0	0	23.915	0	0	0
	salt	CNF (214)	0.5	0	0	0	0	0	0	0	0	0	0	0	0	0	0	0	0	0	0	0	0	0	0	0	0	0	0	0	0	0	0	193.79	0	0	0
	monocalcium phosphate	assumed zero	0.1
	natural flavour	assumed zero	0.1
	corn starch	CNF (4419)	0.1	0	0	0	0	0	0.002	0.09127	0	0	0	0.381	2.5e-05	1.6e-05	2.5e-05	0	9e-06	5e-05	0.0009	0	0	0	0.00047	0.003	0.00832	0	0.013	0.003	0.00026	0	0	0.009	0	0	6e-05
	RECIPE (12-14 4" pancakes)		GRAMWT_G_CCHS	ALCOHOL_G_CCHS	VITAMIN_B6_MG_CCHS	VITAMIN_B12_MCG_CCHS	VITAMIN_C_MG_CCHS	CAFFEINE_MG_CCHS	CALCIUM_MG_CCHS	CARBOHYDRATE_G_CCHS	CHOLESTEROL_MG_CCHS	FOLATE_DFE_MCG_CCHS	VITAMIN_D_CALCIFEROL_MCG_CCHS	ENERGY_KCAL_CCHS	PFA_18_2_OCTADECADIENOIC_ACID_G_CCHS	TOTAL_MONOUNSATURATED_FATTY_ACIDS_G_CCHS	TOTAL_POLYUNSATURATED_FATTY_ACIDS_G_CCHS	PFA_18_3_OCTADECATRIENOIC_ACIG_G_CCHS	TOTAL_SATURATED_FATTY_ACIDS_G_CCHS	TOTAL_FAT_G_CCHS	DIETARY_FIBER_G_CCHS	FOLIC_ACID_MCG_CCHS	TOTAL_FOLATE_MCG_CCHS	FOOD_FOLATE_MCG_CCHS	IRON_MG_CCHS	MAGNESIUM_MG_CCHS	WATER_G_CCHS	NIACIN_MG_CCHS	PHOSPHORUS_MG_CCHS	POTASSIUM_MG_CCHS	PROTEIN_G_CCHS	VITAMIN_A_RAE_MCG_CCHS	RIBOFLAVIN_VITAMIN_B2_MG_CCHS	SODIUM_MG_CCHS	TOTAL_SUGARS_G_CCHS	THIAMIN_VITAMIN_B1_MG_CCHS	ZINC_MG_CCHS
	1 pkg mix (400g)	NFP	400	0	0.30142	0.8866	0	0	315.152	339.394	0	26	2.354	1333.33	0.822464	0.524851	0.85016	0.0272	0.304931	1.73992	0	0	0	26	0	80.012	7.28088	1.34922	376.212	0	12.1212	0	0.4014	3515.15	72.7273	0.2389	1.94204
	2 eggs (1 large egg = 57g)	CNF (125)	114	0	0.08208	2.166	0	0	51.3	1.1172	417.24	82.08	1.596	165.3	1.4478	4.76748	1.64844	0.16416	3.46902	11.4114	0	0	0	82.08	1.5846	10.26	86.925	0.13338	143.64	129.96	13.452	218.88	0.5643	142.5	0.8778	0.08094	1.3224
	1/4 cup melted butter (60g)	CNF (118)	60	0	0.0018	0.102	0	0	14.4	0.036	129	1.8	14.4	430.2	1.296	12.6126	1.8258	0.186	30.8208	48.666	0	0	0	1.8	0.012	1.2	9.522	0.0252	14.4	14.4	0.51	410.4	0.0204	385.8	0.036	0.003	0.054
	1.5 cups cold water (375g)	CNF (2933)	375	0	0	0	0	0	0	0	0	0	0	0	0	0	0	0	0	0	0	0	0	0	0	0	375	0	0	0	0	0	0	0	0	0	0
Product	Brand	Source	GRAMWT_G_CCHS	ALCOHOL_G_CCHS	VITAMIN_B6_MG_CCHS	VITAMIN_B12_MCG_CCHS	VITAMIN_C_MG_CCHS	CAFFEINE_MG_CCHS	CALCIUM_MG_CCHS	CARBOHYDRATE_G_CCHS	CHOLESTEROL_MG_CCHS	FOLATE_DFE_MCG_CCHS	VITAMIN_D_CALCIFEROL_MCG_CCHS	ENERGY_KCAL_CCHS	PFA_18_2_OCTADECADIENOIC_ACID_G_CCHS	TOTAL_MONOUNSATURATED_FATTY_ACIDS_G_CCHS	TOTAL_POLYUNSATURATED_FATTY_ACIDS_G_CCHS	PFA_18_3_OCTADECATRIENOIC_ACIG_G_CCHS	TOTAL_SATURATED_FATTY_ACIDS_G_CCHS	TOTAL_FAT_G_CCHS	DIETARY_FIBER_G_CCHS	FOLIC_ACID_MCG_CCHS	TOTAL_FOLATE_MCG_CCHS	FOOD_FOLATE_MCG_CCHS	IRON_MG_CCHS	MAGNESIUM_MG_CCHS	WATER_G_CCHS	NIACIN_MG_CCHS	PHOSPHORUS_MG_CCHS	POTASSIUM_MG_CCHS	PROTEIN_G_CCHS	VITAMIN_A_RAE_MCG_CCHS	RIBOFLAVIN_VITAMIN_B2_MG_CCHS	SODIUM_MG_CCHS	TOTAL_SUGARS_G_CCHS	THIAMIN_VITAMIN_B1_MG_CCHS	ZINC_MG_CCHS
4	Bob's Red mill pancake mix	NFP	100						215	82.5	0		0	350					0	0	2.5				0.759671					147.5	5			475	10
	gluten free flour blend: sweet white rice flour	USDA (1473566); CNF (4429)	27.8125	0	0.108183	0	0	0	2.48125	19.8823	0	0.9925	0	93.0469	0.0683436	0.0965107	0.0827546	0.0146295	0.0842831	0.310057	0.620313	0	0	0.9925	0.0868437	8.68437	2.95021	0	24.3163	18.8575	1.86094	0	0.00521062	0	0.620313	0.0342413	0.1985
	gluten free flour blend: whole grain brown rice flour	CNF (4451)	15	0	0.1104	0	0	0	1.65	11.472	0	2.4	0	54.45	0.1431	0.1512	0.1494	0.0063	0.08355	0.417	0.69	0	0	2.4	0.297	16.8	1.7955	0.951	50.55	43.35	1.0845	0	0.012	1.2	0	0.06645	0.3675
	gluten free flour blend: potato starch	USDA (359697)	15	0	0	0	0	0	0	12.657	0	0	0	51.6	0	0	0	0	0	0	0	0	0	0	0	0	0	0	0	0	0	0	0	0	0	0	0
	gluten free flour blend: whole grain sorghum flour	CNF (6190)	15	0	0.04875	0	0.12	0	1.8	11.496	0	3.75	0	53.85	0.2004	0.14145	0.21045	0.00915	0.0792	0.501	0.99	0	0	3.75	0.471	18.45	1.539	0.6744	41.7	48.6	1.2645	0	0.00915	0.45	0.291	0.04935	0.2445
	gluten free flour blend: tapioca flour	USDA (483350)	12	0	0	0	0	0	0	12	0	0	0	51.48	0	0	0	0	0	0	0	0	0	0	0	0	0	0	0	0	0	0	0	0	0	0	0
	gluten free flour blend: xanthan gum	USDA (383433)	2	0	0	0	0	0	0	1.7992	0	0	0	0	0	0	0	0	0	0	1.74	0	0	0	0	0	0	0	0	0	0	0	0	95.66	0	0	0
	sugar	CNF (4318)	10	0	0	0	0	0	0.1	9.998	0	0	0	38.7	0	0	0	0	0	0	0	0	0	0	0.005	0	0.002	0	0	0.2	0	0	0.002	0.1	9.98	0	0.001
	baking powder	CNF (4003)	2	0	0	0	0	0	147.28	0.482	0	0	0	1.02	0	0	0	0	0	0	0.004	0	0	0	0.2254	0.78	0.08	0	198.36	0.1	0.002	0	0	157.86	0	0	0.0004
	sea salt	CNF (214)	1.1875	0	0	0	0	0	0	0	0	0	0	0	0	0	0	0	0	0	0	0	0	0	0	0	0	0	0	0	0	0	0	460.251	0	0	0
	RECIPE (8 pancakes)	Source	GRAMWT_G_CCHS	ALCOHOL_G_CCHS	VITAMIN_B6_MG_CCHS	VITAMIN_B12_MCG_CCHS	VITAMIN_C_MG_CCHS	CAFFEINE_MG_CCHS	CALCIUM_MG_CCHS	CARBOHYDRATE_G_CCHS	CHOLESTEROL_MG_CCHS	FOLATE_DFE_MCG_CCHS	VITAMIN_D_CALCIFEROL_MCG_CCHS	ENERGY_KCAL_CCHS	PFA_18_2_OCTADECADIENOIC_ACID_G_CCHS	TOTAL_MONOUNSATURATED_FATTY_ACIDS_G_CCHS	TOTAL_POLYUNSATURATED_FATTY_ACIDS_G_CCHS	PFA_18_3_OCTADECATRIENOIC_ACIG_G_CCHS	TOTAL_SATURATED_FATTY_ACIDS_G_CCHS	TOTAL_FAT_G_CCHS	DIETARY_FIBER_G_CCHS	FOLIC_ACID_MCG_CCHS	TOTAL_FOLATE_MCG_CCHS	FOOD_FOLATE_MCG_CCHS	IRON_MG_CCHS	MAGNESIUM_MG_CCHS	WATER_G_CCHS	NIACIN_MG_CCHS	PHOSPHORUS_MG_CCHS	POTASSIUM_MG_CCHS	PROTEIN_G_CCHS	VITAMIN_A_RAE_MCG_CCHS	RIBOFLAVIN_VITAMIN_B2_MG_CCHS	SODIUM_MG_CCHS	TOTAL_SUGARS_G_CCHS	THIAMIN_VITAMIN_B1_MG_CCHS	ZINC_MG_CCHS
	1 cup mix (1/4 cup = 40 g)	NFP	160	0	0.427732	0	0.192	0	344	132	0	11.428	0	560	0.65895	0.622657	0.708167	0.0481271	0	0	4	0	0	11.428	1.21547	71.543	10.1867	2.60064	503.882	236	8	0	0.045377	760	16	0.240066	1.29904
	1 egg (1 large egg = 57 g)	CNF (125)	57	0	0.04104	1.083	0	0	25.65	0.5586	208.62	41.04	0.798	82.65	0.7239	2.38374	0.82422	0.08208	1.73451	5.7057	0	0	0	41.04	0.7923	5.13	43.4625	0.06669	71.82	64.98	6.726	109.44	0.28215	71.25	0.4389	0.04047	0.6612
	1 tbsp melted butter (1 tbsp = 15 g)	CNF (118)	15	0	0.00045	0.0255	0	0	3.6	0.009	32.25	0.45	3.6	107.55	0.324	3.15315	0.45645	0.0465	7.7052	12.1665	0	0	0	0.45	0.003	0.3	2.3805	0.0063	3.6	3.6	0.1275	102.6	0.0051	96.45	0.009	0.00075	0.0135
	3/4 cup milk (3/4 cup = 96 g)	CNF (61/63)	96	0	0.036	0.48	0.096	0	117.6	4.6992	6.24	4.8	0.96	44.16	0.04416	0.40176	0.05184	0.02304	0.9072	1.416	0	0	0	4.8	0.024	10.56	85.9824	0.0888	89.76	139.2	3.2016	60.48	0.1776	43.68	4.9248	0.02832	0.432
Product	Brand	Source	GRAMWT_G_CCHS	ALCOHOL_G_CCHS	VITAMIN_B6_MG_CCHS	VITAMIN_B12_MCG_CCHS	VITAMIN_C_MG_CCHS	CAFFEINE_MG_CCHS	CALCIUM_MG_CCHS	CARBOHYDRATE_G_CCHS	CHOLESTEROL_MG_CCHS	FOLATE_DFE_MCG_CCHS	VITAMIN_D_CALCIFEROL_MCG_CCHS	ENERGY_KCAL_CCHS	PFA_18_2_OCTADECADIENOIC_ACID_G_CCHS	TOTAL_MONOUNSATURATED_FATTY_ACIDS_G_CCHS	TOTAL_POLYUNSATURATED_FATTY_ACIDS_G_CCHS	PFA_18_3_OCTADECATRIENOIC_ACIG_G_CCHS	TOTAL_SATURATED_FATTY_ACIDS_G_CCHS	TOTAL_FAT_G_CCHS	DIETARY_FIBER_G_CCHS	FOLIC_ACID_MCG_CCHS	TOTAL_FOLATE_MCG_CCHS	FOOD_FOLATE_MCG_CCHS	IRON_MG_CCHS	MAGNESIUM_MG_CCHS	WATER_G_CCHS	NIACIN_MG_CCHS	PHOSPHORUS_MG_CCHS	POTASSIUM_MG_CCHS	PROTEIN_G_CCHS	VITAMIN_A_RAE_MCG_CCHS	RIBOFLAVIN_VITAMIN_B2_MG_CCHS	SODIUM_MG_CCHS	TOTAL_SUGARS_G_CCHS	THIAMIN_VITAMIN_B1_MG_CCHS	ZINC_MG_CCHS
5	Gogo quinoa pancake mix	NFP	100	0	0.43838	0	22.5	0	43.3333	75	0	18.98	0	350	0.97812	0.86184	1.02978	0.05166	0.5	2.5	5	0		18.98	2.4	106.43	8.2221	3.986	861.26	311.39	6.66667	0	0.1264	750	1.66667	0.27679	2.0032
	organic brown rice flour	CNF (4451)	53	0	0.39008	0	0	0	5.83	40.5344	0	8.48	0	192.39	0.50562	0.53424	0.52788	0.02226	0.29521	1.4734	2.438	0	0	8.48	1.0494	59.36	6.3441	3.3602	178.61	153.17	3.8319	0	0.0424	4.24	0	0.23479	1.2985
	organic tapioca starch	USDA (483350)	18	0	0	0	0	0	0	18	0	0	0	77.22	0	0	0	0	0	0	0	0	0	0	0	0	0	0	0	0	0	0	0	0	0	0	0
	organic kaniwa powder	CNF (6187)	15	0	0.0345	0	0	0	9.15	10.506	0	7.5	0	57	0.3375	0.234	0.3585	0.021	0.09	0.885	1.05	0	0	7.5	1.41	31.95	1.17	0.447	62.55	112.8	1.998	0	0.06	3.15	0.399	0.03	0.5025
	baking powder	CNF (4003)	6	0	0	0	0	0	441.84	1.446	0	0	0	3.06	0	0	0	0	0	0	0.012	0	0	0	0.6762	2.34	0.24	0	595.08	0.3	0.006	0	0	473.58	0	0	0.0012
	organic quinoa flour	CNF (6187)	6	0	0.0138	0	0	0	3.66	4.2024	0	3	0	22.8	0.135	0.0936	0.1434	0.0084	0.036	0.354	0.42	0	0	3	0.564	12.78	0.468	0.1788	25.02	45.12	0.7992	0	0.024	1.26	0.1596	0.012	0.201
	xanthan gum	USDA (383433)	2	0	0	0	0	0	0	1.7992	0	0	0	0	0	0	0	0	0	0	1.74	0	0	0	0	0	0	0	0	0	0	0	0	95.66	0	0	0
	RECIPE (4-6 pancakes)		GRAMWT_G_CCHS	ALCOHOL_G_CCHS	VITAMIN_B6_MG_CCHS	VITAMIN_B12_MCG_CCHS	VITAMIN_C_MG_CCHS	CAFFEINE_MG_CCHS	CALCIUM_MG_CCHS	CARBOHYDRATE_G_CCHS	CHOLESTEROL_MG_CCHS	FOLATE_DFE_MCG_CCHS	VITAMIN_D_CALCIFEROL_MCG_CCHS	ENERGY_KCAL_CCHS	PFA_18_2_OCTADECADIENOIC_ACID_G_CCHS	TOTAL_MONOUNSATURATED_FATTY_ACIDS_G_CCHS	TOTAL_POLYUNSATURATED_FATTY_ACIDS_G_CCHS	PFA_18_3_OCTADECATRIENOIC_ACIG_G_CCHS	TOTAL_SATURATED_FATTY_ACIDS_G_CCHS	TOTAL_FAT_G_CCHS	DIETARY_FIBER_G_CCHS	FOLIC_ACID_MCG_CCHS	TOTAL_FOLATE_MCG_CCHS	FOOD_FOLATE_MCG_CCHS	IRON_MG_CCHS	MAGNESIUM_MG_CCHS	WATER_G_CCHS	NIACIN_MG_CCHS	PHOSPHORUS_MG_CCHS	POTASSIUM_MG_CCHS	PROTEIN_G_CCHS	VITAMIN_A_RAE_MCG_CCHS	RIBOFLAVIN_VITAMIN_B2_MG_CCHS	SODIUM_MG_CCHS	TOTAL_SUGARS_G_CCHS	THIAMIN_VITAMIN_B1_MG_CCHS	ZINC_MG_CCHS
	1 cup mix (1/3 cup = 60 g)	NFP	180	0	0.789084	0	40.5	0	78	135	0	34.164	0	630	1.76062	1.55131	1.8536	0.092988	0.9	4.5	9	0	0	34.164	4.32	191.574	14.7998	7.1748	1550.27	560.502	12	0	0.22752	1350	3	0.498222	3.60576
	1 egg (1 large egg = 57 g)	CNF (125)	57	0	0.04104	1.083	0	0	25.65	0.5586	208.62	41.04	0.798	82.65	0.7239	2.38374	0.82422	0.08208	1.73451	5.7057	0	0	0	41.04	0.7923	5.13	43.4625	0.06669	71.82	64.98	6.726	109.44	0.28215	71.25	0.4389	0.04047	0.6612
	1 cup milk (1 cup = 128 g )	CNF (61/63)	128	0	0.048	0.64	0.128	0	156.8	6.2656	8.32	6.4	1.28	58.88	0.05888	0.53568	0.06912	0.03072	1.2096	1.888	0	0	0	6.4	0.032	14.08	114.643	0.1184	119.68	185.6	4.2688	80.64	0.2368	58.24	6.5664	0.03776	0.576
	1/4 tsp vanilla extract (optional) (1/4 tsp = 1.23 g )	CNF (216)	1.23	0.42312	0.0003198	0	0	0	0.1353	0.155595	0	0	0	3.5424	3.69e-05	0.000123	4.92e-05	1.23e-05	0.000123	0.000738	0	0	0	0	0.001476	0.1476	0.646734	0.0052275	0.0738	1.8204	0.000738	0	0.0011685	0.1107	0.155595	0.0001353	0.001353
Product	Brand	Source	GRAMWT_G_CCHS	ALCOHOL_G_CCHS	VITAMIN_B6_MG_CCHS	VITAMIN_B12_MCG_CCHS	VITAMIN_C_MG_CCHS	CAFFEINE_MG_CCHS	CALCIUM_MG_CCHS	CARBOHYDRATE_G_CCHS	CHOLESTEROL_MG_CCHS	FOLATE_DFE_MCG_CCHS	VITAMIN_D_CALCIFEROL_MCG_CCHS	ENERGY_KCAL_CCHS	PFA_18_2_OCTADECADIENOIC_ACID_G_CCHS	TOTAL_MONOUNSATURATED_FATTY_ACIDS_G_CCHS	TOTAL_POLYUNSATURATED_FATTY_ACIDS_G_CCHS	PFA_18_3_OCTADECATRIENOIC_ACIG_G_CCHS	TOTAL_SATURATED_FATTY_ACIDS_G_CCHS	TOTAL_FAT_G_CCHS	DIETARY_FIBER_G_CCHS	FOLIC_ACID_MCG_CCHS	TOTAL_FOLATE_MCG_CCHS	FOOD_FOLATE_MCG_CCHS	IRON_MG_CCHS	MAGNESIUM_MG_CCHS	WATER_G_CCHS	NIACIN_MG_CCHS	PHOSPHORUS_MG_CCHS	POTASSIUM_MG_CCHS	PROTEIN_G_CCHS	VITAMIN_A_RAE_MCG_CCHS	RIBOFLAVIN_VITAMIN_B2_MG_CCHS	SODIUM_MG_CCHS	TOTAL_SUGARS_G_CCHS	THIAMIN_VITAMIN_B1_MG_CCHS	ZINC_MG_CCHS
6	Duinkerken Foods gluten free (waffle) pancake mix	NFP	100	0	0.184742	0	0	0	0	76.1905	0	1.69488	0	357.143	0.136874	0.190004	0.16484	0.0283892	0.165086	0.714286	2.38095	0		1.69488	5.95238	15.3402	6.45385	0	43.7345	0	2.38095	0	0.0103261	595.238	7.14286	0.0584732	0.349889
	rice flour	CNF (4429)	42.3719	0	0.184742	0	0	0	4.23719	33.9526	0	1.69488	0	155.081	0.132624	0.187284	0.16059	0.0283892	0.163556	0.601681	1.01693	0	0	1.69488	0.148302	14.8302	5.03802	0	41.5245	32.2026	2.52113	0	0.0088981	0	0.0508463	0.0584732	0.338975
	potato starch	USDA (359697)	17	0	0	0	0	0	0	14.3446	0	0	0	58.48	0	0	0	0	0	0	0	0	0	0	0	0	0	0	0	0	0	0	0	0	0	0	0
	corn starch	CNF (4419)	17	0	0	0	0	0	0.34	15.5159	0	0	0	64.77	0.00425	0.00272	0.00425	0	0.00153	0.0085	0.153	0	0	0	0.0799	0.51	1.4144	0	2.21	0.51	0.0442	0	0	1.53	0	0	0.0102
	tapioica flour	USDA (483350)	7.5	0	0	0	0	0	0	7.5	0	0	0	32.175	0	0	0	0	0	0	0	0	0	0	0	0	0	0	0	0	0	0	0	0	0	0	0
	sugar	CNF (4318)	7.14	0	0	0	0	0	0.0714	7.13857	0	0	0	27.6318	0	0	0	0	0	0	0	0	0	0	0.00357	0	0.001428	0	0	0.1428	0	0	0.001428	0.0714	7.12572	0	0.000714
	sodium bicarbonate	assumed zero	6
	salt	CNF (214)	1.4881	0	0	0	0	0	0	0	0	0	0	0	0	0	0	0	0	0	0	0	0	0	0	0	0	0	0	0	0	0	0	576.756	0	0	0
	xanthan gum	USDA (383433)	1	0	0	0	0	0	0	0.8996	0	0	0	0	0	0	0	0	0	0	0.87	0	0	0	0	0	0	0	0	0	0	0	0	47.83	0	0	0
	niacin	see NFP	0.1
	iron	see NFP	0.1
	thiamine	see NFP	0.1
	folic acid	see NFP	0.1
	riboflavin	see NFP	0.1
	RECIPE		GRAMWT_G_CCHS	ALCOHOL_G_CCHS	VITAMIN_B6_MG_CCHS	VITAMIN_B12_MCG_CCHS	VITAMIN_C_MG_CCHS	CAFFEINE_MG_CCHS	CALCIUM_MG_CCHS	CARBOHYDRATE_G_CCHS	CHOLESTEROL_MG_CCHS	FOLATE_DFE_MCG_CCHS	VITAMIN_D_CALCIFEROL_MCG_CCHS	ENERGY_KCAL_CCHS	PFA_18_2_OCTADECADIENOIC_ACID_G_CCHS	TOTAL_MONOUNSATURATED_FATTY_ACIDS_G_CCHS	TOTAL_POLYUNSATURATED_FATTY_ACIDS_G_CCHS	PFA_18_3_OCTADECATRIENOIC_ACIG_G_CCHS	TOTAL_SATURATED_FATTY_ACIDS_G_CCHS	TOTAL_FAT_G_CCHS	DIETARY_FIBER_G_CCHS	FOLIC_ACID_MCG_CCHS	TOTAL_FOLATE_MCG_CCHS	FOOD_FOLATE_MCG_CCHS	IRON_MG_CCHS	MAGNESIUM_MG_CCHS	WATER_G_CCHS	NIACIN_MG_CCHS	PHOSPHORUS_MG_CCHS	POTASSIUM_MG_CCHS	PROTEIN_G_CCHS	VITAMIN_A_RAE_MCG_CCHS	RIBOFLAVIN_VITAMIN_B2_MG_CCHS	SODIUM_MG_CCHS	TOTAL_SUGARS_G_CCHS	THIAMIN_VITAMIN_B1_MG_CCHS	ZINC_MG_CCHS
	1 bag pancake mix (215g)	NFP	215	0	0.397194	0	0	0	0	163.81	0	3.64398	0	767.857	0.294279	0.408508	0.354405	0.0610367	0.354934	1.53571	5.11905	0	0	3.64398	12.7976	32.9814	13.8758	0	94.0291	0	5.11905	0	0.0222011	1279.76	15.3571	0.125717	0.752262
	3/4 cup milk (3/4 cup = 96g)	CNF (61/63)	96	0	0.036	0.48	0.096	0	117.6	4.6992	6.24	4.8	0.96	44.16	0.04416	0.40176	0.05184	0.02304	0.9072	1.416	0	0	0	4.8	0.024	10.56	85.9824	0.0888	89.76	139.2	3.2016	60.48	0.1776	43.68	4.9248	0.02832	0.432
	1 egg (1 large egg = 57g)	CNF (125)	57	0	0.04104	1.083	0	0	25.65	0.5586	208.62	41.04	0.798	82.65	0.7239	2.38374	0.82422	0.08208	1.73451	5.7057	0	0	0	41.04	0.7923	5.13	43.4625	0.06669	71.82	64.98	6.726	109.44	0.28215	71.25	0.4389	0.04047	0.6612
	3 tbsp oil (45g)	CNF (5510/5508/5622)	45	0	0.0324	0.855	0	0	20.25	0.441	164.7	32.4	0.63	65.25	0.5715	1.8819	0.6507	0.0648	1.36935	4.5045	0	0	0	32.4	0.6255	4.05	34.3125	0.05265	56.7	51.3	5.31	86.4	0.22275	56.25	0.3465	0.03195	0.522
GF waffles, frozen or as prepared from mix (n=5)
Product	Brand	Source	GRAMWT_G_CCHS	ALCOHOL_G_CCHS	VITAMIN_B6_MG_CCHS	VITAMIN_B12_MCG_CCHS	VITAMIN_C_MG_CCHS	CAFFEINE_MG_CCHS	CALCIUM_MG_CCHS	CARBOHYDRATE_G_CCHS	CHOLESTEROL_MG_CCHS	FOLATE_DFE_MCG_CCHS	VITAMIN_D_CALCIFEROL_MCG_CCHS	ENERGY_KCAL_CCHS	PFA_18_2_OCTADECADIENOIC_ACID_G_CCHS	TOTAL_MONOUNSATURATED_FATTY_ACIDS_G_CCHS	TOTAL_POLYUNSATURATED_FATTY_ACIDS_G_CCHS	PFA_18_3_OCTADECATRIENOIC_ACIG_G_CCHS	TOTAL_SATURATED_FATTY_ACIDS_G_CCHS	TOTAL_FAT_G_CCHS	DIETARY_FIBER_G_CCHS	FOLIC_ACID_MCG_CCHS	TOTAL_FOLATE_MCG_CCHS	FOOD_FOLATE_MCG_CCHS	IRON_MG_CCHS	MAGNESIUM_MG_CCHS	WATER_G_CCHS	NIACIN_MG_CCHS	PHOSPHORUS_MG_CCHS	POTASSIUM_MG_CCHS	PROTEIN_G_CCHS	VITAMIN_A_RAE_MCG_CCHS	RIBOFLAVIN_VITAMIN_B2_MG_CCHS	SODIUM_MG_CCHS	TOTAL_SUGARS_G_CCHS	THIAMIN_VITAMIN_B1_MG_CCHS	ZINC_MG_CCHS
1	Nature's Path - gluten free homestyle waffles (prepared, frozen)		100				0		37.1429	48.5714	0			300	5	2.14286	5	0.428571	2.14286	10	1.42857				1.02857						1.42857	0		657.143	5.71429
	Raw ingredients:
	water	CNF (2933)	26.3571	0	0	0	0	0	0	0	0	0	0	0	0	0	0	0	0	0	0	0	0	0	0	0	26.3571	0	0	0	0	0	0	0	0	0	0
	Brown rice flour	CNF (4451)	17	0	0.12512	0	0	0	1.87	13.0016	0	2.72	0	61.71	0.16218	0.17136	0.16932	0.00714	0.09469	0.4726	0.782	0	0	2.72	0.3366	19.04	2.0349	1.0778	57.29	49.13	1.2291	0	0.0136	1.36	0	0.07531	0.4165
	potato starch	USDA (359697)	15	0	0	0	0	0	0	14.3446	0	0	0	58.48	0	0	0	0	0	0	0	0	0	0	0	0	0	0	0	0	0	0	0	0	0	0	0
	corn flour, whole grain, white	USDA (169748)	8	0	0.0296	0	0	0	0.56	6.144	0	2	0	28.88	0.1368	0.0816	0.1408	0.00424	0.04344	0.3088	0.584	0	0	2	0.1904	7.44	0.872	0.152	21.76	25.2	0.5544	0	0.0064	0.4	0.0512	0.01968	0.1384
	soybean oil	CNF (419)	7	0	0	0	0	0	0	0	0	0	0	61.95	3.5665	1.59481	4.0418	0.4746	1.0955	7	0	0	0	0	0.0035	0	0	0	0	0	0	0	0	0	0	0	0.0007
	tapioca starch	USDA (483350)	6	0	0	0	0	0	0	6	0	0	0	25.74	0	0	0	0	0	0	0	0	0	0	0	0	0	0	0	0	0	0	0	0	0	0	0
	sugar cane syrup - sweets, syrup, cane and maple	CNF (4329)	6	0	0	0	0	0	0.72	4.1712	0	0	0	16.74	0.00276	0.00192	0.003	0	0.0012	0.006	0.006	0	0	0	0.0114	0.12	1.806	0.0003	0	3.18	0	0	0.00084	6.24	4.092	6e-05	0.0378
	potato flour	CNF (2440)	5	0	0.03845	0	0.19	0	3.25	4.155	0	1.25	0	17.85	0.0056	0.0004	0.0075	0.00175	0.0045	0.017	0.005	0	0	1.25	0.069	3.25	0.326	0.17535	8.4	50.05	0.345	0	0.00255	2.75	0.176	0.0114	0.027
	soybean lecithin	CNF (442)	2	0	0	0	0.18	0	0	0	0	0	0	15.26	0.8036	0.21954	0.90636	0.1026	0.3001	2	0	0	0	0	0	0	0	0	0	0	0	0	0	0	0	0	0
	baking powder	CNF (4003)	2	0	0	0	0	0	147.28	0.482	0	0	0	1.02	0	0	0	0	0	0	0.004	0	0	0	0.2254	0.78	0.08	0	198.36	0.1	0.002	0	0	157.86	0	0	0.0004
	pear juice concentrate (sub apple juice concentrate)	CNF (1496)	2	0	0.00232	0	0.042	0	0.4	0.82	0	0.02	0	3.32	0.00178	0.0003	0.00216	0.00038	0.0012	0.0074	0.008	0	0	0.02	0.0182	0.34	1.14	0.0027	0.5	8.96	0.0102	0	0.00108	0.5	0.7766	0.00022	0.0026
	vanilla extract	CNF (216)	2	0.688	0.00052	0	0	0	0.22	0.253	0	0	0	5.76	6e-05	0.0002	8e-05	2e-05	0.0002	0.0012	0	0	0	0	0.0024	0.24	1.0516	0.0085	0.12	2.96	0.0012	0	0.0019	0.18	0.253	0.00022	0.0022
	salt	CNF (214)	1.64286	0	0	0	0	0	0	0	0	0	0	0	0	0	0	0	0	0	0	0	0	0	0	0	0	0	0	0	0	0	0	636.739	0	0	0
Product	Brand	Source	GRAMWT_G_CCHS	ALCOHOL_G_CCHS	VITAMIN_B6_MG_CCHS	VITAMIN_B12_MCG_CCHS	VITAMIN_C_MG_CCHS	CAFFEINE_MG_CCHS	CALCIUM_MG_CCHS	CARBOHYDRATE_G_CCHS	CHOLESTEROL_MG_CCHS	FOLATE_DFE_MCG_CCHS	VITAMIN_D_CALCIFEROL_MCG_CCHS	ENERGY_KCAL_CCHS	PFA_18_2_OCTADECADIENOIC_ACID_G_CCHS	TOTAL_MONOUNSATURATED_FATTY_ACIDS_G_CCHS	TOTAL_POLYUNSATURATED_FATTY_ACIDS_G_CCHS	PFA_18_3_OCTADECATRIENOIC_ACIG_G_CCHS	TOTAL_SATURATED_FATTY_ACIDS_G_CCHS	TOTAL_FAT_G_CCHS	DIETARY_FIBER_G_CCHS	FOLIC_ACID_MCG_CCHS	TOTAL_FOLATE_MCG_CCHS	FOOD_FOLATE_MCG_CCHS	IRON_MG_CCHS	MAGNESIUM_MG_CCHS	WATER_G_CCHS	NIACIN_MG_CCHS	PHOSPHORUS_MG_CCHS	POTASSIUM_MG_CCHS	PROTEIN_G_CCHS	VITAMIN_A_RAE_MCG_CCHS	RIBOFLAVIN_VITAMIN_B2_MG_CCHS	SODIUM_MG_CCHS	TOTAL_SUGARS_G_CCHS	THIAMIN_VITAMIN_B1_MG_CCHS	ZINC_MG_CCHS
2	President's Choice - gluten free waffle	NFP	100				0.4305		7.265	51.4286	0			314.286					2.14286	11.4286	1.42857				0.514286					106.922	1.42857	1.045		514.286	5.71429
	Raw ingredients:
	water	CNF (2933)	18.7143																								18.714
	Brown rice flour	CNF (4451)	19	0	0.13984	0	0	0	2.09	14.5312	0	3.04	0	68.97	0.18126	0.19152	0.18924	0.00798	0.10583	0.5282	0.874	0		3.04	0.3762	21.28	2.2743	1.2046	64.03	54.91	1.3737	0	0.0152	1.52	0	0.08417	0.4655
	potato starch	USDA (359697)	14	0	0	0	0	0	0	11.8132	0	0	0	48.16	0	0	0	0	0	0	0	0		0	0	0	0	0	0	0	0	0	0	0	0	0	0
	Corn flour	CNF (4417)	9.5	0	0.03515	0	0	0	0.665	7.30075	0	2.375	0	34.295	0.16207	0.09671	0.167105	0.005035	0.051585	0.3667	0.6935	0		2.375	0.2261	8.835	1.03645	0.1805	25.84	29.925	0.65835	1.045	0.0076	0.475	0.0608	0.02337	0.16435
	high monounsaturated canola oil	CNF (451)	8	0	0	0	0	0	0	0	0	0	0	70.8	1.5204	5.06208	2.25136	0.73096	0.5892	8	0	0		0	0	0	0	0	0	0	0	0	0	0	0	0	0
	tapioca starch	USDA (483350)	8	0	0	0	0	0	0	8	0	0	0	34.32	0	0	0	0	0	0	0	0		0	0	0	0	0	0	0	0	0	0	0	0	0	0
	sugar	CNF (4318)	3	0	0	0	0	0	0.03	2.9994	0	0	0	11.61	0	0	0	0	0	0	0	0		0	0.0015	0	0.0006	0	0	0.06	0	0	0.0006	0.03	2.994	0	0.0003
	chicory root inulin	USDA (169993)	3	0	0.00723	0	0	0	1.23	0.5253	0	0.69	0	9.09	0.00225	0.00012	0.00261	0.00039	0.00144	0.006	0.045	0		0.69	0.024	0.66	2.4	0.012	1.83	8.7	0.042	0	0.0009	1.5	0.2619	0.0012	0.0099
	potato flour	CNF (2440)	3	0	0.02307	0	0.114	0	1.95	2.493	0	0.75	0	10.71	0.00336	0.00024	0.0045	0.00105	0.0027	0.0102	0.003	0		0.75	0.0414	1.95	0.1956	0.10521	5.04	30.03	0.207	0	0.00153	1.65	0.1056	0.00684	0.0162
	baking soda	CNF (4005)	2	0	0	0	0	0	0	0	0	0	0	0	0	0	0	0	0	0	0	0		0	0	0	0	0	0	0	0	0	0	547.2	0	0	0
	soybean lecithin	CNF (442)	2	0	0	0	0.18	0	0	0	0	0	0	15.26	0.8036	0.21954	0.90636	0.1026	0.3001	2	0	0		0	0	0	0	0	0	0	0	0	0	0	0	0	0
	pear juice concentrate (sub apple juice concentrate)	CNF (1496)	1.3	0	0.001508	0	0.0273	0	0.26	0.533	0	0.013	0	2.158	0.001157	0.000195	0.001404	0.000247	0.00078	0.00481	0.0052	0		0.013	0.01183	0.221	0.741	0.001755	0.325	5.824	0.00663	0	0.000702	0.325	0.50479	0.000143	0.00169
	pineapple syrup - sub apple juice concentrate	CNF (1496)	1.3	0	0.001508	0	0.0273	0	0.26	0.533	0	0.013	0	2.158	0.001157	0.000195	0.001404	0.000247	0.00078	0.00481	0.0052	0		0.013	0.01183	0.221	0.741	0.001755	0.325	5.824	0.00663	0	0.000702	0.325	0.50479	0.000143	0.00169
	pineapple juice concentrate (sub apple juice concentrate)	CNF (1496)	1.3	0	0.001508	0	0.0273	0	0.26	0.533	0	0.013	0	2.158	0.001157	0.000195	0.001404	0.000247	0.00078	0.00481	0.0052	0		0.013	0.01183	0.221	0.741	0.001755	0.325	5.824	0.00663	0	0.000702	0.325	0.50479	0.000143	0.00169
	peach juice concentrate (sub apple juice concentrate)	CNF (1496)	1.3	0	0.001508	0	0.0273	0	0.26	0.533	0	0.013	0	2.158	0.001157	0.000195	0.001404	0.000247	0.00078	0.00481	0.0052	0		0.013	0.01183	0.221	0.741	0.001755	0.325	5.824	0.00663	0	0.000702	0.325	0.50479	0.000143	0.00169
	natural flavour (sub apple juice concentrate)	CNF (1496)	1.3	0	0.001508	0	0.0273	0	0.26	0.533	0	0.013	0	2.158	0.001157	0.000195	0.001404	0.000247	0.00078	0.00481	0.0052	0		0.013	0.01183	0.221	0.741	0.001755	0.325	5.824	0.00663	0	0.000702	0.325	0.50479	0.000143	0.00169
	salt	CNF (214)	1.28571	0	0	0	0	0	0	0	0	0	0	0	0	0	0	0	0	0	0	0		0	0	0	0	0	0	0	0	0	0	498.317	0	0	0
Product	Brand	Source	GRAMWT_G_CCHS	ALCOHOL_G_CCHS	VITAMIN_B6_MG_CCHS	VITAMIN_B12_MCG_CCHS	VITAMIN_C_MG_CCHS	CAFFEINE_MG_CCHS	CALCIUM_MG_CCHS	CARBOHYDRATE_G_CCHS	CHOLESTEROL_MG_CCHS	FOLATE_DFE_MCG_CCHS	VITAMIN_D_CALCIFEROL_MCG_CCHS	ENERGY_KCAL_CCHS	PFA_18_2_OCTADECADIENOIC_ACID_G_CCHS	TOTAL_MONOUNSATURATED_FATTY_ACIDS_G_CCHS	TOTAL_POLYUNSATURATED_FATTY_ACIDS_G_CCHS	PFA_18_3_OCTADECATRIENOIC_ACIG_G_CCHS	TOTAL_SATURATED_FATTY_ACIDS_G_CCHS	TOTAL_FAT_G_CCHS	DIETARY_FIBER_G_CCHS	FOLIC_ACID_MCG_CCHS	TOTAL_FOLATE_MCG_CCHS	FOOD_FOLATE_MCG_CCHS	IRON_MG_CCHS	MAGNESIUM_MG_CCHS	WATER_G_CCHS	NIACIN_MG_CCHS	PHOSPHORUS_MG_CCHS	POTASSIUM_MG_CCHS	PROTEIN_G_CCHS	VITAMIN_A_RAE_MCG_CCHS	RIBOFLAVIN_VITAMIN_B2_MG_CCHS	SODIUM_MG_CCHS	TOTAL_SUGARS_G_CCHS	THIAMIN_VITAMIN_B1_MG_CCHS	ZINC_MG_CCHS
3	Kinnikinnick - gluten free waffle mix	NFP	100				0		60.4651	79.0698	0			372.093					0.697674	2.32558	2.32558				1.67442						4.65116	0.16		1139.53	16.2791
	Raw ingredients:
	pea starch (sub starch, corn)	CNF (4419)	32.3512	0	0	0	0	0	0.647023	29.5269	0	0	0	123.258	0.00808779	0.00517619	0.00808779	0	0.0029116	0.0161756	0.29116	0	0	0	0.15205	0.970535	2.69162	0	4.20565	0.970535	0.084113	0	0	2.9116	0	0	0.0194107
	white rice flour	CNF (4429)	16	0	0.0872	0	0	0	2	16.026	0	0.8	0	73.2	0.0626	0.0884	0.0758	0.0134	0.0772	0.284	0.48	0	0	0.8	0.07	7	2.378	0	19.6	15.2	1.19	0	0.0042	0	0.024	0.0276	0.16
	sugar cane syrup - sweets, syrup, cane and maple	CNF (4329)	10	0	0	0	0	0	1.2	6.952	0	0	0	27.9	0.0046	0.0032	0.005	0	0.002	0.01	0.01	0	0	0	0.019	0.2	3.01	0.0005	0	5.3	0	0	0.0014	10.4	6.82	0.0001	0.063
	dextrose (sub sugar)	CNF (4318)	8	0	0	0	0	0	0.08	7.9984	0	0	0	30.96	0	0	0	0	0	0	0	0	0	0	0.004	0	0.0016	0	0	0.16	0	0	0.0016	0.08	7.984	0	0.0008
	tapioca starch	USDA (483350)	8	0	0	0	0	0	0	8	0	0	0	34.32	0	0	0	0	0	0	0	0	0	0	0	0	0	0	0	0	0	0	0	0	0	0	0
	Chickpea Flour	CNF (4886)	8	0	0.03936	0	0	0	3.6	4.6256	0	34.96	0	30.96	0.22968	0.12032	0.23864	0.00896	0.05544	0.5352	0.864	0	0	34.96	0.3888	13.28	0.8224	0.14096	25.44	67.68	1.7912	0.16	0.00848	5.12	0.868	0.03888	0.2248
	baking powder	CNF (4003)	3	0	0	0	0	0	220.92	0.723	0	0	0	1.53	0	0	0	0	0	0	0.006	0	0	0	0.3381	1.17	0.12	0	297.54	0.15	0.003	0	0	236.79	0	0	0.0006
	chicory root inulin	USDA (169993)	2.85	0	0.0068685	0	0	0	1.1685	0.499035	0	0.6555	0	8.6355	0.0021375	0.000114	0.0024795	0.0003705	0.001368	0.0057	0.04275	0	0	0.6555	0.0228	0.627	2.28	0.0114	1.7385	8.265	0.0399	0	0.000855	1.425	0.248805	0.00114	0.009405
	pea protein (imputed from soy protein)	USDA (571972)/expert opinion	2.85	0	0.00285	0	0	0	2.109	0.211185	0	4.275	0	10.545	0.0669335	0.0301074	0.0760608	0.00897517	0.0190152	0.15846	0.10545	0	0	4.275	0.664905	1.14	0.14193	0.0399	22.116	2.3085	2.21673	0	0.00285	27.4455	0	0.005016	0.114855
	starch, corn	CNF (4419)	2.85	0	0	0	0	0	0.057	2.6012	0	0	0	10.8585	0.0007125	0.000456	0.0007125	0	0.0002565	0.001425	0.02565	0	0	0	0.013395	0.0855	0.23712	0	0.3705	0.0855	0.00741	0	0	0.2565	0	0	0.00171
	pea fibre	expert opinion	2.85	0	0	0	0	0	0	0	0	0	0	0	0	0	0	0	0	0	1.14	0	0	0	0	0	0	0	0	0	0	0	0	0	0	0	0
	salt	CNF (214)	2.84884	0	0	0	0	0	0	0	0	0	0	0	0	0	0	0	0	0	0	0	0	0	0	0	0	0	0	0	0	0	0	1104.15	0	0	0
	cream of tartar	CNF (4006)	0.1	0	0	0	0	0	0.008	0.0615	0	0	0	0.258	0	0	0	0	0	0	0.0002	0	0	0	0.00372	0.002	0.0017	0	0.005	16.5	0	0	0	0.052	0	0	0.00042
	modified cellulose	expert opinion	0.1	0	0	0	0	0	0	0	0	0	0	0	0	0	0	0	0	0	0.04	0	0	0	0	0	0	0	0	0	0	0	0	0	0	0	0
	RECIPE (3 waffles)		GRAMWT_G_CCHS	ALCOHOL_G_CCHS	VITAMIN_B6_MG_CCHS	VITAMIN_B12_MCG_CCHS	VITAMIN_C_MG_CCHS	CAFFEINE_MG_CCHS	CALCIUM_MG_CCHS	CARBOHYDRATE_G_CCHS	CHOLESTEROL_MG_CCHS	FOLATE_DFE_MCG_CCHS	VITAMIN_D_CALCIFEROL_MCG_CCHS	ENERGY_KCAL_CCHS	PFA_18_2_OCTADECADIENOIC_ACID_G_CCHS	TOTAL_MONOUNSATURATED_FATTY_ACIDS_G_CCHS	TOTAL_POLYUNSATURATED_FATTY_ACIDS_G_CCHS	PFA_18_3_OCTADECATRIENOIC_ACIG_G_CCHS	TOTAL_SATURATED_FATTY_ACIDS_G_CCHS	TOTAL_FAT_G_CCHS	DIETARY_FIBER_G_CCHS	FOLIC_ACID_MCG_CCHS	TOTAL_FOLATE_MCG_CCHS	FOOD_FOLATE_MCG_CCHS	IRON_MG_CCHS	MAGNESIUM_MG_CCHS	WATER_G_CCHS	NIACIN_MG_CCHS	PHOSPHORUS_MG_CCHS	POTASSIUM_MG_CCHS	PROTEIN_G_CCHS	VITAMIN_A_RAE_MCG_CCHS	RIBOFLAVIN_VITAMIN_B2_MG_CCHS	SODIUM_MG_CCHS	TOTAL_SUGARS_G_CCHS	THIAMIN_VITAMIN_B1_MG_CCHS	ZINC_MG_CCHS
	1 3/4 cup mix (1/3 cup = 43 g)	NFP	225.75	0	0.307649	0	0	0	136.5	178.5	0	91.8588	0	840	0.846001	0.559349	0.918307	0.0715756	1.575	5.25	5.25	0	0	91.8588	3.78	55.2524	26.3775	0.435156	837.568	263.269	10.5	0.3612	0.0437616	2572.5	36.75	0.164202	1.34321
	1 egg (1 large egg = 57 g)	CNF (125)	57	0	0.04104	1.083	0	0	25.65	0.5586	208.62	41.04	0.798	82.65	0.7239	2.38374	0.82422	0.08208	1.73451	5.7057	0	0	0	41.04	0.7923	5.13	43.4625	0.06669	71.82	64.98	6.726	109.44	0.28215	71.25	0.4389	0.04047	0.6612
	3 tbsp vegetable oil (3 tbsp = 45 g)	CNF (5510/5508/5622)	45	0	0.0324	0.855	0	0	20.25	0.441	164.7	32.4	0.63	65.25	0.5715	1.8819	0.6507	0.0648	1.36935	4.5045	0	0	0	32.4	0.6255	4.05	34.3125	0.05265	56.7	51.3	5.31	86.4	0.22275	56.25	0.3465	0.03195	0.522
	1 cup cold water (1 cup = 128 g)	CNF (2933)	128	0	0	0	0	0	0	0	0	0	0	0	0	0	0	0	0	0	0	0	0	0	0	0	128	0	0	0	0	0	0	0	0	0	0
Product	Brand	Source	GRAMWT_G_CCHS	ALCOHOL_G_CCHS	VITAMIN_B6_MG_CCHS	VITAMIN_B12_MCG_CCHS	VITAMIN_C_MG_CCHS	CAFFEINE_MG_CCHS	CALCIUM_MG_CCHS	CARBOHYDRATE_G_CCHS	CHOLESTEROL_MG_CCHS	FOLATE_DFE_MCG_CCHS	VITAMIN_D_CALCIFEROL_MCG_CCHS	ENERGY_KCAL_CCHS	PFA_18_2_OCTADECADIENOIC_ACID_G_CCHS	TOTAL_MONOUNSATURATED_FATTY_ACIDS_G_CCHS	TOTAL_POLYUNSATURATED_FATTY_ACIDS_G_CCHS	PFA_18_3_OCTADECATRIENOIC_ACIG_G_CCHS	TOTAL_SATURATED_FATTY_ACIDS_G_CCHS	TOTAL_FAT_G_CCHS	DIETARY_FIBER_G_CCHS	FOLIC_ACID_MCG_CCHS	TOTAL_FOLATE_MCG_CCHS	FOOD_FOLATE_MCG_CCHS	IRON_MG_CCHS	MAGNESIUM_MG_CCHS	WATER_G_CCHS	NIACIN_MG_CCHS	PHOSPHORUS_MG_CCHS	POTASSIUM_MG_CCHS	PROTEIN_G_CCHS	VITAMIN_A_RAE_MCG_CCHS	RIBOFLAVIN_VITAMIN_B2_MG_CCHS	SODIUM_MG_CCHS	TOTAL_SUGARS_G_CCHS	THIAMIN_VITAMIN_B1_MG_CCHS	ZINC_MG_CCHS
4	Duinkerken Foods Gluten Free (Waffle Pancake Mix)	NFP	100						0	76.1905	0			357.143					0.184116	0.714286	2.38095				5.95238					29.2524	2.38095			595.238	7.14286
	Raw ingredients:
	white rice flour	CNF (4429)	47.3719	0	0.206542	0	0	0	4.73719	37.9591	0	1.89488	0	173.381	0.148274	0.209384	0.17954	0.0317392	0.182856	0.672681	1.13693	0	0	1.89488	0.165802	16.5802	5.63252	0	46.4245	36.0026	2.81863	0	0.0099481	0	0.0568463	0.0653732	0.378975
	potato starch	USDA (359697)	15	0	0	0	0	0	0	12.657	0	0	0	51.6	0	0	0	0	0	0	0	0	0	0	0	0	0	0	0	0	0	0	0	0	0	0	0
	starch, corn	CNF (4419)	14	0	0	0	0	0	0.28	12.7778	0	0	0	53.34	0.0035	0.00224	0.0035	0	0.00126	0.007	0.126	0	0	0	0.0658	0.42	1.1648	0	1.82	0.42	0.0364	0	0	1.26	0	0	0.0084
	tapioca starch	USDA (483350)	7.5	0	0	0	0	0	0	7.5	0	0	0	32.175	0	0	0	0	0	0	0	0	0	0	0	0	0	0	0	0	0	0	0	0	0	0	0
	sodium bicarbonate	assumed zero	7.14	0	0	0	0	0	0.0714	7.13857	0	0	0	27.6318	0	0	0	0	0	0	0	0	0	0	0.00357	0	0.001428	0	0	0.1428	0	0	0.001428	0.0714	7.12572	0	0.000714
	sugar	CNF (4318)	6
	salt	CNF (214)	1.4881	0	0	0	0	0	0	0	0	0	0	0	0	0	0	0	0	0	0	0	0	0	0	0	0	0	0	0	0	0	0	576.756	0	0	0
[truncated: 581 more rows]
