# Supplementary material for: Development of a Canadian Food Composition Database of Gluten-Free Products
Source: Foods. 2022 Jul 26;11(15):2215. doi: 10.3390/foods11152215 (PMC9332361; doi:10.3390/foods11152215)
Supplement: Supplementary file 1 [file foods-11-02215-s001.zip › GF Database Spreadsheet.xlsx]

## Sheet: Sheet1
Food	Energy	Energy	Water	Carbohydrate	Total Sugar	Fibre	Protein	Total fat	Saturated fat	Cholesterol	MUFA	PUFA	PFA 18:2	PFA 18:3	Calcium	Iron	Magnesium	Phosphorus	Potassium	Sodium	Zinc	Vitamin A	Vitamin B6	Vitamin B12	Vitamin C	Vitamin D	Folate DFE	Folic Acid	Food Folate	Niacin	Riboflavin	Thiamin			Food	Data entry	Energy	Energy	Water	Carbohydrate	Total Sugar	Fibre	Protein	Total fat	Saturated fat	Cholesterol	MUFA	PUFA	PFA 18:2
	(kCal)	(kJ)	(g)	(g)	(g)	(g)	(g)	(g)	(g)	(mg)	(g)	(g)	(g)	(g)	(mg)	(mg)	(mg)	(mg)	(mg)	(mg)	(mg)	(μg)	(mg)	(μg)	(mg)	(μg)	(μg)	(μg)	(μg)	(mg)	(mg)	(mg)				Enter grams consumed:	(kCal)	(kJ)	(g)	(g)	(g)	(g)	(g)	(g)	(g)	(mg)	(g)	(g)	(g)
Breads																																			Breads
Enriched whole/multi-grain (n=4)	262	1096	26.4	46.5	2.5	7.4	4.8	7.2	1.1	0	2.8	3	1.9	1.1	94.4	2.6	53.5	113.1	97.5	434	0.9	0.01	0.16	0	0.04	0	124	56.5	27.9	2.4	0.17	0.2			Enriched whole/multi-grain		0	0	0	0	0	0	0	0	0	0	0	0	0
Enriched white (n=3)	253	1059	10.5	49.9	7	7.2	4.6	5.2	1.4	0	1.5	2.3	2	0.4	132.4	2.7	26	60.4	96	425	0.5	0.18	0.12	0	0	0	125.7	59.1	22.1	2.7	0.21	0.2			Enriched white		0	0	0	0	0	0	0	0	0	0	0	0	0
Unenriched, whole/multi-grain (n=6)	249	1042	35.7	42.2	4.7	7	4.8	7.2	0.9	0	3.4	1.9	1.3	0.8	53.4	1.3	39.1	96	115.3	440	0.8	0.02	0.15	0	0.19	0	26.5	0	26.5	1.4	0.14	0.3			Unenriched, whole/multi-grain		0	0	0	0	0	0	0	0	0	0	0	0	0
Unenriched, white (n=6)	266	1113	36.8	46.9	5.8	6.5	3.9	8.1	1.2	0	4.3	1.7	1.4	0.3	22.1	1.4	16.7	49.9	72	482	0.5	0.02	0.12	0	1.1	0	20.2	0	20.2	1	0.12	0.2			Unenriched, white		0	0	0	0	0	0	0	0	0	0	0	0	0
Average (n=19)	258	1079	30.1	45.9	4.9	7	4.5	7.2	1.1	0	3.2	2.1	1.6	0.6	64.6	1.8	33	79.4	94.8	450	0.7	0.04	0.14	0	0.4	0	60.7	21.2	24.1	1.7	0.15	0.3			Sliced bread, unknown brand or type		0	0	0	0	0	0	0	0	0	0	0	0	0
Bagels																																			Bagels
Unenriched, white (n=4)	268	1121	30.8	47.2	4.5	3.5	5	6.7	0.5	0	3.6	1.9	1.5	0.3	33.8	0.7	45.1	148	112.1	517	0.8	0.06	0.25	0	0.05	0	25.7	0	25.7	2.1	0.08	0.3			Unenriched, white		0	0	0	0	0	0	0	0	0	0	0	0	0
Unenriched, whole/multi-grain (n=3)	231	967	35.2	42.1	4.4	3.7	5.4	6.4	0.6	0	3.1	1.9	1.3	0.4	52	1.1	36.6	80.3	198.2	482	0.6	0.19	0.11	0	0.1	0.03	35.5	0	35.5	1.1	0.11	0.2			Unenriched, whole/multi-grain		0	0	0	0	0	0	0	0	0	0	0	0	0
Average (n=7)	252	1054	32.7	45.2	4.5	3.6	5.2	6.6	0.5	0	3.3	1.9	1.4	0.4	41.6	0.9	41.5	118.9	149	502	0.7	0.12	0.19	0	0.09	0.01	29.9	0	29.9	1.6	0.09	0.2			Bagel, unknown brand or type		0	0	0	0	0	0	0	0	0	0	0	0	0
English Muffins																																			English Muffins
Unenriched (n=4)	273	1142	31.3	53.2	3.6	1.8	4.3	3.9	0.3	0	1.9	1.5	0.9	0.5	67	1.3	43.2	156.9	152.5	433	1.3	21.5	0.18	0.2	0.2	0.3	19.6	0	19.8	2.3	0.13	0.2			Unenriched		0	0	0	0	0	0	0	0	0	0	0	0	0
Enriched (n=3)	243	1017	34	46.3	7.6	1.2	5.2	3.9	0.4	0.3	1.8	1.4	0.9	0.5	128.6	1.3	26.2	123.7	163.6	582	0.7	40	0.11	0.3	0.3	0.7	21.5	2.1	17.9	1.5	0.23	0.2			Enriched		0	0	0	0	0	0	0	0	0	0	0	0	0
Average (n=7)	260	1088	32.5	50.2	5.3	1.5	4.7	3.9	0.3	0.1	1.9	1.5	0.9	0.5	93.4	1.3	35.9	142.7	157.2	497	1	29.4	0.15	0.2	0.2	0.5	20.4	0.9	18.9	2	0.17	0.2			English muffin, unknown brand or type		0	0	0	0	0	0	0	0	0	0	0	0	0
Hamburger/hotdog Buns																																			Hamburger/hotdog Buns
Unenriched (n=5)	256	1071	32.7	47.2	8.4	5.5	3.7	6.9	0.6	0	3.4	2.2	1.9	0.2	64.2	0.8	35.3	93.6	142.3	475	0.8	0.08	0.14	0	0.03	0.4	34.1	0	34.1	1.4	0.08	0.3			Unenriched		0	0	0	0	0	0	0	0	0	0	0	0	0
Enriched (n=6)	244	1021	28.9	52.7	3.9	6.1	2.8	3.5	0.5	0	1.8	0.9	0.7	0.2	162.7	4	17.2	56.9	55.9	488	0.5	0.03	0.12	0	0.14	0	57.3	13.9	28	2.7	0.29	0.4			Enriched		0	0	0	0	0	0	0	0	0	0	0	0	0
Average (n=11)	250	1046	30.6	50.2	5.9	5.8	3.2	5	0.5	0	2.5	1.5	1.3	0.2	117.9	2.5	25.4	73.6	95.2	482	0.6	0.05	0.13	0	0.09	0.2	46.7	7.6	30.8	2.1	0.2	0.4			Hamburger/hotdog bun, unknown brand or type		0	0	0	0	0	0	0	0	0	0	0	0	0
Breakfast Cereals																																			Breakfast Cereals
Unsweetened, fortified (n=5)	373	1561	4.3	83.1	8.7	6.7	8.7	3.3	0.9	0	0.9	1	1	0.04	152.5	17.1	146	273.6	255.5	687	2.1	1.6	0.6	0	0	2.5	109.6	54.6	16.7	4.3	0.61	1.3			Unsweetened, fortified		0	0	0	0	0	0	0	0	0	0	0	0	0
Sweetened, fortified (n=5)	400	1674	5.2	82.1	27.9	5.4	6.7	5.3	0.7	0	2.2	1.7	1.5	0.2	371.8	16.8	108.2	221.8	203.5	551	2.2	1.2	0.6	0	0.04	0	143.5	78	10.6	4.7	0.07	0.5			Sweetened, fortified		0	0	0	0	0	0	0	0	0	0	0	0	0
Unsweetened, non-fortified (n=7)	390	1632	6.5	82	12.8	6.3	7.9	3.6	0.7	0	0.9	1.4	1.1	0.3	15.2	3	101.3	221.8	263.5	380	1.8	12.1	0.4	0	0.2	0	13.5	0	13.5	3.8	0.09	0.3			Unsweetened, non-fortified		0	0	0	0	0	0	0	0	0	0	0	0	0
Average (n=17)	387.8	1623	5.5	82.3	16.1	6.2	7.8	4	0.8	0	1.3	1.4	1.2	0.2	160.4	11.2	116.5	237	243.5	520.8	2	5.8	0.5	0	0.1	0.7	80	35.9	13.6	4.2	0.23	0.7			Breakfast cereal, unknown brand or type		0	0	0	0	0	0	0	0	0	0	0	0	0
Granola, non-fortified (n=5)	456	1908	13.9	64.6	18.5	6.9	10	18.4	2.7	0	6.9	7.5	5.7	0.9	60.8	3.1	114.3	335.8	318	101	2.4	12.6	0.3	0	0.3	0	29.3	0	29.3	2.6	0.11	0.4			Granola, non-fortified		0	0	0	0	0	0	0	0	0	0	0	0	0
Pasta or Noodles, dried																																			Pasta or Noodles, dried
Brown rice/brown rice noodle (n=5)	362	1515	11.8	78.8	0.3	3.4	7	2.8	0.6	0	0.8	0.8	0.8	0.04	24.4	1.3	126.3	263.6	223.6	2.3	1.9	0	0.44	0	0	0	11	0	11.4	4.1	0.06	0.28			Brown rice/brown rice noodle		0	0	0	0	0	0	0	0	0	0	0	0	0
Ancient or mixed grain noodles (n=5)	359	1502	10.9	78.1	0.4	2.3	7.5	1.9	0.4	0	0.5	0.7	0.7	0.05	20	2.6	85.1	214.2	225.5	5.4	1.6	2.3	0.38	0	0	0	11.8	0	11.8	1.5	0.08	0.18			Ancient or mixed grain noodles		0	0	0	0	0	0	0	0	0	0	0	0	0
White rice/corn pasta noodles (n=5)	358	1496	12	80.8	0.3	2.3	6.5	1.2	0.3	0	0.3	0.5	0.5	0.02	4.5	0.8	45.9	137	120.2	2.7	1	3.3	0.22	0	0	0	13.1	0	13.9	1.5	0.05	0.12			White rice/corn pasta noodles		0	0	0	0	0	0	0	0	0	0	0	0	0
Buckwheat noodles (n=3)	344	1439	12.6	71.4	2.5	8.2	12.5	2.2	0.5	0	0.7	0.7	0.7	0.05	44.8	3.1	246.7	370.4	507.5	8.1	2.4	0	0.51	0	0	0	37.2	0	37.2	5.4	0.17	0.37			Buckwheat noodles		0	0	0	0	0	0	0	0	0	0	0	0	0
Average (n=18)	357	1493	11.7	77.9	0.7	3.6	7.9	2	0.4	0	0.6	0.7	0.6	0.04	21.1	1.8	112.6	232.5	242.7	4.3	1.6	1.6	0.37	0	0	0	16.2	0	16.4	2.8	0.08	0.22			Dry Pasta, unknown brand or type		0	0	0	0	0	0	0	0	0	0	0	0	0
Pasta or Noodles, cooked																																			Pasta or Noodles, cooked
Brown rice/brown rice noodle (n=5)	110	460	73.1	24.1	0.08	1.1	2.1	0.8	0.2	0	0.3	0.3	0.2	0.01	7.1	0.3	33	80.4	20.5	0.35	0.6	0	0.11	0	0	0	2.4	0	2.4	0.8	0.01	0.05			Brown rice/brown rice noodle		0	0	0	0	0	0	0	0	0	0	0	0	0
Ancient or mixed grain noodles (n=5)	111	464	72.9	24.1	0.1	0.7	2.3	0.6	0.1	0	0.2	0.2	0.2	0.01	5.8	0.6	22.2	66.3	20.9	0.84	0.5	0.7	0.09	0	0	0	2.5	0	2.6	0.3	0.02	0.04			Ancient or mixed grain noodles		0	0	0	0	0	0	0	0	0	0	0	0	0
White rice/or corn pasta noodles (n=5)	109	456	73.2	24.7	0.1	0.7	2	0.4	0.09	0	0.1	0.1	0.1	0.01	1.3	0.2	12	41.8	11	0.78	0.3	1	0.05	0	0	0	2.8	0	3	0.3	0.01	0.02			White rice/or corn pasta noodles		0	0	0	0	0	0	0	0	0	0	0	0	0
Buckwheat noodles (n=3)	105	439	73.3	21.8	0.8	2.5	3.8	0.7	0.1	0	0.2	0.2	0.2	0.02	13	0.7	64.4	113.1	46.5	1.2	0.7	0	0.13	0	0	0	7.9	0	7.9	1.1	0.04	0.07			Buckwheat noodles		0	0	0	0	0	0	0	0	0	0	0	0	0
Average (n=18)	109	456	73.1	23.9	0.2	1.1	2.4	0.6	0.1	0	0.2	0.2	0.2	0.01	6.1	0.4	29.5	71.2	22.3	0.75	0.5	0.5	0.37	0	0	0	3.5	0	3.5	0.6	0.02	0.04			Cooked Pasta, unknown brand or type		0	0	0	0	0	0	0	0	0	0	0	0	0
Pizza Crust																																			Pizza Crust
GF pizza crust, commercial (n=5)	243	1017	39.4	44.1	3.4	2.7	4.3	4.8	1.5	27	2.3	0.8	0.7	0.1	45.4	1.1	24.3	136.5	127	423	0.7	14.4	0.16	0.2	5.3	0.3	44.5	5.6	35	1.7	0.13	0.3			GF pizza crust, commercial		0	0	0	0	0	0	0	0	0	0	0	0	0
Commercial Pizza with Toppings																																			Commercial Pizza with Toppings
Frozen pizza, various toppings (n=6)	246	1029	43.6	28.8	3.5	2	8.5	10.5	4.8	17	4.6	1.9	1.2	0.8	198	1.1	29.5	140	185.1	486	1	33.7	0.11	0.3	1.9	0.04	34.3	2	34	1.1	0.12	0.2			Frozen pizza, various toppings		0	0	0	0	0	0	0	0	0	0	0	0	0
Crackers																																			Crackers
Crackers (n=8)	438	1833	6.8	71	3	6.1	7.4	15	4.8	4.2	4.3	4	2.8	0.7	82.4	2.6	67.2	192.2	215.6	621	1.3	1.9	0.24	0.07	0.2	0.05	30.3	0	30.3	1.5	0.07	0.2			Crackers		0	0	0	0	0	0	0	0	0	0	0	0	0
Rice cake/cracker (n=5)	432	1807	9.1	79.2	0.3	1.4	9.1	7.3	0.5	0	3.9	2.1	1.8	0.4	12	0.7	79.6	194.3	144.8	195	1.3	0	0.4	0	0.2	0	13.6	0	13.6	2.1	0.1	0.2			Rice cake/cracker		0	0	0	0	0	0	0	0	0	0	0	0	0
Pretzels (n=5)	396	1657	3.5	77	2.4	2.7	3.2	8.8	2.5	0	4.3	1	1	0.08	40.4	0.6	20.9	47.8	81.2	1330	0.4	0.7	0.12	0	7.8	0	22.3	0	22.1	0.5	0.04	0.1			Pretzels		0	0	0	0	0	0	0	0	0	0	0	0	0
Average (n=18)	425	1778	6.5	74.9	2.1	3.9	6.7	11.1	3	1.9	4.2	2.7	2	0.4	51.1	1.5	57.8	152.7	158.6	700	1.1	1	0.2	0.03	2.3	0.02	23.4	0	23.4	1.4	0.06	0.2			Cracker or rice cake, unknown brand or type		0	0	0	0	0	0	0	0	0	0	0	0	0
Energy or Granola Bars																																			Energy or Granola Bars
Energy/granola bars (n=5)	428	1791	8	54.7	32.6	8	14.3	17.9	3.2	0	8	6.2	4.8	0.8	98.4	2.4	139.3	285.9	542.4	88	2.3	48.3	0.3	0.2	3.4	0	64.4	26.6	29.3	4.4	0.3	0.3			Energy/granola bars		0	0	0	0	0	0	0	0	0	0	0	0	0
Pancakes and Waffles																																			Pancakes or Waffles
GF pancake mix (n=6)	349	1460	6.8	79.5	9.6	2.7	4.3	1.1	0.3	0	0.4	0.4	0.4	0.04	84.3	1.8	40.5	295	107.7	813	0.8	0.03	0.25	0.04	3.8	0.1	13.9	0	13.9	1	0.05	0.12			GF pancake mix		0	0	0	0	0	0	0	0	0	0	0	0	0
GF pancakes, prepared from mix* (n=6)	229	958	46.7	39.5	5.5	1.3	5.8	5	2.1	103	1.8	0.7	0.6	0.07	71.5	1.3	24.2	194.6	106.6	440	0.8	74	0.13	0.6	1.6	1	24.7	0	24.7	0.5	0.18	0.08			GF pancakes, as prepared from mix		0	0	0	0	0	0	0	0	0	0	0	0	0
GF waffles, frozen or as prepared from mix* (n=5)	251	1050	38.3	42	5	1	4.2	6.7	1.6	74	2.5	2.1	1.9	0.3	31.4	1.5	26.4	162	120.3	471	0.7	43.4	0.16	0.4	0.08	0.4	19.5	0	19.5	0.9	0.13	0.09			GF waffles, frozen or as prepared from mix		0	0	0	0	0	0	0	0	0	0	0	0	0
Quick Bread, Cakes and Cookies																																			Quick Bread, Cakes and Cookies
Chocolate cake/cupcake (n=5)	339	1418	25	47.6	31.8	2.7	4.9	15.2	4.7	53	6.9	3.3	2.3	0.5	49	3	40.9	220.4	176.2	325	0.7	32.8	0.07	0.21	0.05	0.2	10.9	0	11	0.6	0.11	0.05			Chocolate cake/cupcake		0	0	0	0	0	0	0	0	0	0	0	0	0
White cake/cupcake (n=5)	333	1393	26.9	52	29.4	1	3.4	12.5	3.9	78	5.5	2.5	2.1	0.4	58.7	0.5	10.4	214.6	69	404	0.4	66.7	0.05	0.32	1.1	1	12	0	12	0.2	0.12	0.03			White cake/cupcake		0	0	0	0	0	0	0	0	0	0	0	0	0
Brownies, commercial or as prepared from mix* (n=5)	414	1732	14.7	59	41.7	3.3	4.3	18.4	5.2	57	8.9	3.8	2.8	1	21.5	4.2	46.3	102.3	149.4	217	0.8	40.2	0.08	0.23	0.02	0.9	10.9	0	10.9	1.6	0.09	0.05			Brownies, commercial or as prepared from mix		0	0	0	0	0	0	0	0	0	0	0	0	0
Muffin, blueberry (n=5)	348	1456	24.7	52.4	23.8	2.1	5.4	13.4	2.1	53	7.1	3.7	3	0.7	70.4	1	28.8	220.8	157	387	0.6	34.1	0.1	0.29	0.4	0.3	25.1	8.1	11.2	1.1	0.16	0.09			Muffin, blueberry		0	0	0	0	0	0	0	0	0	0	0	0	0
Banana bread (n=4)	321	1343	33.8	45.1	22.5	1.8	4.1	14	2.9	52	7.2	3.5	2.6	0.9	72.1	1.1	24	204.2	127.2	292	0.5	27.2	0.13	0.27	2	0.2	13.8	0	13.8	0.3	0.11	0.04			Banana bread		0	0	0	0	0	0	0	0	0	0	0	0	0
Cookies, chocolate chip (n=5)	206	862	23.8	24.8	14.7	1.1	2.9	10.6	2.4	25	5.5	2.6	1.8	0.7	57.7	1	16.7	140	119.7	176	0.4	15.7	0.1	0.17	2.5	0.1	9.9	0	9.9	0.3	0.06	0.02			Cookies, chocolate chip		0	0	0	0	0	0	0	0	0	0	0	0	0
																																				SUM	0	0	0	0	0	0	0	0	0	0	0	0	0
																																					Energy	Energy	Water	Carbohydrate	Total Sugar	Fibre	Protein	Total fat	Saturated fat	Cholesterol	MUFA	PUFA	PFA 18:2
																																					(kCal)	(kJ)	(g)	(g)	(g)	(g)	(g)	(g)	(g)	(mg)	(g)	(g)	(g)
[truncated: 19 more columns]
